# Supplementary material for: ELAV/Hu RNA binding proteins determine multiple programs of neural alternative splicing
Source: PLoS Genet. 2021 Apr 7;17(4):e1009439. doi: 10.1371/journal.pgen.1009439 (PMC8055025; doi:10.1371/journal.pgen.1009439)
Supplement: S1 Table — (XLSX) [file pgen.1009439.s015.xlsx]

## Sheet: Elav-WT_3X
geneSymbol	PSI_1	PSI_2	deltaPSI	PValue	FDR	Chr	Strand	exon_target	group
Ir40a	0.558	1	-0.442	0.000753856	0.00446024	chr2L	-	22212725-22213148	Inclusion
Nc73EF	0.055	1	-0.945	2.7806e-07	1.47625e-05	chr3L	+	16966068-16966358	Inclusion
tra2	0.439	1	-0.561	0.00430714	0.0164942	chr2R	-	14603734-14603925	Inclusion
HDAC4	1	0	1	9.87893e-07	3.97883e-05	chrX	-	13282166-13282229	Exclusion
HDAC4	0.4	1	-0.6	0.00144841	0.00755241	chrX	-	13284892-13284962	Inclusion
gukh	1	0.242	0.758	0.00383712	0.0150394	chr3R	+	19015791-19018483	Exclusion
scrib	0.167	1	-0.833	5.87824e-05	0.000567421	chr3R	+	26576357-26576641	Inclusion
FER	0.141	1	-0.859	2.00442e-06	6.28715e-05	chr3R	-	9371015-9372577	Inclusion
FER	0.69	1	-0.31	0.0037461	0.0147336	chr3R	-	9392741-9392972	Inclusion
CG13921	1	0.301	0.699	0.00651412	0.0225103	chr3L	+	1748294-1749113	Exclusion
Nipped-B	1	0.591	0.409	3.99967e-07	1.94651e-05	chr2R	-	4728009-4728124	Exclusion
Nipped-B	1	0.594	0.406	3.98678e-06	9.41982e-05	chr2R	-	4728180-4728351	Exclusion
NKAIN	0.64	1	-0.36	0.00228008	0.0102823	chr2R	+	24884526-24887144	Inclusion
Dap160	0.473	1	-0.527	0.00518863	0.0192324	chr2L	-	21138113-21138358	Inclusion
Dap160	0.499	1	-0.501	0.00560878	0.0204083	chr2L	-	21138113-21138361	Inclusion
CG4452	0.631	1	-0.369	0.0053662	0.019648	chr3L	+	9368568-9368661	Inclusion
Med	1	0.134	0.866	4.81353e-05	0.000488888	chr3R	+	31612887-31613108	Exclusion
CG13384	1	0.446	0.554	2.98306e-08	2.48873e-06	chr2L	+	8384997-8385097	Exclusion
cg	0.681	0.177	0.504	0.00126168	0.00673301	chr2R	+	14177175-14177477	Exclusion
CG18659	1	0.407	0.593	0.00184781	0.00895534	chr2R	-	9124744-9125220	Exclusion
CG41099	0.69	1	-0.31	0.00266972	0.0115064	chr3R	+	3846981-3847059	Inclusion
Csk	0.634	1	-0.366	0.00399023	0.0154837	chr3R	-	11642276-11643205	Inclusion
Csk	0.464	1	-0.536	0.000913002	0.00515162	chr3R	-	11642276-11643205	Inclusion
Csk	0.106	0.478	-0.372	0.0027573	0.0117537	chr3R	-	11642276-11643205	Inclusion
fwe	0.042	0.469	-0.427	1.16966e-05	0.000200216	chr3L	-	15811220-15812241	Inclusion
fwe	0.068	0.533	-0.465	7.29989e-06	0.000147005	chr3L	-	15811220-15812897	Inclusion
Naprt	0.063	0.614	-0.551	0.00131804	0.00693457	chr2L	-	4192633-4192968	Inclusion
CG10737	0.46	1	-0.54	0.00108355	0.00599806	chr2R	+	19165164-19165528	Inclusion
CG10737	1	0	1	2.22038e-05	0.000298093	chr2R	+	19174339-19174365	Exclusion
hts	0.345	0	0.345	0.00179745	0.00878417	chr2R	-	19406020-19406088	Exclusion
shi	0.834	0.277	0.557	0.000465827	0.00297314	chrX	+	15899444-15899455	Exclusion
Fur1	0.042	0.446	-0.404	3.12548e-05	0.000380267	chr3R	-	25354948-25356078	Inclusion
Aldh-III	0.904	0	0.904	3.78484e-05	0.000421018	chr2R	-	7468422-7468537	Exclusion
CG12065	0.216	0.875	-0.659	1.85262e-05	0.000263886	chrX	+	8586552-8586608	Inclusion
sip2	0.186	1	-0.814	0.000160875	0.001287	chr2L	-	6963744-6963855	Inclusion
ps	0.115	1	-0.885	0.000831949	0.00474008	chr3R	+	9440681-9441665	Inclusion
ps	0.69	1	-0.31	0.00333428	0.0136169	chr3R	+	9444011-9444076	Inclusion
CrebB	0.587	0	0.587	0.000148418	0.00121225	chrX	+	18375249-18375386	Exclusion
Usp2	0.5	1	-0.5	0.00135634	0.00710403	chrX	+	22462400-22463272	Inclusion
Taf4	0.612	1	-0.388	0.0012421	0.00668558	chr3L	+	16113896-16114141	Inclusion
pbl	0.365	1	-0.635	0.00237218	0.0106157	chr3L	-	7900080-7901453	Inclusion
CG17233	1	0.304	0.696	0.000526842	0.00330834	chr3L	-	20238738-20239544	Exclusion
CG17233	1	0.303	0.697	0.000540504	0.00335803	chr3L	-	20238738-20239547	Exclusion
CG17233	1	0.289	0.711	0.000341739	0.00233422	chr3L	-	20238738-20239610	Exclusion
CG17233	1	0.289	0.711	0.0003451	0.00234347	chr3L	-	20238738-20239613	Exclusion
CG33941	0.668	1	-0.332	0.000536363	0.00335012	chr4	+	469157-469330	Inclusion
Sply	0.652	1	-0.348	0.00214045	0.00988161	chr2R	-	17091359-17091523	Inclusion
Sf3b3	0.271	0.59	-0.319	0.00577383	0.0206866	chr3L	-	830622-830728	Inclusion
pod1	0.491	1	-0.509	0.00202471	0.00949742	chrX	+	6809374-6809406	Inclusion
Saf-B	0.646	1	-0.354	0.00301753	0.0125426	chr3R	+	24819729-24820767	Inclusion
Kdm4B	0.539	1	-0.461	0.00211986	0.00982538	chr2R	-	13179588-13180110	Inclusion
Csp	0.753	0	0.753	1.45471e-05	0.000226547	chr3L	+	22270914-22270976	Exclusion
Hk	0.589	1	-0.411	0.00930697	0.02962	chrX	-	10257668-10258017	Inclusion
CG40178	0.276	1	-0.724	3.35178e-05	0.000389271	chr3L	-	25924296-25924456	Inclusion
CG40178	0.696	0	0.696	6.47437e-05	0.000614802	chr3L	-	26008061-26008177	Exclusion
Atpalpha	0.803	0.092	0.711	0.000497146	0.0031558	chr3R	+	20959237-20959380	Exclusion
Adar	0.903	0	0.903	4.30084e-05	0.000452557	chrX	+	1775699-1775738	Exclusion
Adar	0.33	1	-0.67	0.00243658	0.0108623	chrX	+	1778370-1778560	Inclusion
seq	0.33	1	-0.67	0.0002313	0.00172075	chr2R	-	13180990-13183234	Inclusion
seq	0.33	1	-0.67	0.0002313	0.00172075	chr2R	-	13180990-13183234	Inclusion
CG42724	0.451	1	-0.549	0.00403109	0.0155438	chr3R	-	6364162-6364725	Inclusion
UGP	0.509	0	0.509	0.00403233	0.0155438	chr3L	-	9353513-9353518	Exclusion
EcR	0.394	1	-0.606	0.00264776	0.011454	chr2R	-	6122882-6123847	Inclusion
lig	0.353	0	0.353	0.000404785	0.00264128	chr2R	+	8077260-8077292	Exclusion
RhoGAPp190	0.635	1	-0.365	0.0147385	0.0434179	chrX	-	17643681-17644178	Inclusion
CG34417	0.229	1	-0.771	0.0034982	0.0139928	chrX	+	6577944-6583178	Inclusion
CG34417	1	0.245	0.755	0.0040978	0.0157442	chrX	+	6577944-6583343	Exclusion
CG34417	0.204	1	-0.796	0.00261083	0.0113785	chrX	+	6577944-6584022	Inclusion
CG34417	1	0.233	0.767	0.00365454	0.0144695	chrX	+	6577944-6584022	Exclusion
caz	1	0.21	0.79	0.000283233	0.00200495	chrX	+	16289027-16289113	Exclusion
caz	1	0.563	0.437	0.00520329	0.0192324	chrX	+	16289027-16289158	Exclusion
gpp	1	0.135	0.865	8.33667e-05	0.000726659	chr3R	+	6445535-6446072	Exclusion
NFAT	0.353	1	-0.647	0.00110145	0.00606834	chrX	+	13652879-13653505	Inclusion
Mical	0.519	1	-0.481	0.00633348	0.0220821	chr3R	-	10009733-10014826	Inclusion
Nup153	0.777	0	0.777	0.000933951	0.0052194	chrX	+	16606862-16606999	Exclusion
Sin3A	0.087	0.657	-0.57	8.27265e-05	0.000726659	chr2R	-	12577454-12578285	Inclusion
Sin3A	0.09	0.635	-0.545	0.000163188	0.00129662	chr2R	-	12577454-12578551	Inclusion
spz	0.192	1	-0.808	5.32524e-05	0.000527108	chr3R	-	27066729-27066884	Inclusion
spz	0.528	1	-0.472	0.00657747	0.0226385	chr3R	-	27067122-27067199	Inclusion
spz	0.639	0	0.639	0.00204117	0.00953633	chr3R	-	27067122-27067199	Exclusion
spz	0.188	1	-0.812	3.97307e-05	0.000433695	chr3R	-	27067358-27067495	Inclusion
spz	0.282	1	-0.718	2.93252e-05	0.000363744	chr3R	-	27067358-27067495	Inclusion
Tsp97E	0.02	0.537	-0.517	9.45577e-13	1.84072e-10	chr3R	-	26962540-26963080	Inclusion
gish	0.648	1	-0.352	0.00195527	0.00924853	chr3R	+	16295669-16295820	Inclusion
gish	0.439	1	-0.561	1.1548e-08	1.12401e-06	chr3R	+	16299591-16299689	Inclusion
arm	0.989	0.52	0.469	3.76477e-13	8.79449e-11	chrX	-	1893403-1893499	Exclusion
lncRNA:roX2	0.385	0	0.385	4.57373e-07	2.05466e-05	chrX	+	11579215-11579236	Exclusion
lncRNA:roX2	0.427	1	-0.573	1.1332e-12	1.89083e-10	chrX	+	11579453-11579528	Inclusion
lncRNA:roX2	0.582	1	-0.418	1.38778e-14	5.40309e-12	chrX	+	11579512-11579528	Inclusion
CG3529	1	0.43	0.57	1.37455e-06	5.01712e-05	chr3L	+	9450018-9450068	Exclusion
REPTOR	0.659	0	0.659	0.00216266	0.00994485	chr3R	-	24576464-24576518	Exclusion
Dg	0.188	1	-0.812	2.39654e-08	2.1532e-06	chr2R	-	16086931-16087725	Inclusion
PMCA	0.936	0.128	0.808	1.76236e-05	0.000257304	chr4	-	330271-330339	Exclusion
Wwox	0.36	1	-0.64	0.00152167	0.00776118	chr2L	-	8000304-8000433	Inclusion
Rip11	0.853	0.473	0.38	7.89126e-05	0.000708999	chrX	-	18636614-18636873	Exclusion
ScsbetaA	0.188	0.564	-0.376	0.000370464	0.00244464	chr3R	+	8941314-8941316	Inclusion
ewg	0.414	1	-0.586	0.00335558	0.0136562	chrX	-	272422-272883	Inclusion
ewg	0.485	1	-0.515	0.00575131	0.0206866	chrX	-	272458-272883	Inclusion
Gpat4	0.627	0.049	0.578	3.09275e-12	4.51541e-10	chr2R	+	24070768-24071004	Exclusion
Mlf	0.493	1	-0.507	0.00035355	0.0023597	chr2R	-	15937679-15937879	Inclusion
Mlf	0.105	1	-0.895	2.72891e-09	3.18736e-07	chr2R	-	15938115-15938267	Inclusion
Opa1	0.361	0.733	-0.372	0.00187438	0.0090466	chr2R	-	14234443-14234559	Inclusion
DIP1	1	0.423	0.577	1.83123e-05	0.000263886	chrX	-	21628844-21629792	Exclusion
DIP1	0.865	0.43	0.435	0.00724262	0.0242389	chrX	-	21628844-21629792	Exclusion
DIP1	0.869	0.431	0.438	0.00666602	0.0228326	chrX	-	21628848-21629792	Exclusion
DIP1	0.868	0.425	0.443	0.00637961	0.0221109	chrX	-	21628920-21629792	Exclusion
Imp	0.748	0	0.748	0.000659651	0.00403388	chrX	-	10814621-10814771	Exclusion
CG1677	0.249	1	-0.751	0.0050066	0.0188029	chrX	-	7285361-7285784	Inclusion
Idh	0.085	1	-0.915	2.21357e-06	6.47563e-05	chr3L	-	8358556-8358715	Inclusion
CG15211	0.422	1	-0.578	0.00128416	0.00681772	chrX	+	10772792-10773166	Inclusion
CG15211	0.425	1	-0.575	0.00131222	0.00693457	chrX	+	10772798-10773166	Inclusion
CG15211	0.48	1	-0.52	0.00190945	0.00917793	chrX	+	10772891-10773166	Inclusion
Nct	0.791	0.272	0.519	0.0172985	0.0497651	chr3R	+	24854225-24854302	Exclusion
Mf	0.314	0	0.314	1.50656e-06	5.31071e-05	chr3R	-	15171936-15172106	Exclusion
ATP8A	0.716	0.112	0.604	0.00879248	0.0284477	chr2R	-	13417536-13417828	Exclusion
f-cup	0.083	1	-0.917	0.00386891	0.0151133	chr3R	-	13698343-13698859	Inclusion
Klp98A	1	0.308	0.692	0.000101884	0.000856123	chr3R	-	27550585-27550707	Exclusion
Pitslre	0.464	1	-0.536	0.00120016	0.00648976	chr3L	+	20772605-20772963	Inclusion
GNBP2	0.538	1	-0.462	0.00255925	0.0111955	chr3L	-	18675219-18675275	Inclusion
CG5708	0.734	0.27	0.464	5.02675e-05	0.000506141	chr2L	-	10225874-10225965	Exclusion
iPLA2-VIA	0.07	0.622	-0.552	0.00126244	0.00673301	chr3L	-	9863777-9864099	Inclusion
shot	0	0.631	-0.631	1.13686e-07	8.29908e-06	chr2R	-	13917566-13917625	Inclusion
tou	0.329	1	-0.671	0.00153795	0.00778733	chr2R	-	11599376-11599640	Inclusion
CG10103	0.364	0	0.364	0.0015941	0.00792405	chr3L	-	6754745-6754807	Exclusion
CG10103	0.351	1	-0.649	7.41284e-05	0.000681669	chr3L	-	6755073-6755123	Inclusion
dre4	0.116	0.609	-0.493	1.63356e-06	5.45141e-05	chr3L	-	1872354-1872470	Inclusion
mxt	1	0.465	0.535	0.00226389	0.0102523	chr2L	-	4845087-4845158	Exclusion
lilli	0.349	1	-0.651	0.000331253	0.0022759	chr2L	+	2945030-2945792	Inclusion
CG31638	0.064	0.552	-0.488	0.00162815	0.00802396	chr2L	+	6495244-6495868	Inclusion
spas	0.841	0	0.841	3.65905e-06	9.27286e-05	chr3R	+	24039911-24040096	Exclusion
Ect4	0.463	1	-0.537	0.00192201	0.00920043	chr3L	+	8096971-8097172	Inclusion
Ect4	0.326	1	-0.674	0.000784739	0.00457743	chr3L	+	8096971-8097172	Inclusion
Spn	1	0	1	1.08942e-06	4.24146e-05	chr3L	-	2511878-2511931	Exclusion
Spn	0.623	1	-0.377	0.00226464	0.0102523	chr3L	-	2514310-2514330	Inclusion
hpRNA:CR18854	0.778	0.395	0.383	2.93375e-06	8.15861e-05	chr2L	-	9789675-9789732	Exclusion
hpRNA:CR18854	0.551	0.152	0.399	8.99408e-06	0.000175085	chr2L	-	9789675-9789739	Exclusion
lqf	0.233	1	-0.767	0.00168414	0.008265	chr3L	+	7535884-7536435	Inclusion
lqf	0.272	1	-0.728	0.00160155	0.00792632	chr3L	+	7536004-7536435	Inclusion
lqf	0.676	1	-0.324	0.00283086	0.0118794	chr3L	+	7536711-7536769	Inclusion
CG42663	0.371	1	-0.629	0.00119735	0.00648976	chr2R	+	12738436-12738504	Inclusion
Miro	1	0.642	0.358	0.00927042	0.0295843	chr3R	-	24035288-24035326	Exclusion
vap	0.583	1	-0.417	0.0046467	0.0176786	chrX	-	16004328-16004393	Inclusion
vap	0.637	1	-0.363	0.0035592	0.0141882	chrX	-	16004328-16004444	Inclusion
LRR	0.978	0.347	0.631	4.88442e-08	3.80334e-06	chr2R	-	7677998-7678404	Exclusion
bun	0.54	1	-0.46	0.00610361	0.0213444	chr2L	-	12516484-12517185	Inclusion
yki	0.892	0.168	0.724	1.77636e-15	1.03739e-12	chr2R	-	24066561-24066716	Exclusion
glo	1	0.351	0.649	5.22101e-05	0.000521208	chr3R	-	11817194-11817338	Exclusion
CaMKII	0.656	1	-0.344	0.00347043	0.0139775	chr4	-	1043468-1043524	Inclusion
CG32809	1	0	1	2.75479e-07	1.47625e-05	chrX	-	1685187-1685535	Exclusion
mei-218	0.573	1	-0.427	0.00226404	0.0102523	chrX	-	17142267-17142707	Inclusion
l(2)k01209	0.441	0.851	-0.41	0.000446161	0.00286705	chr2R	+	17421448-17421946	Inclusion
Cadps	1	0.465	0.535	0.00392091	0.0152654	chr4	+	1244337-1244351	Exclusion
Cadps	0.564	1	-0.436	0.00959768	0.0303796	chr4	+	1254006-1254212	Inclusion
Mef2	0.682	1	-0.318	0.00743755	0.0247495	chr2R	-	9940745-9940953	Inclusion
pan	0.047	0.476	-0.429	0.0107221	0.0333958	chr4	+	104083-104528	Inclusion
Lrrk	0.571	1	-0.429	0.010945	0.0339993	chr3R	+	20635816-20636088	Inclusion
syd	0.576	0	0.576	0.00222057	0.0101711	chr3L	-	7927760-7927820	Exclusion
Patronin	0.676	1	-0.324	0.00558541	0.0203867	chr2R	-	17521706-17521900	Inclusion
Patronin	1	0.336	0.664	0.00079401	0.00457743	chr2R	-	17521706-17521900	Exclusion
Patronin	1	0	1	8.91826e-07	3.85797e-05	chr2R	-	17523824-17523898	Exclusion
Patronin	1	0	1	9.56485e-07	3.97883e-05	chr2R	-	17523824-17523898	Exclusion
Patronin	1	0.231	0.769	6.20554e-06	0.000136	chr2R	-	17528622-17528852	Exclusion
Evi5	1	0.656	0.344	0.00183716	0.00894086	chrX	-	11436775-11436792	Exclusion
Sam-S	0.348	1	-0.652	0.000172543	0.00134354	chr2L	+	111005-111117	Inclusion
PhKgamma	0.77	0	0.77	2.29534e-05	0.000304654	chrX	+	11700621-11701127	Exclusion
CD98hc	0	0.739	-0.739	0	0	chr3R	-	7975054-7975059	Inclusion
bbc	0.507	1	-0.493	0.00207605	0.00966068	chr2R	-	13489742-13489873	Inclusion
Eip63E	0.971	0.589	0.382	0.00567135	0.0205718	chr3L	+	3588042-3588080	Exclusion
CG10353	0.284	1	-0.716	0.000183917	0.00141326	chrX	-	11884798-11885281	Inclusion
CLIP-190	0.945	0.379	0.566	0.0138249	0.0412978	chr2L	+	17394430-17394492	Exclusion
chif	0.676	1	-0.324	0.00249381	0.0109916	chr2L	-	16344426-16349472	Inclusion
sba	0.398	1	-0.602	0.000596704	0.00366816	chr3R	-	23896209-23896608	Inclusion
mrj	0.663	1	-0.337	0.00278614	0.0117906	chr2R	-	16221123-16221149	Inclusion

## Sheet: Fne-WT_3X
geneSymbol	PSI_1	PSI_2	deltaPSI	PValue	FDR	Chr	Strand	exon_target	group
LIMK1	0	0.808	-0.808	2.87491e-05	0.00029225	chrX	-	12589256-12589321	Inclusion
hrm	1	0.685	0.315	2.08082e-06	3.6563e-05	chr2R	-	5643817-5644041	Exclusion
Nc73EF	0.202	1	-0.798	7.29835e-05	0.000577917	chr3L	+	16966068-16966358	Inclusion
tra2	0.384	0.826	-0.442	0.0109481	0.0341782	chr2R	-	14603734-14603925	Inclusion
eIF4G1	1	0.687	0.313	2.29107e-07	5.71219e-06	chr4	-	925083-925138	Exclusion
gro	1	0.241	0.759	0.000398072	0.00237683	chr3R	+	26046536-26046592	Exclusion
HDAC4	1	0.593	0.407	6.84885e-05	0.000559121	chrX	-	13282166-13282229	Exclusion
scrib	0	1	-1	2.47726e-05	0.000262675	chr3R	+	26599108-26599293	Inclusion
FER	0.287	0.898	-0.611	4.05292e-06	6.17987e-05	chr3R	-	9371015-9372577	Inclusion
FER	0.23	0.807	-0.577	0.000743575	0.00402141	chr3R	-	9392741-9392972	Inclusion
mth	0.051	0.763	-0.712	6.25336e-06	8.99624e-05	chr3L	-	343955-344039	Inclusion
Nedd4	1	0.564	0.436	0.0010051	0.00514122	chr3L	+	17539567-17539727	Exclusion
Nedd4	1	0.469	0.531	6.6148e-05	0.000549744	chr3L	+	17539567-17539736	Exclusion
Nipped-B	1	0.623	0.377	3.48956e-05	0.000340647	chr2R	-	4699059-4699151	Exclusion
Nipped-B	1	0.6	0.4	5.77562e-10	3.43743e-08	chr2R	-	4722147-4722325	Exclusion
Nipped-B	0.954	0.307	0.647	1.15463e-14	3.04328e-12	chr2R	-	4728009-4728124	Exclusion
Moe	0	0.331	-0.331	0	0	chrX	-	8876033-8876059	Inclusion
Cyp4d20	0.701	0	0.701	0.000723936	0.00392842	chr3L	-	2477185-2477381	Exclusion
CG45092	1	0.624	0.376	0.010183	0.0320762	chr2R	-	6701813-6701922	Exclusion
unc-13	0.243	0.684	-0.441	0.00339376	0.0135237	chr4	-	882617-882723	Inclusion
unc-13	0.301	0.649	-0.348	0.00446124	0.0169014	chr4	-	886965-892840	Inclusion
rl	0.977	0.503	0.474	9.17044e-14	1.53813e-11	chr2R	+	1080331-1080441	Exclusion
CG15706	1	0.618	0.382	0.0116025	0.0357371	chr2R	-	16226568-16226804	Exclusion
PlexA	1	0.688	0.312	6.20818e-10	3.5794e-08	chr4	-	1022242-1023680	Exclusion
Dap160	0.345	1	-0.655	0.000514958	0.00295981	chr2L	-	21138113-21138358	Inclusion
Dap160	0.446	1	-0.554	0.0011478	0.00567744	chr2L	-	21138113-21138361	Inclusion
CG11155	1	0.212	0.788	0.000134101	0.000966467	chr4	+	1132085-1132573	Exclusion
bnl	1	0.155	0.845	0.000111225	0.00082414	chr3R	-	19795075-19795515	Exclusion
CG17698	0.703	0.342	0.361	0.00679729	0.023485	chr3L	+	23740161-23741084	Exclusion
CG17698	1	0.642	0.358	0.00046902	0.00272978	chr3L	+	23747873-23748060	Exclusion
CG4662	1	0	1	1.35387e-06	2.62935e-05	chr3R	+	19851065-19851130	Exclusion
ITP	1	0.241	0.759	8.00064e-07	1.65856e-05	chr2R	+	24556284-24557699	Exclusion
CG5098	0.484	1	-0.516	0.00556673	0.020099	chr2R	+	18095894-18096058	Inclusion
CG7646	1	0.44	0.56	3.1789e-06	5.19032e-05	chr3L	+	19994168-19994735	Exclusion
CG13384	1	0.442	0.558	1.34183e-09	7.28138e-08	chr2L	+	8384997-8385097	Exclusion
cg	0.542	1	-0.458	0.00156196	0.00740828	chr2R	+	14177175-14177477	Inclusion
cg	0.73	0.144	0.586	2.10443e-05	0.000229743	chr2R	+	14177175-14177477	Exclusion
cg	0.297	0.864	-0.567	0.000646219	0.00361295	chr2R	+	14180422-14180819	Inclusion
CG17768	1	0.621	0.379	1.45555e-06	2.79739e-05	chr2L	-	10403730-10403828	Exclusion
CG18659	1	0.147	0.853	0.000830794	0.00440911	chr2R	-	9124744-9125220	Exclusion
CG18659	1	0.147	0.853	0.00211493	0.00943708	chr2R	-	9124744-9125220	Exclusion
Gug	1	0.35	0.65	1.23478e-08	5.06259e-07	chr3L	+	8470755-8471039	Exclusion
Gprk2	0.956	0.634	0.322	0.00190366	0.00873695	chr3R	+	31410354-31410401	Exclusion
sigmar	0	0.613	-0.613	4.87055e-13	7.48847e-11	chr2R	-	23700801-23700869	Inclusion
CG43340	1	0.311	0.689	0.00109676	0.0054838	chr2R	+	7640832-7646426	Exclusion
CG43340	1	0.317	0.683	0.00115651	0.00570525	chr2R	+	7640832-7647677	Exclusion
fwe	0.057	0.521	-0.464	4.36532e-09	1.87303e-07	chr3L	-	15811220-15812241	Inclusion
fwe	0.071	0.612	-0.541	3.29202e-11	2.33607e-09	chr3L	-	15811220-15812897	Inclusion
fl(2)d	0.929	0.502	0.427	0.0111765	0.0347271	chr2R	-	13821766-13822125	Exclusion
mthl10	1	0.517	0.483	0.00677838	0.0234636	chr3L	-	333942-334119	Exclusion
Moca-cyp	1	0.643	0.357	0.00984523	0.0314264	chr3R	+	28341627-28342214	Exclusion
Moca-cyp	1	0.657	0.343	0.0112557	0.0348437	chr3R	+	28342185-28342214	Exclusion
CG6767	0.021	0.387	-0.366	3.66018e-06	5.72291e-05	chr3L	-	9688531-9688599	Inclusion
Hel89B	1	0.686	0.314	0.00146598	0.00705627	chr3R	+	15977177-15977243	Exclusion
Gp210	1	0.672	0.328	9.11688e-08	2.58779e-06	chr2R	+	5766691-5766796	Exclusion
Naprt	0.21	1	-0.79	0.00709629	0.0243811	chr2L	-	4192633-4192968	Inclusion
CG10737	1	0	1	3.66384e-09	1.65804e-07	chr2R	+	19174339-19174365	Exclusion
hts	0.983	0.649	0.334	5.94452e-07	1.29031e-05	chr2R	-	19418557-19418605	Exclusion
Sdc	1	0.343	0.657	2.68917e-05	0.000280312	chr2R	-	21398065-21398580	Exclusion
Sdc	1	0.325	0.675	2.21475e-05	0.00023896	chr2R	-	21398065-21398583	Exclusion
Fur1	0.055	1	-0.945	6.56142e-14	1.21058e-11	chr3R	-	25354948-25356078	Inclusion
Fur1	1	0.644	0.356	0.00888691	0.0289688	chr3R	-	25431917-25431981	Exclusion
Sik3	1	0.403	0.597	0.00240886	0.0103117	chr2R	+	18701921-18702187	Exclusion
Eb1	0.513	0.116	0.397	0.0167017	0.0482989	chr2R	+	6753227-6753503	Exclusion
IntS6	1	0.68	0.32	0.0129475	0.0393544	chrX	-	5744356-5744699	Exclusion
CG12065	0.145	0.802	-0.657	3.68454e-09	1.65804e-07	chrX	+	8586552-8586608	Inclusion
Tomosyn	1	0.438	0.562	0.00287779	0.0119854	chrX	+	12638019-12638173	Exclusion
CrebB	1	0.64	0.36	0.0133263	0.0404392	chrX	+	18372031-18372432	Exclusion
MESK2	0.92	0.196	0.724	2.48469e-07	5.98224e-06	chr2R	+	21507295-21507722	Exclusion
MESK2	1	0.328	0.672	3.00801e-06	4.9998e-05	chr2R	+	21507295-21507722	Exclusion
MESK2	0.852	0.056	0.796	4.53156e-08	1.37061e-06	chr2R	+	21507322-21507722	Exclusion
MESK2	1	0.528	0.472	0.000181707	0.00125696	chr2R	+	21510106-21510201	Exclusion
MESK2	1	0.673	0.327	0.00102493	0.00519505	chr2R	+	21510118-21510201	Exclusion
sqd	0.093	0.544	-0.451	2.08754e-05	0.000229743	chr3R	-	13644359-13644570	Inclusion
Usp2	0.565	1	-0.435	0.00258346	0.0109574	chrX	+	22462400-22463272	Inclusion
Usp2	0.669	1	-0.331	0.00131689	0.00639383	chrX	+	22463539-22465522	Inclusion
Usp2	0.646	1	-0.354	0.00104048	0.00525943	chrX	+	22463692-22465522	Inclusion
Tsp96F	0.669	1	-0.331	0.0142809	0.0429125	chr3R	-	25876532-25876726	Inclusion
CaMKI	0.602	0.243	0.359	0.00229805	0.0100281	chr4	+	449924-449968	Exclusion
Uhg8	1	0.604	0.396	0.0120319	0.0369366	chr3L	+	20454395-20454457	Exclusion
CG34408	0.499	1	-0.501	0.000561222	0.00318537	chrX	+	10222898-10223455	Inclusion
Eps-15	1	0.092	0.908	1.81746e-08	6.98586e-07	chr2R	-	24772941-24773003	Exclusion
Sf3b3	1	0.396	0.604	0.000366588	0.00223219	chr3L	-	827646-827697	Exclusion
step	1	0.614	0.386	3.52406e-08	1.18216e-06	chr2L	-	21743839-21743971	Exclusion
pod1	0.096	1	-0.904	1.75232e-08	6.87879e-07	chrX	+	6807799-6808341	Inclusion
pod1	0.488	0.927	-0.439	0.000877022	0.00459086	chrX	+	6809374-6809406	Inclusion
Saf-B	1	0.644	0.356	0.0036185	0.0142653	chr3R	+	24818803-24818849	Exclusion
Saf-B	1	0.49	0.51	0.000660659	0.00365118	chr3R	+	24818803-24820767	Exclusion
alph	0.498	0.173	0.325	1.71012e-06	3.09498e-05	chr3R	+	29597776-29597908	Exclusion
Vps13	1	0.634	0.366	0.00733196	0.0249584	chr2R	+	7579310-7579410	Exclusion
Csp	0.816	0.289	0.527	0.00186413	0.00859831	chr3L	+	22270914-22270976	Exclusion
CG40178	1	0.565	0.435	0.000131798	0.000953595	chr3L	-	25977967-25978150	Exclusion
CG40178	1	0.665	0.335	0.000289314	0.001847	chr3L	-	25977967-25978150	Exclusion
CG40178	0.696	0.186	0.51	0.00271972	0.0114222	chr3L	-	26008061-26008177	Exclusion
CG40178	0.14	0.588	-0.448	0.0111804	0.0347271	chr3L	-	26010107-26010354	Inclusion
Atpalpha	1	0	1	8.13711e-08	2.38202e-06	chr3R	+	20959237-20959380	Exclusion
Atpalpha	0.02	0.48	-0.46	2.89391e-08	1.00151e-06	chr3R	+	20960726-20960825	Inclusion
Atpalpha	1	0.658	0.342	0.0151918	0.0448539	chr3R	+	20962215-20962295	Exclusion
Adar	1	0.111	0.889	1.25548e-05	0.000155686	chrX	+	1781718-1781883	Exclusion
cno	0.069	0.822	-0.753	4.45358e-08	1.36948e-06	chr3R	-	5178701-5180831	Inclusion
CG14322	1	0.672	0.328	0.0127466	0.0389361	chr3R	+	17660725-17664642	Exclusion
Wbp2	0.469	0.089	0.38	0.000746347	0.00402141	chr3L	+	12852232-12852277	Exclusion
CG42613	0.082	1	-0.918	2.8829e-05	0.00029225	chr3R	+	18958362-18959924	Inclusion
spi	1	0.676	0.324	2.28182e-08	8.41991e-07	chr2L	-	19571572-19571767	Exclusion
spi	0.789	0.339	0.45	2.56772e-12	2.36873e-10	chr2L	-	19571572-19571767	Exclusion
Actn	1	0.588	0.412	0.00128884	0.00627419	chrX	-	2028665-2028750	Exclusion
Mbs	0.041	0.705	-0.664	1.05183e-06	2.08669e-05	chr3L	+	16063299-16063737	Inclusion
Mbs	0	0.843	-0.843	8.30114e-13	1.056e-10	chr3L	+	16063543-16063737	Inclusion
CG4896	0.488	1	-0.512	0.00111339	0.00553695	chr2L	+	1179452-1179525	Inclusion
CG42671	1	0.391	0.609	0.000273597	0.00177118	chr3L	+	11227673-11228088	Exclusion
Reck	1	0.668	0.332	0.00208086	0.00931841	chr3L	-	15011193-15011764	Exclusion
CG31523	0.166	1	-0.834	9.66985e-05	0.000734192	chr3R	-	4472841-4473188	Inclusion
Ipk1	1	0.335	0.665	0.00697103	0.0239954	chr2R	+	20871318-20872005	Exclusion
CG34417	1	0.22	0.78	0.000188062	0.00129468	chrX	+	6577944-6583343	Exclusion
CG34417	1	0.207	0.793	0.000163843	0.00115378	chrX	+	6577944-6584022	Exclusion
gpp	1	0.206	0.794	4.51882e-05	0.000406694	chr3R	+	6445535-6446072	Exclusion
CG2747	0.042	0.6	-0.558	2.55609e-06	4.32659e-05	chr3R	-	8022457-8022489	Inclusion
NFAT	0.522	1	-0.478	0.0017761	0.00825454	chrX	+	13652879-13653505	Inclusion
CG32521	1	0.677	0.323	0.000224811	0.00149156	chrX	-	21279182-21279186	Exclusion
RhoGAP102A	1	0.243	0.757	0	0	chr4	+	261574-261724	Exclusion
Uhg1	1	0.459	0.541	0.000115975	0.00085439	chr2R	+	17700081-17700185	Exclusion
Uhg1	0.987	0.523	0.464	4.01309e-11	2.70228e-09	chr2R	+	17702315-17702369	Exclusion
spz	0.17	0.538	-0.368	0.00331891	0.0133671	chr3R	-	27066729-27066884	Inclusion
spz	1	0.651	0.349	0.00403222	0.0154988	chr3R	-	27067122-27067199	Exclusion
spz	0.507	1	-0.493	0.000329731	0.00202785	chr3R	-	27067358-27067495	Inclusion
Tsp97E	0.029	0.617	-0.588	1.33227e-15	4.91607e-13	chr3R	-	26962540-26963080	Inclusion
gish	0.885	0.509	0.376	0.00453389	0.0171415	chr3R	+	16295669-16295820	Exclusion
arm	1	0.448	0.552	0	0	chrX	-	1893403-1893499	Exclusion
Fatp1	1	0.558	0.442	0.00362685	0.0142677	chr2L	-	10516486-10516739	Exclusion
lncRNA:roX2	0.56	0.189	0.371	0.00833427	0.0276063	chrX	+	11579215-11579236	Exclusion
MICU1	1	0.277	0.723	0.000126885	0.000921663	chr2L	+	7183163-7183322	Exclusion
MICU1	0.097	1	-0.903	1.5066e-06	2.83641e-05	chr2L	+	7183503-7183665	Inclusion
IntS3	1	0.681	0.319	0.000101582	0.000768112	chr2R	-	4238523-4239156	Exclusion
RhoGAP71E	0.5	1	-0.5	0.00543694	0.0197076	chr3L	+	15604836-15605280	Inclusion
sxc	1	0.68	0.32	8.53769e-06	0.000114978	chr2R	+	5327848-5328028	Exclusion
CG2991	0.195	0.541	-0.346	0.00929414	0.029874	chr2L	+	2859625-2859714	Inclusion
Dg	0.356	1	-0.644	2.55672e-09	1.31032e-07	chr2R	-	16086931-16087725	Inclusion
PMCA	0.934	0.508	0.426	0.00104869	0.00527203	chr4	-	330271-330339	Exclusion
PMCA	0.964	0.423	0.541	5.61773e-14	1.15163e-11	chr4	-	353943-353978	Exclusion
dpy	0.356	1	-0.644	0.0101872	0.0320762	chr2L	-	4548005-4548802	Inclusion
dpy	1	0.098	0.902	2.79274e-05	0.000287855	chr2L	-	4563111-4563467	Exclusion
Rip11	0.849	0.433	0.416	2.93125e-08	1.00151e-06	chrX	-	18636614-18636873	Exclusion
ScsbetaA	0.05	0.676	-0.626	6.52034e-12	5.46819e-10	chr3R	+	8941314-8941316	Inclusion
CG33217	1	0.618	0.382	2.73204e-07	6.38052e-06	chr3L	+	23126200-23126400	Exclusion
Naam	1	0.257	0.743	0.000499654	0.00289893	chr3R	+	19688179-19688365	Exclusion
ewg	0.443	1	-0.557	0.00279079	0.0116758	chrX	-	272422-272883	Inclusion
Gpat4	0.736	0.144	0.592	4.1064e-11	2.70228e-09	chr2R	+	24070768-24071004	Exclusion
Gpat4	0.397	1	-0.603	1.61394e-05	0.000194622	chr2R	+	24071991-24072224	Inclusion
Mlf	0.92	0.614	0.306	0.0149713	0.0444339	chr2R	-	15937021-15937326	Exclusion
Mlf	0.343	0.827	-0.484	0.00023145	0.00152509	chr2R	-	15937021-15937326	Inclusion
Mlf	0.704	0.309	0.395	0.00205883	0.00926475	chr2R	-	15937021-15937326	Exclusion
Mlf	0.423	0.801	-0.378	0.00838327	0.0277189	chr2R	-	15937021-15937326	Inclusion
Mlf	0.913	0.355	0.558	0.000562834	0.00318537	chr2R	-	15937679-15937879	Exclusion
Mlf	0.725	0.155	0.57	4.40736e-06	6.50526e-05	chr2R	-	15937679-15937879	Exclusion
Mlf	0.051	0.846	-0.795	2.47143e-11	1.89992e-09	chr2R	-	15938115-15938267	Inclusion
Mlf	0.153	0.887	-0.734	3.80255e-08	1.22507e-06	chr2R	-	15938115-15938267	Inclusion
Mlf	0.026	0.611	-0.585	2.12682e-10	1.308e-08	chr2R	-	15938115-15938267	Inclusion
CG8312	1	0.18	0.82	2.36711e-12	2.29859e-10	chr3R	+	9607913-9607974	Exclusion
Sms	1	0.488	0.512	0.000523775	0.00300114	chr3L	-	12274003-12274111	Exclusion
galectin	0.104	0.557	-0.453	0.000751971	0.00402141	chr2L	+	73820-73897	Inclusion
CG3961	0.97	0.643	0.327	0.000503363	0.00290334	chr3L	-	18887553-18887746	Exclusion
Rtnl1	0.298	0.837	-0.539	5.31138e-05	0.000471129	chr2L	-	5004172-5004207	Inclusion
ADD1	0.165	0.522	-0.357	0.000712738	0.00389054	chr2R	+	11973558-11974508	Inclusion
Tab2	1	0.699	0.301	0.015584	0.0457841	chr2R	+	19299170-19300799	Exclusion
DIP1	1	0.505	0.495	1.68474e-05	0.000195493	chrX	-	21628844-21629792	Exclusion
DIP1	1	0.506	0.494	1.59902e-05	0.000194091	chrX	-	21628848-21629792	Exclusion
DIP1	1	0.519	0.481	2.09325e-05	0.000229743	chrX	-	21628920-21629792	Exclusion
CG43783	1	0.216	0.784	4.24612e-06	6.31782e-05	chr3L	-	8934231-8934311	Exclusion
CG1677	0.532	0	0.532	0.000259258	0.00168427	chrX	-	7285361-7285784	Exclusion
CG1674	0.095	0.404	-0.309	4.21076e-06	6.31614e-05	chr4	+	232279-232848	Inclusion
CG15211	0.535	1	-0.465	0.00851806	0.0279641	chrX	+	10772792-10773166	Inclusion
CG15211	0.538	1	-0.462	0.00871666	0.0285146	chrX	+	10772798-10773166	Inclusion
CG15211	0.592	1	-0.408	0.0128533	0.0391748	chrX	+	10772891-10773166	Inclusion
Meltrin	1	0.553	0.447	0.000425579	0.0025086	chr3R	-	14671609-14671803	Exclusion
Nct	0.883	0.272	0.611	0.000276334	0.00178264	chr3R	+	24854225-24854302	Exclusion
Mf	0.359	0.032	0.327	4.20684e-06	6.31614e-05	chr3R	-	15171936-15172106	Exclusion
Slik	1	0.465	0.535	0.00241733	0.010324	chr2R	-	24394295-24395275	Exclusion
RtGEF	0.017	0.532	-0.515	1.92242e-05	0.00021698	chr2L	+	20361969-20362826	Inclusion
Mitf	0.571	0.105	0.466	0.00292647	0.0121061	chr4	+	1221262-1221282	Exclusion
Tnpo	1	0.569	0.431	2.91546e-07	6.72379e-06	chr3L	+	6197037-6197112	Exclusion
Klp98A	1	0.471	0.529	0.000605784	0.00340303	chr3R	-	27550585-27550707	Exclusion
CG42674	0.25	1	-0.75	0.00386052	0.0149322	chr3L	-	20162455-20164430	Inclusion
TTLL4A	0.205	0.746	-0.541	0.00238549	0.0102593	chr2L	+	10989974-10990783	Inclusion
TTLL4A	0.222	0.766	-0.544	0.00222943	0.00980418	chr2L	+	10990096-10990783	Inclusion
CG5708	0.754	0.412	0.342	0.00101499	0.00515881	chr2L	-	10225874-10225965	Exclusion
smash	1	0.493	0.507	0.0039565	0.0152396	chr3R	+	4670797-4670850	Exclusion
CG5618	1	0.6	0.4	0.00794388	0.0266481	chr3L	+	20354800-20355129	Exclusion
Nipped-A	1	0.587	0.413	0.00046839	0.00272978	chr2R	-	5197811-5198106	Exclusion
Nipped-A	1	0.495	0.505	0.000159047	0.0011243	chr2R	-	5210502-5210874	Exclusion
Nipped-A	1	0.604	0.396	0.000923484	0.00480797	chr2R	-	5212329-5212467	Exclusion
Khc-73	0	0.88	-0.88	8.66456e-07	1.77424e-05	chr2R	-	15520417-15520479	Inclusion
EMC1	0.125	0.562	-0.437	0.000225552	0.00149156	chr3R	-	7905691-7905711	Inclusion
pre-mod(mdg4)-G	0.886	0.367	0.519	6.44753e-07	1.38322e-05	chr3R	-	21357476-21357758	Exclusion
Ehbp1	1	0.095	0.905	3.82769e-08	1.22507e-06	chr2R	-	17010887-17010976	Exclusion
shot	0	0.903	-0.903	9.93284e-10	5.55336e-08	chr2R	-	13917566-13917625	Inclusion
CG10103	0.248	0.822	-0.574	0.00419428	0.0159885	chr3L	-	6755073-6755123	Inclusion
lgs	1	0.514	0.486	3.40131e-09	1.60908e-07	chr4	-	439448-441451	Exclusion
Marf1	0.125	0.464	-0.339	1.69823e-08	6.81137e-07	chr2L	+	22356903-22357047	Inclusion
dre4	0.126	0.592	-0.466	3.33439e-06	5.3034e-05	chr3L	-	1872354-1872470	Inclusion
Piezo	1	0	1	2.87558e-09	1.4339e-07	chr2L	+	8181984-8182049	Exclusion
CG31638	0.033	0.381	-0.348	3.91678e-06	6.02205e-05	chr2L	+	6495244-6495868	Inclusion
ens	0.127	0.643	-0.516	1.17031e-08	4.90731e-07	chr3L	-	4130389-4130643	Inclusion
spas	0.647	0.132	0.515	8.75099e-07	1.77424e-05	chr3R	+	24039911-24040096	Exclusion
ArfGAP1	1	0	1	1.14462e-07	3.19974e-06	chr3L	-	12415945-12416004	Exclusion
CG8671	1	0.436	0.564	1.56872e-06	2.92352e-05	chr2L	+	21277278-21278429	Exclusion
CG8671	0.215	0.754	-0.539	0.00155427	0.0073908	chr2L	+	21279884-21280447	Inclusion
Bruce	0.076	0.427	-0.351	0.0084491	0.0278866	chr3R	-	10325732-10326031	Inclusion
hpRNA:CR18854	0.703	0.391	0.312	3.57897e-06	5.64376e-05	chr2L	-	9789675-9789732	Exclusion
hpRNA:CR18854	0.503	0.129	0.374	4.01422e-08	1.25529e-06	chr2L	-	9789675-9789739	Exclusion
ema	1	0.447	0.553	0.00333272	0.0133671	chr3R	-	16437793-16437999	Exclusion
lama	1	0.505	0.495	6.41142e-05	0.00054014	chr3L	-	5347628-5347683	Exclusion
Miro	0.968	0.56	0.408	9.88937e-06	0.000129404	chr3R	-	24035264-24035326	Exclusion
Miro	0.938	0.473	0.465	0.000205274	0.00138223	chr3R	-	24035288-24035326	Exclusion
vap	0.868	0.534	0.334	0.0149004	0.0443407	chrX	-	16004328-16004444	Exclusion
LRR	0.916	0.222	0.694	3.13083e-14	7.22047e-12	chr2R	-	7677998-7678404	Exclusion
Svil	1	0.442	0.558	0.000723122	0.00392842	chr3L	+	2442436-2442960	Exclusion
Svil	1	0.46	0.54	0.000878359	0.00459086	chr3L	+	2442439-2442960	Exclusion
p120ctn	1	0.592	0.408	8.58535e-13	1.056e-10	chr2R	+	4606764-4607320	Exclusion
yki	0.79	0.148	0.642	0	0	chr2R	-	24066561-24066716	Exclusion
Ptpmeg2	0.666	0	0.666	5.95312e-05	0.000508496	chrX	-	9658001-9658166	Exclusion
Spn42Da	1	0.485	0.515	0.000305708	0.00193161	chr2R	-	6876596-6876733	Exclusion
hfp	0.657	1	-0.343	0.00644988	0.0224529	chr3L	-	1499772-1499879	Inclusion
CaMKII	0.419	0	0.419	0.00426582	0.0162277	chr4	-	1040013-1040078	Exclusion
CaMKII	0.816	0.357	0.459	0.00236597	0.0102222	chr4	-	1043468-1043524	Exclusion
fwd	0.544	0.911	-0.367	0.00477697	0.0179501	chr3L	-	318991-319513	Inclusion
Cdep	1	0.391	0.609	0.000167307	0.00117369	chr3R	+	4925546-4925652	Exclusion
CG32809	0.639	1	-0.361	0.00289361	0.0120241	chrX	-	1685187-1685535	Inclusion
mei-218	0.579	1	-0.421	0.00779639	0.026201	chrX	-	17142267-17142707	Inclusion
heph	1	0.427	0.573	0.000316151	0.0019545	chr3R	-	31864597-31864630	Exclusion
bif	1	0.62	0.38	0.000153208	0.00109561	chrX	+	11687462-11687635	Exclusion
bif	1	0.293	0.707	0.000503561	0.00290334	chrX	+	11692799-11693177	Exclusion
pyd	0.657	1	-0.343	0.0154435	0.0454438	chr3R	-	8828835-8831005	Inclusion
eIF2Bdelta	0.52	0.134	0.386	0.002937	0.0121225	chr2R	+	23386790-23386827	Exclusion
Utx	1	0.484	0.516	0.00232406	0.0100892	chr2L	-	10277814-10277925	Exclusion
Cadps	0.545	1	-0.455	0.00327429	0.013248	chr4	+	1245101-1245331	Inclusion
Thd1	1	0.632	0.368	0.000202617	0.00137437	chr4	-	549714-549873	Exclusion
Mef2	0.433	1	-0.567	0.000316746	0.0019545	chr2R	-	9940745-9940953	Inclusion
CG8485	1	0.582	0.418	5.51148e-05	0.000481928	chr2R	-	14237757-14237882	Exclusion
pho	1	0.61	0.39	1.56151e-11	1.2526e-09	chr4	-	1174982-1175123	Exclusion
Ac3	1	0.493	0.507	2.52718e-05	0.000266437	chr2L	+	21634420-21634609	Exclusion
Pkn	1	0.518	0.482	0.00687116	0.0236959	chr2R	-	9272300-9272707	Exclusion
sax	0	0.688	-0.688	1.66656e-12	1.8087e-10	chr2R	+	7807316-7807351	Inclusion
pan	0.942	0.406	0.536	0.000370517	0.00224837	chr4	+	72817-72862	Exclusion
pan	0.022	1	-0.978	7.26641e-13	1.03127e-10	chr4	+	104083-104528	Inclusion
kcc	0	0.322	-0.322	3.85118e-08	1.22507e-06	chr2R	+	23923340-23923393	Inclusion
CG34133	0.917	0.386	0.531	0.00195655	0.00893524	chr3R	+	29871060-29871149	Exclusion
CG31140	1	0.378	0.622	0.00228992	0.0100281	chr3R	+	23974152-23975678	Exclusion
CG31140	1	0.397	0.603	0.00270746	0.0114047	chr3R	+	23974350-23975678	Exclusion
Pvr	0.162	0.492	-0.33	0.000679968	0.00373376	chr2L	-	8227670-8227826	Inclusion
Pvr	0.707	0.376	0.331	0.00229913	0.0100281	chr2L	-	8228083-8228257	Exclusion
elav	1	0.582	0.418	0.00509666	0.0188444	chrX	-	521440-521696	Exclusion
Patronin	0.574	1	-0.426	0.00231103	0.0100563	chr2R	-	17521706-17521900	Inclusion
Patronin	1	0.363	0.637	1.07087e-05	0.000138931	chr2R	-	17523824-17523898	Exclusion
Patronin	1	0.379	0.621	7.02987e-05	0.000563918	chr2R	-	17528313-17528375	Exclusion
Patronin	1	0.474	0.526	0.000986293	0.00509723	chr2R	-	17528622-17528852	Exclusion
Evi5	0.489	1	-0.511	0.00322045	0.0130588	chrX	-	11434500-11434814	Inclusion
MRP	0.493	1	-0.507	0.000154181	0.00109832	chr2L	+	12728021-12728241	Inclusion
MRP	0.515	1	-0.485	0.00250167	0.0106596	chr2L	+	12737398-12737618	Inclusion
5PtaseI	1	0.548	0.452	0.0021227	0.00943708	chr3R	-	25042645-25042681	Exclusion
Rala	0.827	0.504	0.323	0.000119981	0.000877743	chrX	-	3707368-3707491	Exclusion
how	1	0.613	0.387	0.00599145	0.0213402	chr3R	+	22074449-22074944	Exclusion
how	1	0.626	0.374	0.00638772	0.0223207	chr3R	+	22074452-22074944	Exclusion
Sam-S	0.259	0.882	-0.623	0.000295481	0.00187796	chr2L	+	111005-111117	Inclusion
sowah	1	0.308	0.692	0.00037724	0.00227453	chr3L	-	12548485-12548496	Exclusion
PhKgamma	0.662	0.14	0.522	0.00903389	0.0292664	chrX	+	11700621-11701127	Exclusion
jvl	0.326	1	-0.674	0.000206629	0.00138629	chr3R	+	14793443-14793888	Inclusion
nuf	1	0.193	0.807	2.40516e-06	4.10881e-05	chr3L	+	14212194-14212232	Exclusion
dpr7	0.948	0.613	0.335	0.00146862	0.00705627	chr4	-	250190-250243	Exclusion
GramD1B	0.235	1	-0.765	1.2573e-05	0.000155686	chr2L	-	3362416-3362718	Inclusion
GramD1B	0.248	1	-0.752	1.54373e-05	0.000189879	chr2L	-	3362443-3362718	Inclusion
bbc	0.417	1	-0.583	0.000203473	0.00137512	chr2R	-	13489742-13489873	Inclusion
Eip63E	0.925	0.264	0.661	4.48674e-12	3.94193e-10	chr3L	+	3588042-3588080	Exclusion
lt	0.767	0.32	0.447	0.0019885	0.00897779	chr2L	+	22938774-22938842	Exclusion
Ufd4	1	0.441	0.559	5.6251e-08	1.67392e-06	chr2L	-	10291107-10291143	Exclusion
par-1	0.488	1	-0.512	2.07344e-05	0.000229743	chr2R	+	19468790-19470338	Inclusion
par-1	1	0.441	0.559	0.00184964	0.00855284	chr2R	+	19477616-19477704	Exclusion
par-1	1	0.513	0.487	0.00338242	0.013509	chr2R	+	19477616-19477704	Exclusion
par-1	1	0.636	0.364	0.00893837	0.029034	chr2R	+	19477634-19477704	Exclusion
par-1	1	0.466	0.534	0.00223185	0.00980418	chr2R	+	19477634-19477704	Exclusion
par-1	1	0.509	0.491	0.00340376	0.0135344	chr2R	+	19477661-19477704	Exclusion
Wdr62	0.197	1	-0.803	4.65795e-05	0.000417181	chr2L	+	1938865-1941393	Inclusion
Crk	0.973	0.41	0.563	4.07615e-09	1.7906e-07	chr4	+	211854-211982	Exclusion
stai	1	0.493	0.507	0.000193352	0.00132124	chr2L	+	6101694-6101798	Exclusion
unc-119	1	0.668	0.332	0.000191429	0.00131296	chrX	-	7290566-7290677	Exclusion
Oatp74D	1	0.373	0.627	7.32399e-07	1.53554e-05	chr3L	+	17501445-17501478	Exclusion
Jupiter	1	0.416	0.584	0.000749269	0.00402141	chr3R	-	11591501-11591911	Exclusion
Jupiter	1	0.604	0.396	1.5946e-06	2.94203e-05	chr3R	-	11592367-11592624	Exclusion
CG42668	1	0.688	0.312	0.0154153	0.0454333	chr3R	+	20320215-20320451	Exclusion
CG42668	1	0.395	0.605	0.00237132	0.0102222	chr3R	+	20320215-20320874	Exclusion
CG30015	0.883	0.361	0.522	0.00580469	0.0207954	chr2R	-	10873854-10874149	Exclusion
rhea	1	0.095	0.905	1.3943e-07	3.78308e-06	chr3L	+	8563546-8563634	Exclusion
CLIP-190	0.871	0.234	0.637	0.00259589	0.0109849	chr2L	+	17394430-17394492	Exclusion
raw	1	0.543	0.457	0.000596807	0.0033673	chr2L	-	8734467-8735200	Exclusion
CG7956	0.09	0.557	-0.467	0.000399618	0.00237837	chr3R	+	21525085-21525300	Inclusion
CG7956	0.144	0.615	-0.471	0.000339456	0.00208072	chr3R	+	21525085-21525418	Inclusion
Npc1a	1	0.442	0.558	7.56148e-05	0.000591141	chr2L	-	10217341-10217533	Exclusion
Npc1a	1	0.528	0.472	8.81085e-05	0.000680168	chr2L	-	10217353-10217533	Exclusion
CROT	0.582	1	-0.418	0.00177618	0.00825454	chr3R	-	27706260-27706501	Inclusion
mrj	0.375	0	0.375	4.17971e-05	0.00039145	chr2R	-	16206172-16206227	Exclusion
mthl3	0.107	0.731	-0.624	7.81043e-06	0.000106493	chr2R	-	17449111-17449202	Inclusion
Itgbn	0.464	1	-0.536	0.0041713	0.0159596	chr2L	+	21053458-21053644	Inclusion
myo	0.982	0.516	0.466	4.24749e-11	2.70228e-09	chr4	-	692425-692843	Exclusion

## Sheet: Rbp9-WT_3X
geneSymbol	PSI_1	PSI_2	deltaPSI	PValue	FDR	Chr	Strand	exon_target	group
scrib	0.205	1	-0.795	0.000306941	0.00226492	chr3R	+	26576357-26576641	Inclusion
FER	0.159	0.692	-0.533	3.63474e-08	1.29065e-06	chr3R	-	9371015-9372577	Inclusion
FER	0.142	0.603	-0.461	7.27138e-05	0.000714431	chr3R	-	9372377-9372577	Inclusion
FER	0.12	0.459	-0.339	0.00348604	0.0164087	chr3R	-	9372377-9372580	Inclusion
Dhc64C	0	0.589	-0.589	2.05039e-08	7.98075e-07	chr3L	-	4821428-4821466	Inclusion
mth	0	0.915	-0.915	4.65961e-13	4.49097e-11	chr3L	-	343955-344039	Inclusion
Nedd4	1	0.696	0.304	0.00627512	0.0257039	chr3L	+	17539567-17539727	Exclusion
Nedd4	1	0.471	0.529	0.001806	0.00970032	chr3L	+	17542551-17542812	Exclusion
Nipped-B	0.983	0.637	0.346	3.94887e-09	1.85872e-07	chr2R	-	4728009-4728124	Exclusion
Moe	0	0.401	-0.401	0	0	chrX	-	8876033-8876059	Inclusion
NKAIN	0.507	1	-0.493	0.00121485	0.00714781	chr2R	+	24884526-24884580	Inclusion
stnB	0.405	1	-0.595	0.0024163	0.0119867	chrX	-	22994484-22995914	Inclusion
unc-13	0.339	0.777	-0.438	0.00355584	0.0166063	chr4	-	878851-878992	Inclusion
unc-13	1	0.304	0.696	0.00405093	0.0184249	chr4	-	881843-881949	Exclusion
Hand	1	0.437	0.563	0.00367443	0.0169514	chr2L	-	10294474-10294629	Exclusion
rl	0.982	0.547	0.435	0	0	chr2R	+	1080331-1080441	Exclusion
Dap160	0.633	1	-0.367	0.00105599	0.00655622	chr2L	-	21138113-21138358	Inclusion
Dap160	0.64	1	-0.36	0.00114384	0.00680923	chr2L	-	21138113-21138361	Inclusion
Med	1	0	1	9.27777e-06	0.000163289	chr3R	+	31612887-31613108	Exclusion
CG17698	1	0.503	0.497	9.42948e-07	2.38566e-05	chr3L	+	23747873-23748060	Exclusion
CG4662	1	0.545	0.455	0.000432295	0.00298623	chr3R	+	19851065-19851130	Exclusion
ITP	1	0.201	0.799	1.38824e-09	7.39422e-08	chr2R	+	24556284-24557699	Exclusion
Rab32	1	0.551	0.449	0.00886868	0.0336777	chr2R	-	9185217-9185924	Exclusion
CG13384	0.977	0.278	0.699	0	0	chr2L	+	8384997-8385097	Exclusion
CG9331	0.558	1	-0.442	0.00238165	0.0119318	chr2L	+	20825272-20825512	Inclusion
cg	0.887	0.12	0.767	3.92084e-10	2.33405e-08	chr2R	+	14177175-14177477	Exclusion
cg	0.237	0.799	-0.562	8.06415e-05	0.000762703	chr2R	+	14180422-14180819	Inclusion
CG41099	0.65	1	-0.35	0.00561003	0.0236556	chr3R	+	3846981-3847059	Inclusion
jub	1	0.647	0.353	0.00830461	0.0322002	chrX	-	13827043-13827105	Exclusion
jub	1	0.528	0.472	0.00367672	0.0169514	chrX	-	13827043-13827120	Exclusion
Gug	1	0.681	0.319	0.00598571	0.0247752	chr3L	+	8461972-8462088	Exclusion
Gug	1	0.65	0.35	0.00421135	0.0188579	chr3L	+	8461972-8462103	Exclusion
Gug	0.954	0.326	0.628	1.56014e-06	3.71498e-05	chr3L	+	8470755-8471039	Exclusion
Gprk2	0.874	0.402	0.472	0.000247106	0.00193106	chr3R	+	31410354-31410401	Exclusion
sigmar	0	0.769	-0.769	3.10862e-15	5.24321e-13	chr2R	-	23700801-23700869	Inclusion
cora	0.962	0.596	0.366	0.00883886	0.0336559	chr2R	+	19242484-19242585	Exclusion
Psa	0.375	1	-0.625	0.00113361	0.00680838	chr3L	+	1517987-1518052	Inclusion
fwe	0.046	0.642	-0.596	0	0	chr3L	-	15811220-15812241	Inclusion
fwe	0.058	0.675	-0.617	0	0	chr3L	-	15811220-15812897	Inclusion
fl(2)d	0.514	1	-0.486	5.46878e-05	0.00058787	chr2R	-	13821766-13822125	Inclusion
mthl10	1	0.608	0.392	0.00276768	0.0135965	chr3L	-	333942-334119	Exclusion
unk	1	0.588	0.412	0.00841154	0.0324904	chr3R	-	23155132-23155240	Exclusion
ctrip	0.145	0.551	-0.406	0.00110891	0.00676033	chr3R	-	4810672-4810787	Inclusion
CG31145	0.33	1	-0.67	0.000255807	0.00197616	chr3R	-	23632505-23632687	Inclusion
Gp210	1	0.659	0.341	8.49643e-12	6.36917e-10	chr2R	+	5766691-5766796	Exclusion
Tsp26A	1	0.164	0.836	5.26133e-06	0.00010272	chr2L	+	6001477-6001593	Exclusion
Naprt	0.196	0.631	-0.435	0.0075406	0.029914	chr2L	-	4192633-4192968	Inclusion
CG10737	1	0.44	0.56	7.15068e-05	0.000705999	chr2R	+	19174339-19174365	Exclusion
Dyrk3	1	0.698	0.302	0.000297092	0.00221976	chr4	-	1230306-1230420	Exclusion
Sdc	1	0.42	0.58	0.00208247	0.010725	chr2R	-	21398065-21398580	Exclusion
Sdc	1	0.225	0.775	3.07126e-06	6.75678e-05	chr2R	-	21398065-21398580	Exclusion
Sdc	1	0.419	0.581	0.00202768	0.0105018	chr2R	-	21398065-21398583	Exclusion
Sdc	1	0.224	0.776	2.78206e-06	6.18779e-05	chr2R	-	21398065-21398583	Exclusion
Fur1	0.029	0.785	-0.756	0	0	chr3R	-	25354948-25356078	Inclusion
Sik3	1	0.351	0.649	0.00104555	0.00651137	chr2R	+	18701921-18702187	Exclusion
Sik3	1	0.083	0.917	8.70566e-08	2.75316e-06	chr2R	+	18701921-18702187	Exclusion
Eb1	1	0.081	0.919	5.2781e-06	0.00010272	chr2R	+	6753227-6753503	Exclusion
CG13375	1	0.6	0.4	0.0132197	0.0467775	chrX	-	287329-287526	Exclusion
CG12065	0.113	0.835	-0.722	2.77001e-13	3.11472e-11	chrX	+	8586552-8586608	Inclusion
sdt	0	0.324	-0.324	0.000925833	0.00581952	chrX	+	8208797-8210038	Inclusion
Sap47	1	0.543	0.457	0.00326235	0.0156099	chr3R	+	15955990-15956307	Exclusion
Sap47	1	0.462	0.538	0.00463445	0.0202158	chr3R	+	15956865-15957919	Exclusion
Camta	0	0.854	-0.854	0.000123093	0.00107853	chr2R	+	9477219-9477246	Inclusion
MESK2	0.653	0.174	0.479	0.000548435	0.00372995	chr2R	+	21507295-21507722	Exclusion
MESK2	0.601	0.148	0.453	0.000847864	0.00543062	chr2R	+	21507322-21507722	Exclusion
pbl	0.383	0.765	-0.382	0.00330321	0.015731	chr3L	-	7900080-7901453	Inclusion
CaMKI	0.566	0.077	0.489	2.10147e-11	1.51907e-09	chr4	+	449924-449968	Exclusion
Uhg8	1	0.647	0.353	0.0124483	0.0442799	chr3L	+	20454395-20454457	Exclusion
Eps-15	0.924	0.1	0.824	5.42288e-08	1.82932e-06	chr2R	-	24772941-24773003	Exclusion
Sf3b3	1	0.304	0.696	2.67459e-06	6.08245e-05	chr3L	-	827646-827697	Exclusion
pod1	0.085	0.691	-0.606	1.44286e-05	0.000216164	chrX	+	6807799-6808341	Inclusion
pod1	0.306	0.9	-0.594	4.69569e-06	9.60008e-05	chrX	+	6809374-6809406	Inclusion
fon	0.458	1	-0.542	0.00406756	0.0184453	chr2L	-	19383881-19385363	Inclusion
alph	0.532	0.225	0.307	7.33534e-06	0.000136208	chr3R	+	29597776-29597908	Exclusion
Plp	0.156	1	-0.844	1.20282e-05	0.000193607	chr3L	-	15074325-15074492	Inclusion
Csp	0.759	0.379	0.38	0.00796339	0.0311157	chr3L	+	22270914-22270976	Exclusion
jar	0	0.873	-0.873	4.646e-09	2.13716e-07	chr3R	-	24254404-24254448	Inclusion
CG40178	0.499	0.863	-0.364	0.00153285	0.00869045	chr3L	-	25969230-25969627	Inclusion
CG40178	0.873	0.05	0.823	3.30019e-10	2.02412e-08	chr3L	-	26008061-26008177	Exclusion
CG40178	0	0.748	-0.748	0.00164513	0.0091226	chr3L	-	26013543-26013568	Inclusion
Atpalpha	1	0.133	0.867	1.32776e-08	5.48447e-07	chr3R	+	20959237-20959380	Exclusion
Adar	1	0.412	0.588	0.000656154	0.00434005	chrX	+	1775650-1775738	Exclusion
Adar	1	0.543	0.457	0.00118969	0.00702023	chrX	+	1775699-1775738	Exclusion
Adar	1	0.363	0.637	0.000351144	0.00252432	chrX	+	1778370-1778560	Exclusion
seq	0.372	1	-0.628	0.00185991	0.00985459	chr2R	-	13180990-13183234	Inclusion
Su(z)12	0.192	1	-0.808	5.35279e-05	0.000587649	chr3L	-	19919359-19919520	Inclusion
cno	0.164	0.598	-0.434	0.00113183	0.00680838	chr3R	-	5178701-5180831	Inclusion
CG8176	0.191	0.81	-0.619	4.56225e-07	1.19922e-05	chr3R	+	9523536-9523796	Inclusion
CG14322	1	0.172	0.828	4.69589e-05	0.000530976	chr3R	+	17651322-17651381	Exclusion
Wbp2	0.695	1	-0.305	0.00969221	0.0360176	chr3L	+	12852232-12852277	Inclusion
Wbp2	0.577	0.174	0.403	0.00137727	0.00794184	chr3L	+	12852232-12852277	Exclusion
CG42724	0.157	1	-0.843	6.39613e-05	0.000663885	chr3R	-	6364162-6364725	Inclusion
CG42613	1	0.627	0.373	0.00109979	0.00672499	chr3R	+	18943053-18943115	Exclusion
CG5174	0.483	0.137	0.346	2.35565e-07	6.81118e-06	chr2R	+	18424607-18424666	Exclusion
dlg1	1	0.695	0.305	0.00107962	0.00666204	chrX	+	11399742-11399816	Exclusion
Mbs	0.013	0.362	-0.349	9.26213e-08	2.88409e-06	chr3L	+	16077723-16077809	Inclusion
Gprk1	1	0.696	0.304	0.000121927	0.00107295	chr2R	-	4336377-4336583	Exclusion
CG4896	0.589	1	-0.411	0.0108731	0.039796	chr2L	+	1179452-1179525	Inclusion
CG42671	1	0.59	0.41	0.00755239	0.029914	chr3L	+	11227673-11228088	Exclusion
CG34417	1	0.685	0.315	0.00403069	0.0183742	chrX	+	6552639-6554771	Exclusion
CG34417	0.399	1	-0.601	0.00192805	0.0101098	chrX	+	6577944-6578291	Inclusion
CG34417	0.401	1	-0.599	0.0111396	0.0404059	chrX	+	6577944-6583178	Inclusion
CG34417	0.25	1	-0.75	0.000374856	0.00265283	chrX	+	6577944-6583343	Inclusion
CG34417	0.378	1	-0.622	0.00967031	0.0360176	chrX	+	6577944-6584022	Inclusion
CG34417	0.233	1	-0.767	0.000307785	0.00226492	chrX	+	6577944-6584022	Inclusion
gpp	1	0.163	0.837	1.96727e-06	4.57673e-05	chr3R	+	6445535-6446072	Exclusion
CG32521	1	0.228	0.772	1.09513e-05	0.000180206	chrX	-	21211080-21211274	Exclusion
Mical	0.516	1	-0.484	0.00588887	0.0245248	chr3R	-	10009733-10014826	Inclusion
Mical	1	0.583	0.417	0.00895429	0.0339391	chr3R	-	10016290-10016826	Exclusion
RhoGAP102A	1	0.502	0.498	3.471e-12	3.05448e-10	chr4	+	261574-261724	Exclusion
Nup153	0.821	0.173	0.648	0.00094144	0.0058993	chrX	+	16606862-16606999	Exclusion
Sin3A	0.109	0.558	-0.449	6.64293e-09	2.8607e-07	chr2R	-	12577454-12578285	Inclusion
Sin3A	0.133	0.539	-0.406	3.10642e-07	8.49649e-06	chr2R	-	12577454-12578551	Inclusion
spz	0.324	0.893	-0.569	9.44688e-05	0.00086518	chr3R	-	27067358-27067495	Inclusion
Tsp97E	0.05	0.738	-0.688	0	0	chr3R	-	26962540-26963080	Inclusion
CG31550	0.687	1	-0.313	0.00628628	0.0257039	chr3R	+	5487051-5487177	Inclusion
CG31550	0.516	1	-0.484	0.00155739	0.0087804	chr3R	+	5487060-5487177	Inclusion
Nhe3	0.398	1	-0.602	0.000591425	0.00400349	chr2L	-	6678912-6679262	Inclusion
arm	1	0.428	0.572	0	0	chrX	-	1893403-1893499	Exclusion
CG42542	0.053	0.437	-0.384	0.00237687	0.0119318	chr3R	+	15200686-15201225	Inclusion
lncRNA:roX2	0.711	0.141	0.57	0.000371779	0.00264028	chrX	+	11579215-11579236	Exclusion
lncRNA:roX2	0.495	0.159	0.336	0.00872704	0.0334537	chrX	+	11579215-11579236	Exclusion
CG3529	1	0.435	0.565	4.91739e-06	9.85425e-05	chr3L	+	9450018-9450068	Exclusion
Sec16	0.068	0.569	-0.501	7.0111e-05	0.000695611	chrX	+	12605803-12606153	Inclusion
RhoGAP71E	0.577	1	-0.423	0.00880535	0.0336265	chr3L	+	15604836-15605280	Inclusion
RhoGAP71E	0.214	0.756	-0.542	0.00356904	0.0166063	chr3L	+	15604836-15605280	Inclusion
RhoGAP71E	0.195	0.738	-0.543	0.00240445	0.0119867	chr3L	+	15604836-15605755	Inclusion
CG2991	0.075	0.533	-0.458	7.61647e-05	0.000726381	chr2L	+	2859625-2859714	Inclusion
Dg	0.29	0.889	-0.599	4.41969e-08	1.51618e-06	chr2R	-	16086931-16087725	Inclusion
PMCA	0.816	0.441	0.375	5.47659e-05	0.00058787	chr4	-	331398-332002	Exclusion
PMCA	0.975	0.484	0.491	1.32561e-13	1.91645e-11	chr4	-	353943-353978	Exclusion
wdp	1	0.667	0.333	0.00331886	0.0157685	chr2R	-	22308208-22308256	Exclusion
Ppn	0	1	-1	2.12998e-07	6.24795e-06	chr3R	-	28521815-28522231	Inclusion
E(bx)	0.068	0.467	-0.399	0.002153	0.0110042	chr3L	-	236554-236755	Inclusion
E(bx)	0.161	0.649	-0.488	0.00291026	0.0141595	chr3L	-	236863-236906	Inclusion
Rip11	0.918	0.574	0.344	1.26877e-06	3.09396e-05	chrX	-	18636614-18636873	Exclusion
ScsbetaA	0.063	0.425	-0.362	1.22791e-05	0.000193607	chr3R	+	8941314-8941316	Inclusion
puf	1	0.566	0.434	0.00576215	0.0242303	chr3R	-	24648508-24649545	Exclusion
loqs	0.31	1	-0.69	0.000210883	0.0017005	chr2L	+	13384527-13384794	Inclusion
loqs	0.295	1	-0.705	0.000164432	0.00137525	chr2L	+	13384657-13384794	Inclusion
ewg	0.638	1	-0.362	0.0113966	0.0408983	chrX	-	272422-272883	Inclusion
ewg	0.601	1	-0.399	0.008644	0.0331982	chrX	-	272458-272883	Inclusion
ewg	0.635	1	-0.365	0.0104209	0.0384187	chrX	-	272557-272883	Inclusion
Gpat4	0.698	0.178	0.52	2.4358e-07	6.90283e-06	chr2R	+	24070768-24071004	Exclusion
Gpat4	0.536	0.908	-0.372	0.00505618	0.0217739	chr2R	+	24071991-24072224	Inclusion
CG14408	0.901	0	0.901	7.21369e-08	2.39353e-06	chrX	-	14830433-14830507	Exclusion
Mlf	0.645	1	-0.355	0.000227994	0.00180258	chr2R	-	15937021-15937326	Inclusion
Mlf	0.845	0.361	0.484	0.00236263	0.0119251	chr2R	-	15937679-15937879	Exclusion
Mlf	0.817	0.3	0.517	0.000763401	0.00494532	chr2R	-	15937679-15937879	Exclusion
Mlf	0.087	0.68	-0.593	4.76036e-09	2.14111e-07	chr2R	-	15938115-15938267	Inclusion
Mlf	0.208	0.855	-0.647	2.41791e-06	5.56118e-05	chr2R	-	15938115-15938267	Inclusion
Mlf	0.12	0.508	-0.388	0.000248886	0.00193749	chr2R	-	15938115-15938267	Inclusion
CG8312	1	0.596	0.404	8.80061e-05	0.000813353	chr3R	+	9607913-9607974	Exclusion
CG11200	0.122	0.637	-0.515	0.000334209	0.00243215	chr2R	-	20308147-20308499	Inclusion
Rtnl1	0.268	0.786	-0.518	0.000212967	0.00170374	chr2L	-	5004172-5004207	Inclusion
DIP1	0.948	0.496	0.452	4.39845e-05	0.000518727	chrX	-	21628844-21629792	Exclusion
DIP1	0.95	0.511	0.439	4.9553e-05	0.000551073	chrX	-	21628848-21629792	Exclusion
DIP1	0.947	0.5	0.447	5.4895e-05	0.00058787	chrX	-	21628920-21629792	Exclusion
CG43783	0.903	0.191	0.712	4.6087e-05	0.000525004	chr3L	-	8934231-8934311	Exclusion
robo2	1	0.292	0.708	5.18837e-05	0.00057384	chr2L	-	1394192-1394332	Exclusion
Nct	0.729	0.107	0.622	3.53733e-06	7.53637e-05	chr3R	+	24854225-24854302	Exclusion
Octbeta2R	1	0.36	0.64	0.0114833	0.0411365	chr3R	-	12560401-12563119	Exclusion
CG7766	0.318	0.897	-0.579	0.00358919	0.0166617	chrX	-	9096766-9096825	Inclusion
CG17691	0.983	0.438	0.545	5.1994e-12	4.20943e-10	chr2R	+	1594946-1595192	Exclusion
sky	0	0.68	-0.68	1.07214e-07	3.28789e-06	chr2L	-	20875638-20875724	Inclusion
DPCoAC	0.045	1	-0.955	7.27791e-09	3.06885e-07	chr3R	-	20556485-20556688	Inclusion
RtGEF	0.033	0.405	-0.372	1.35786e-06	3.2718e-05	chr2L	+	20361969-20362826	Inclusion
Tnpo	1	0.442	0.558	6.64015e-09	2.8607e-07	chr3L	+	6197037-6197112	Exclusion
Klp98A	1	0.093	0.907	4.9134e-12	4.14364e-10	chr3R	-	27550585-27550707	Exclusion
eff	1	0.656	0.344	0	0	chr3R	-	14734387-14734418	Exclusion
MFS17	0.647	1	-0.353	0.000390162	0.00273423	chr2R	-	2515643-2515908	Inclusion
MFS17	0.443	1	-0.557	0.000196618	0.00160466	chr2R	-	2522393-2522511	Inclusion
CG5646	1	0.671	0.329	0.0134976	0.047471	chr3R	-	27560274-27560514	Exclusion
Eph	0.956	0.655	0.301	0.00237094	0.0119318	chr4	+	611727-611806	Exclusion
CG5708	0.697	0.223	0.474	8.2663e-10	4.52189e-08	chr2L	-	10225874-10225965	Exclusion
CG8929	0.35	1	-0.65	7.53937e-05	0.000726381	chr2R	+	20327867-20328134	Inclusion
Nhe2	0.472	1	-0.528	0.00352259	0.0165423	chr2L	+	21131231-21131463	Inclusion
Khc-73	0	0.498	-0.498	1.56574e-07	4.72994e-06	chr2R	-	15520417-15520479	Inclusion
EMC1	0.075	0.547	-0.472	4.28929e-07	1.14231e-05	chr3R	-	7905691-7905711	Inclusion
Ehbp1	1	0.149	0.851	1.32082e-10	8.91114e-09	chr2R	-	17010887-17010976	Exclusion
shot	0.284	0.809	-0.525	0.0111659	0.0404096	chr2R	-	13894130-13894592	Inclusion
lgs	0.954	0.647	0.307	6.26287e-06	0.000119585	chr4	-	439448-441451	Exclusion
Fpgs	1	0.557	0.443	0.00914634	0.0346022	chrX	+	12613110-12613286	Exclusion
lilli	0.617	0.155	0.462	0.00762026	0.0300066	chr2L	+	2945030-2945792	Exclusion
Naa80	0.05	0.461	-0.411	1.24352e-05	0.000193607	chr3R	+	9768745-9768838	Inclusion
CG31638	0.106	0.665	-0.559	9.10205e-06	0.000161601	chr2L	+	6495244-6495868	Inclusion
ens	0.158	1	-0.842	0.00174036	0.00944367	chr3L	-	4128308-4128973	Inclusion
ens	0.111	0.509	-0.398	2.75122e-07	7.62804e-06	chr3L	-	4130389-4130643	Inclusion
spas	0.623	0.108	0.515	1.7811e-07	5.3014e-06	chr3R	+	24039911-24040096	Exclusion
Spn	1	0.244	0.756	1.15032e-06	2.83932e-05	chr3L	-	2511878-2511931	Exclusion
Spn	0.452	0	0.452	0.00242458	0.0119984	chr3L	-	2514310-2514330	Exclusion
CG12768	0.548	1	-0.452	0.00114009	0.00680923	chr3L	+	22911590-22911755	Inclusion
ArfGAP1	1	0.578	0.422	0.000190246	0.00155894	chr3L	-	12415945-12416004	Exclusion
CG8671	0.053	0.458	-0.405	1.73421e-10	1.13227e-08	chr2L	+	21279884-21280447	Inclusion
CG8671	0.173	0.827	-0.654	3.38827e-06	7.2956e-05	chr2L	+	21279884-21280447	Inclusion
red	0.118	0.636	-0.518	0.0018538	0.00984801	chr3R	+	14298790-14298987	Inclusion
CG8079	0.291	1	-0.709	9.95172e-05	0.000896604	chr2R	+	15221899-15221980	Inclusion
Bruce	0.175	0.623	-0.448	5.54129e-05	0.000590293	chr3R	-	10321155-10321226	Inclusion
CG4266	0.106	0.634	-0.528	0.000130971	0.00113284	chr2R	-	21167172-21167444	Inclusion
muskelin	1	0.66	0.34	0.0141366	0.0494171	chr2R	-	12629328-12629457	Exclusion
Miro	1	0.642	0.358	0.000700295	0.00458705	chr3R	-	24035288-24035326	Exclusion
vap	1	0.692	0.308	0.00190799	0.0100381	chrX	-	16004328-16004393	Exclusion
LRR	0.96	0.177	0.783	0	0	chr2R	-	7677998-7678404	Exclusion
Ten-m	0	0.684	-0.684	2.82184e-08	1.05767e-06	chr3L	-	22301926-22301952	Inclusion
p120ctn	0.988	0.636	0.352	1.66978e-13	2.11227e-11	chr2R	+	4606764-4607320	Exclusion
yki	0.809	0.31	0.499	5.41789e-14	8.43524e-12	chr2R	-	24066561-24066716	Exclusion
Ptpmeg2	0.074	0.578	-0.504	0.00026853	0.00205696	chrX	-	9658001-9658166	Inclusion
kra	0.652	1	-0.348	0.000627208	0.00418967	chr3R	-	5600038-5600167	Inclusion
Syt7	1	0.679	0.321	0.00710718	0.028485	chr4	-	280325-280537	Exclusion
Uhg5	1	0.69	0.31	0.00162809	0.00910564	chr2R	+	14623189-14623245	Exclusion
Cdep	0.847	0.507	0.34	0.0113417	0.0407737	chr3R	+	4925546-4925652	Exclusion
heph	1	0.691	0.309	0.00426949	0.0189213	chr3R	-	31864597-31864630	Exclusion
mtd	0.13	1	-0.87	1.03331e-06	2.58199e-05	chr3R	-	5307434-5307777	Inclusion
bif	0.491	1	-0.509	0.00171086	0.00933366	chrX	+	11692799-11693177	Inclusion
Uhg4	1	0.605	0.395	0.000230989	0.00181915	chr2R	+	9096383-9096438	Exclusion
eIF2Bdelta	0.655	0.243	0.412	0.00723969	0.0289017	chr2R	+	23386790-23386827	Exclusion
CG9674	0.295	0.771	-0.476	0.0100466	0.0371741	chr3L	-	16791819-16792335	Inclusion
klar	0.473	1	-0.527	0.00112751	0.00680838	chr3L	-	452838-453488	Inclusion
Utx	1	0.484	0.516	0.00109447	0.00671275	chr2L	-	10277814-10277925	Exclusion
M6	0	0.816	-0.816	0.000279029	0.00210729	chr3L	+	21510068-21510280	Inclusion
Cadps	1	0.634	0.366	0.00106169	0.00657145	chr4	+	1250771-1250883	Exclusion
Cadps	0.221	0.758	-0.537	0.000667261	0.00439914	chr4	+	1254006-1254212	Inclusion
Cadps	1	0.622	0.378	0.00476842	0.0206666	chr4	+	1261952-1262093	Exclusion
Thd1	1	0.644	0.356	2.88392e-08	1.06128e-06	chr4	-	549714-549873	Exclusion
Pkn	1	0.346	0.654	0.00180545	0.00970032	chr2R	-	9257410-9258060	Exclusion
Pkn	1	0.439	0.561	0.0039295	0.0180757	chr2R	-	9272300-9272707	Exclusion
sax	0	0.444	-0.444	2.48253e-08	9.48046e-07	chr2R	+	7807316-7807351	Inclusion
pan	0.092	0.476	-0.384	0.000180004	0.00148102	chr4	+	104083-104528	Inclusion
kcc	0	0.35	-0.35	5.95601e-12	4.63653e-10	chr2R	+	23923340-23923393	Inclusion
whd	1	0.057	0.943	3.6271e-13	3.86381e-11	chr2R	-	10471214-10471273	Exclusion
whd	1	0.384	0.616	0.00177365	0.0095986	chr2R	-	10471214-10471273	Exclusion
syd	0.411	0	0.411	4.86956e-06	9.85425e-05	chr3L	-	7933771-7933791	Exclusion
Pvr	0.75	0.297	0.453	3.84419e-05	0.00047443	chr2L	-	8228083-8228257	Exclusion
chn	0	0.561	-0.561	1.09305e-05	0.000180206	chr2R	+	15140974-15141300	Inclusion
chn	0	0.566	-0.566	1.05591e-05	0.000176625	chr2R	+	15140983-15141300	Inclusion
Patronin	1	0.587	0.413	0.00533709	0.0226463	chr2R	-	17523824-17523898	Exclusion
Patronin	1	0.631	0.369	0.00925945	0.0348512	chr2R	-	17523824-17523898	Exclusion
Patronin	1	0.231	0.769	6.52732e-05	0.000670624	chr2R	-	17528622-17528852	Exclusion
Evi5	1	0.647	0.353	0.000301681	0.00224486	chrX	-	11436775-11436792	Exclusion
MRP	0.093	0.501	-0.408	0.00307121	0.0148357	chr2L	+	12736036-12736256	Inclusion
DppIII	0.495	0.93	-0.435	9.53975e-05	0.00086975	chr3R	+	8344809-8345023	Inclusion
Rala	0.807	0.451	0.356	2.71545e-06	6.10674e-05	chrX	-	3707368-3707491	Exclusion
Sfmbt	0.487	0.151	0.336	0.000130042	0.00112964	chr2L	-	13174439-13175276	Exclusion
Sam-S	0.375	0.816	-0.441	0.00931937	0.0349952	chr2L	+	111005-111117	Inclusion
sowah	0	0.577	-0.577	2.72206e-10	1.7217e-08	chr3L	-	12538996-12539041	Inclusion
nuf	1	0.355	0.645	0.00022446	0.00178159	chr3L	+	14201622-14201666	Exclusion
nuf	1	0.549	0.451	0.000414152	0.0028707	chr3L	+	14212194-14212232	Exclusion
ABCD	0.695	1	-0.305	0.00283161	0.0138101	chr4	-	189998-190061	Inclusion
dpr7	1	0.566	0.434	0.000368915	0.00262917	chr4	-	252055-252170	Exclusion
GramD1B	0.247	1	-0.753	4.39363e-05	0.000518727	chr2L	-	3362416-3362718	Inclusion
GramD1B	0.209	1	-0.791	3.59354e-05	0.000451367	chr2L	-	3362443-3362718	Inclusion
Eip63E	0.886	0.301	0.585	3.84359e-13	3.88972e-11	chr3L	+	3588042-3588080	Exclusion
caps	1	0.488	0.512	0.00138602	0.00796964	chr3L	+	13265180-13265392	Exclusion
CG13604	1	0.575	0.425	0.00182613	0.00975221	chr3R	-	23991774-23991875	Exclusion
Ufd4	1	0.673	0.327	0.000133276	0.00114301	chr2L	-	10291107-10291143	Exclusion
Pten	0.84	0.508	0.332	0.00619901	0.0254499	chr2L	-	10256910-10257122	Exclusion
par-1	1	0.482	0.518	0.00123709	0.00721578	chr2R	+	19474528-19474641	Exclusion
Wdr62	0.495	1	-0.505	0.00427225	0.0189213	chr2L	+	1938865-1941393	Inclusion
Crk	0.888	0.53	0.358	4.78332e-05	0.000534886	chr4	+	211854-211982	Exclusion
CG44085	1	0.326	0.674	0.00142849	0.00814442	chr2L	+	13274643-13274850	Exclusion
Oatp74D	1	0.609	0.391	7.49061e-06	0.000136586	chr3L	+	17501445-17501478	Exclusion
Jupiter	1	0.688	0.312	0.00665692	0.0270012	chr3R	-	11591501-11591911	Exclusion
Stlk	1	0.663	0.337	7.00658e-05	0.000695611	chr2R	+	4560361-4560789	Exclusion
ssh	1	0.677	0.323	0.0111805	0.0404096	chr3R	-	24942461-24942526	Exclusion
Hr78	0.671	1	-0.329	0.00581841	0.0243819	chr3L	-	21496421-21496741	Inclusion
Hr78	0.545	1	-0.455	0.00214608	0.0109966	chr3L	-	21496427-21496741	Inclusion
Hr78	1	0.24	0.76	0.000549172	0.00372995	chr3L	-	21496820-21496877	Exclusion
Hr78	1	0.551	0.449	0.00585053	0.0244294	chr3L	-	21496820-21496922	Exclusion
Dscam1	0.57	1	-0.43	0.0100426	0.0371741	chr2R	-	7365943-7366104	Inclusion
chif	0.548	0.886	-0.338	0.012791	0.0453396	chr2L	-	16344426-16349472	Inclusion
CG13124	0.824	0.19	0.634	0.00194367	0.0101484	chr2L	-	9905138-9905291	Exclusion
Grip91	1	0.482	0.518	8.30953e-05	0.000775046	chrX	-	13742049-13742241	Exclusion
mbc	0.029	0.466	-0.437	7.8472e-08	2.53308e-06	chr3R	+	23796385-23796498	Inclusion
mim	0.062	1	-0.938	1.39038e-05	0.000211589	chr2R	-	6927390-6928148	Inclusion
mim	0.055	1	-0.945	8.91068e-06	0.000159604	chr2R	-	6927390-6928262	Inclusion
mim	1	0.128	0.872	8.90503e-05	0.000819263	chr2R	-	6931063-6932643	Exclusion
mim	1	0.204	0.796	0.000269315	0.00205696	chr2R	-	6931063-6932697	Exclusion
mthl3	0.1	0.798	-0.698	8.6542e-11	6.04003e-09	chr2R	-	17449111-17449202	Inclusion
myo	0.983	0.536	0.447	1.43996e-13	1.94299e-11	chr4	-	692425-692843	Exclusion

## Sheet: CS_elav5
geneSymbol	PSI_1	PSI_2	deltaPSI	PValue	FDR	Chr	Strand	exon_target	group
par-1	0.751,0.735,0.683	0.252,0.226	0.484	0	0	chr2R	+	19474528-19474641	Exclusion
Liprin-gamma	0.436,0.225,0.258	0.996,1	-0.692	0	0	chr2R	-	22360254-22360288	Inclusion
Liprin-gamma	0.161,0.096,0.068	0.979,1	-0.881	0	0	chr2R	-	22360254-22360286	Inclusion
Sxl	0.335,0.245,0.34	0.965,1	-0.676	0	0	chrX	-	7088578-7088749	Inclusion
Sxl	0.384,0.275,0.377	0.97,1	-0.64	0	0	chrX	-	7088578-7088767	Inclusion
Sxl	0.287,0.205,0.299	0.954,1	-0.713	0	0	chrX	-	7088578-7088787	Inclusion
Sxl	0.302,0.207,0.304	0.956,1	-0.707	0	0	chrX	-	7088578-7088744	Inclusion
LpR1	0.993,0.969,0.982	0.561,0.619	0.391	0	0	chr3R	-	25748103-25748225	Exclusion
lap	0.108,0.111,0.096	0.74,0.702	-0.616	0	0	chr3R	+	7193593-7193688	Inclusion
lap	0.192,0.178,0.161	0.793,0.763	-0.601	0	0	chr3R	+	7195616-7195895	Inclusion
lap	0.172,0.139,0.211	0.729,0.699	-0.54	0	0	chr3R	+	7196294-7196393	Inclusion
lap	0.09,0.082,0.083	0.69,0.657	-0.589	0	0	chr3R	+	7195694-7195895	Inclusion
CaMKI	0.191,0.186,0.151	0.613,0.591	-0.426	0	0	chr4	+	449924-449968	Inclusion
kcc	0.168,0.143,0.137	0.752,0.625	-0.539	0	0	chr2R	+	23924002-23924194	Inclusion
kcc	0.845,0.849,0.879	0.294,0.299	0.561	0	0	chr2R	+	23923340-23923393	Exclusion
kcc	0.56,0.555,0.631	0.102,0.091	0.486	0	0	chr2R	+	23923340-23923464	Exclusion
Pgant9	0.318,0.379,0.387	0.995,0.958	-0.615	0	0	chr2R	-	16716154-16716211	Inclusion
Sap47	0.012,0.013,0.019	0.56,0.524	-0.527	0	0	chr3R	+	15944949-15944996	Inclusion
CR43670	0.124,0.055,0.076	1,0.939	-0.885	0	0	chr2L	-	16702970-16703096	Inclusion
Cad87A	0.289,0.252,0.246	0.827,0.791	-0.547	0	0	chr3R	-	11937190-11937209	Inclusion
SppL	0.031,0.026,0.022	0.445,0.488	-0.44	0	0	chr3R	+	25885119-25885319	Inclusion
SppL	0.016,0.015,0.002	0.414,0.484	-0.438	0	0	chr3R	+	25885164-25885287	Inclusion
SppL	0.025,0.023,0.009	0.536,0.588	-0.543	0	0	chr3R	+	25885119-25885287	Inclusion
Patronin	0.134,0.125,0.104	0.654,0.774	-0.593	0	0	chr2R	-	17523824-17523898	Inclusion
Dscam3	0.898,0.887,0.885	0.418,0.428	0.467	0	0	chr3R	-	17504040-17504183	Exclusion
sif	0,0,0	0.56,0.627	-0.594	0	0	chr3L	+	5658343-5658547	Inclusion
Scgalpha	0.019,0.036,0.026	0.444,0.507	-0.449	0	0	chr2L	+	8304662-8304750	Inclusion
Scgalpha	0.133,0.13,0.104	0.715,0.769	-0.62	0	0	chr2L	+	8304662-8304772	Inclusion
Mical	0.272,0.128,0.088	0.953,0.968	-0.798	0	0	chr3R	-	10027330-10027381	Inclusion
CG42322	1,1,1	0.107,0.031	0.931	0	0	chr3R	+	20752349-20752375	Exclusion
sano	0.113,0.096,0.039	0.726,0.757	-0.659	3.33067e-16	1.51836e-13	chr2R	+	18879826-18880128	Inclusion
Dscam1	0.397,0.351,0.329	0.854,1	-0.568	5.55112e-16	2.45151e-13	chr2R	-	7321583-7321649	Inclusion
CG1607	0.305,0.318,0.305	0.743,0.717	-0.421	7.77156e-16	3.32811e-13	chr3R	+	31390298-31390332	Inclusion
Wnk	0.545,0.462,0.517	0.065,0.074	0.439	3.77476e-15	1.56897e-12	chr3L	-	21548083-21548145	Exclusion
CG42322	0.891,1,1	0.348,0.125	0.727	4.77396e-15	1.92759e-12	chr3R	+	20752349-20752375	Exclusion
mbl	0.859,0.798,0.744	0.207,0.09	0.652	1.86517e-14	7.32185e-12	chr2R	+	17354179-17354412	Exclusion
sano	0.122,0.093,0.04	0.721,0.754	-0.653	1.46105e-13	5.58043e-11	chr2R	+	18880005-18880128	Inclusion
GstT3	1,1,1	0.364,0.303	0.666	3.07199e-13	1.14246e-10	chrX	+	20468207-20468412	Exclusion
Ace	0.638,0.582,0.55	1,1	-0.41	3.58935e-13	1.30063e-10	chr3R	-	13258479-13258597	Inclusion
Nhe3	0.189,0.151,0.181	0.696,0.639	-0.494	4.18665e-13	1.47914e-10	chr2L	-	6678912-6679082	Inclusion
GluClalpha	0.913,0.694,0.747	0.121,0.099	0.675	4.46865e-13	1.54027e-10	chr3R	+	19754254-19754321	Exclusion
CG15270	0.245,0.258,0.28	0.845,0.723	-0.523	5.47118e-13	1.84092e-10	chr2L	+	15089045-15089110	Inclusion
kek2	1,1,1	0.508,0.383	0.554	5.61884e-13	1.84664e-10	chr2L	+	11586718-11586933	Exclusion
kek2	1,1,1	0.509,0.375	0.558	1.47005e-12	4.72152e-10	chr2L	+	11586710-11586933	Exclusion
lap	0.044,0.03,0.028	0.492,0.432	-0.428	4.6998e-12	1.44386e-09	chr3R	+	7193611-7193688	Inclusion
PMCA	0.568,0.571,0.542	0.924,0.886	-0.345	7.69573e-12	2.31396e-09	chr4	-	331398-332002	Inclusion
CG42322	0.869,1,1	0.408,0.213	0.646	9.47409e-12	2.78933e-09	chr3R	+	20752349-20752574	Exclusion
CG17364	0.478,0.706,0.76	0.068,0.041	0.594	1.31365e-11	3.78867e-09	chr3L	-	13992829-13992902	Exclusion
lap	0.139,0.165,0.129	0.694,0.575	-0.49	1.35862e-11	3.84002e-09	chr3R	+	7197570-7197659	Inclusion
msn	0.481,0.467,0.386	0.875,0.812	-0.399	1.8316e-11	4.97773e-09	chr3L	-	2565601-2565621	Inclusion
CG42322	0.933,1,1	0.52,0.316	0.56	7.19519e-11	1.91854e-08	chr3R	+	20752346-20752574	Exclusion
Ac3	0.975,0.984,0.969	0.642,0.593	0.359	8.05538e-11	2.10812e-08	chr2L	+	21635620-21635731	Exclusion
l(2)gl	1,1,1	0,0.152	0.924	9.57024e-11	2.45903e-08	chr2L	-	20831-20998	Exclusion
Jupiter	0.855,0.666,0.813	0.27,0.298	0.494	1.19971e-10	3.02755e-08	chr3R	-	11591995-11592012	Exclusion
CaMKII	0.819,0.804,0.839	0.481,0.475	0.343	2.08795e-10	5.17664e-08	chr4	-	1043468-1043524	Exclusion
Patronin	0.801,0.807,0.803	0.388,0.334	0.443	2.69201e-10	6.55922e-08	chr2R	-	17529982-17530134	Exclusion
CG4662	0.125,0.103,0.098	0.5,0.492	-0.387	3.45567e-10	8.13925e-08	chr3R	+	19851065-19851130	Inclusion
Mp	0.567,0.495,0.582	0.192,0.165	0.369	3.40354e-10	8.13925e-08	chr3L	+	7045534-7045611	Exclusion
nkd	0.208,0.222,0.287	0.649,0.707	-0.439	3.94918e-10	9.14914e-08	chr3L	-	19006546-19006922	Inclusion
slo	0.464,0.589,0.569	0.12,0.102	0.43	4.66175e-10	1.06258e-07	chr3R	+	24700706-24700729	Exclusion
CG44001	0.491,0.532,0.554	0.191,0.161	0.35	5.90232e-10	1.32399e-07	chr2L	+	5044307-5044689	Exclusion
orb	0.12,0.107,0.025	1,1	-0.916	6.23231e-10	1.37617e-07	chr3R	-	23279651-23279847	Inclusion
fne	0,0.001,0	0.295,0.31	-0.302	1.11297e-09	2.38311e-07	chrX	+	12944293-12944337	Inclusion
par-1	0.59,0.572,0.499	0.154,0.19	0.382	1.73127e-09	3.54585e-07	chr2R	+	19474531-19474641	Exclusion
CaMKII	0.889,0.885,0.877	0.496,0.561	0.355	1.72737e-09	3.54585e-07	chr4	-	1043468-1043521	Exclusion
CR43670	0.577,0.271,0.317	1,0.959	-0.591	1.7117e-09	3.54585e-07	chr2L	-	16702973-16703096	Inclusion
Piezo	0.542,0.52,0.631	1,1	-0.436	1.97313e-09	3.98347e-07	chr2L	+	8181059-8181254	Inclusion
Nf1	0.383,0.308,0.344	0.717,0.735	-0.381	2.64419e-09	5.26305e-07	chr3R	+	25992400-25992489	Inclusion
CaMKII	0.506,0.552,0.478	0.135,0.145	0.372	3.06106e-09	6.00818e-07	chr4	-	1043343-1043521	Exclusion
dlg1	0.874,0.695,0.804	0.386,0.338	0.429	4.40279e-09	8.52332e-07	chrX	+	11382936-11383112	Exclusion
CG43783	0.202,0.163,0.286	0.623,0.727	-0.458	5.98666e-09	1.14329e-06	chr3L	-	8934231-8934311	Inclusion
CG42322	1,1,1	0.593,0.469	0.469	7.327e-09	1.36244e-06	chr3R	+	20752346-20752375	Exclusion
Sik3	0.275,0.245,0.183	0.777,0.634	-0.471	1.81229e-08	3.32614e-06	chr2R	+	18701921-18702187	Inclusion
chn	0.881,0.889,0.858	0.512,0.486	0.377	1.93521e-08	3.5062e-06	chr2R	+	15140378-15140677	Exclusion
ITP	0.131,0.102,0.164	0.542,0.713	-0.495	2.13659e-08	3.82206e-06	chr2R	+	24556284-24557699	Inclusion
l(2)gl	1,1,1	0,0.209	0.895	2.30294e-08	4.06814e-06	chr2L	-	20831-20973	Exclusion
CG42322	1,1,1	0.613,0.468	0.46	3.29604e-08	5.75058e-06	chr3R	+	20753509-20753759	Exclusion
Syx1A	0.779,0.662,0.809	0.183,0.183	0.567	3.45135e-08	5.94811e-06	chr3R	-	24102541-24102638	Exclusion
Patronin	0.447,0.376,0.36	0.823,0.925	-0.48	4.19657e-08	7.1453e-06	chr2R	-	17529087-17529191	Inclusion
Piezo	0.62,0.536,0.643	1,1	-0.4	5.05447e-08	8.50355e-06	chr2L	+	8181059-8181320	Inclusion
CG42322	0.963,1,1	0.609,0.442	0.462	5.85661e-08	9.73714e-06	chr3R	+	20750688-20750757	Exclusion
lap	0.481,0.49,0.604	0.943,0.919	-0.406	7.91524e-08	1.30068e-05	chr3R	+	7193611-7193688	Inclusion
sv	1,0.887,1	0.268,0.509	0.574	8.95094e-08	1.45396e-05	chr4	+	1109468-1109600	Exclusion
RIC-3	0.897,0.914,0.866	0.378,0.244	0.581	1.47377e-07	2.36674e-05	chr2R	+	21023065-21023304	Exclusion
NaCP60E	0.389,0.256,0.445	0.916,1	-0.595	2.01106e-07	3.1933e-05	chr2R	+	24892217-24892337	Inclusion
CG13384	0.175,0.155,0.108	0.532,0.497	-0.368	2.09521e-07	3.28994e-05	chr2L	+	8384997-8385097	Inclusion
CaMKII	0.901,0.923,0.914	0.579,0.617	0.315	2.43048e-07	3.77446e-05	chr4	-	1043343-1043524	Exclusion
Sap47	0.494,0.589,0.585	0.909,0.886	-0.342	2.53292e-07	3.89079e-05	chr3R	+	15955990-15956307	Inclusion
haf	0.164,0.117,0.116	0.503,0.485	-0.362	4.11958e-07	6.25999e-05	chr2L	+	1605096-1605485	Inclusion
lncRNA:CR44317	1,1,0.613	0.201,0.15	0.696	8.19235e-07	0.000121868	chr3R	-	4598469-4598641	Exclusion
CG12541	1,1,1	0.618,0.425	0.479	8.18259e-07	0.000121868	chrX	-	7033112-7033309	Exclusion
CadN	0.615,0.582,0.715	0.234,0.083	0.479	8.36396e-07	0.000123124	chr2L	-	17704033-17704220	Exclusion
sdt	0.94,0.932,0.942	0.553,0.643	0.34	1.00343e-06	0.00014619	chrX	+	8208797-8210038	Exclusion
Itp-r83A	0.497,0.632,0.782	0.032,0.09	0.576	1.04524e-06	0.00014968	chr3R	+	5531423-5531547	Exclusion
CG17816	1,1,1	0.276,0.187	0.768	1.04857e-06	0.00014968	chr3R	-	7868369-7868520	Exclusion
CG13375	0.664,0.633,0.735	0.329,0.186	0.42	1.1651e-06	0.000164652	chrX	-	294713-294756	Exclusion
CycE	0,0.433,0.361	1,1	-0.735	1.2216e-06	0.000170927	chr2L	-	15740772-15740899	Inclusion
Stlk	0.453,0.306,0.364	0.023,0	0.363	2.31836e-06	0.000321206	chr2R	+	4548002-4548155	Exclusion
gce	0.572,0.459,0.412	0.917,1	-0.478	2.58533e-06	0.000354717	chrX	+	15299353-15299583	Inclusion
LpR1	0.997,0.991,0.998	0.668,0.485	0.419	2.74231e-06	0.000372638	chr3R	-	25748103-25748222	Exclusion
CG42268	0.646,0.834,0.943	0.294,0.361	0.48	3.12455e-06	0.000420534	chr3L	-	9735971-9736115	Exclusion
RIC-3	0.963,0.97,0.968	0.574,0.332	0.514	4.5636e-06	0.000608422	chr2R	+	21023065-21023165	Exclusion
GLS	0.437,0.461,0.631	0.914,1	-0.447	6.62414e-06	0.000874882	chr2R	-	12673899-12673928	Inclusion
cac	0.513,0.626,0.468	0.917,1	-0.423	7.511e-06	0.000982829	chrX	-	11960075-11960080	Inclusion
spg	0.669,0.462,0.604	0.156,0.136	0.432	7.61651e-06	0.000987491	chr3R	+	28866153-28866170	Exclusion
CG42671	0.751,0.834,0.843	0.36,0.365	0.447	8.27919e-06	0.00105407	chr3L	+	11215767-11215991	Exclusion
haf	0.139,0.113,0.11	0.465,0.457	-0.34	1.05059e-05	0.00132561	chr2L	+	1605099-1605485	Inclusion
CG44001	0.44,0.473,0.503	0.188,0.149	0.303	1.35853e-05	0.0016841	chr2L	+	5044459-5044689	Exclusion
Fas1	0.512,0.543,0.504	0.149,0.241	0.325	1.39478e-05	0.00171401	chr3R	+	16636775-16636810	Exclusion
MsR2	0.65,0.737,0.459	0.165,0.041	0.512	2.09634e-05	0.00253209	chr3L	+	2283221-2283442	Exclusion
CG42671	0.743,0.831,0.842	0.363,0.376	0.436	2.36667e-05	0.00283438	chr3L	+	11215767-11215987	Exclusion
bru1	0.813,1,0.576	0.141,0.201	0.625	2.77214e-05	0.00329209	chr2L	+	12300361-12300396	Exclusion
RIC-3	0.818,1,0.87	0.462,0.399	0.466	2.92977e-05	0.00342178	chr2R	+	21023065-21023304	Exclusion
mmd	1,0.821,1	0.397,0.479	0.502	3.43107e-05	0.00397441	chrX	-	15958452-15958490	Exclusion
Rdl	0.857,1,0.952	0.48,0.114	0.639	3.87419e-05	0.00445123	chr3L	-	9168840-9168867	Exclusion
Trpm	0.736,0.664,0.669	0.156,0.29	0.467	3.98636e-05	0.00454317	chr2R	-	15274220-15274294	Exclusion
Calx	0.838,0.827,0.586	0.239,0.237	0.512	4.44071e-05	0.00502049	chr3R	+	21009476-21009514	Exclusion
cac	0.556,0.537,0.471	0.924,0.811	-0.346	4.60433e-05	0.00516416	chrX	-	11960075-11960080	Inclusion
lap	0.599,0.621,0.7	0.964,0.949	-0.316	5.15117e-05	0.00568721	chr3R	+	7193593-7193688	Inclusion
MsR2	0.701,0.761,0.514	0.222,0.075	0.51	5.96618e-05	0.00651419	chr3L	+	2283221-2283456	Exclusion
CG40498	0.704,0.53,0.534	0.252,0.151	0.388	5.99239e-05	0.00651419	chr2R	-	929134-929309	Exclusion
gol	0.67,1,0.765	0.092,0.379	0.576	6.69324e-05	0.00722052	chr2R	-	25078715-25078851	Exclusion
vnc	0.184,0.112,0.19	0.48,0.553	-0.354	7.15151e-05	0.00759888	chr3L	+	9972922-9973001	Inclusion
tau	0.801,0.69,0.704	0.192,0.186	0.543	7.39643e-05	0.00780047	chr3R	-	27642875-27642938	Exclusion
CG9967	1,1,1	0.201,0	0.899	7.47434e-05	0.00782425	chr2L	-	2330656-2330810	Exclusion
CG9967	1,1,1	0.203,0	0.898	8.06499e-05	0.00838047	chr2L	-	2330656-2330807	Exclusion
Sap47	0.553,0.488,0.292	0.031,0.029	0.414	0.000127979	0.0130115	chr3R	+	15944683-15944778	Exclusion
CG42671	0.67,0.815,0.814	0.305,0.348	0.44	0.000135917	0.0137199	chr3L	+	11215767-11215955	Exclusion
side-VIII	0.151,0.148,0.113	0.45,0.452	-0.314	0.000169668	0.0170054	chr2R	+	20431843-20431863	Inclusion
CG13375	0.563,0.507,0.635	0.282,0.101	0.377	0.000180518	0.0179653	chrX	-	294713-294741	Exclusion
CG40498	0.68,0.501,0.513	0.241,0.138	0.375	0.000192421	0.019016	chr2R	-	929134-929288	Exclusion
CG13375	0.469,0.454,0.582	0.222,0.077	0.352	0.00020847	0.0203179	chrX	-	294713-294733	Exclusion
su(Hw)	1,1,1	0.149,0.329	0.761	0.000213214	0.0206379	chr3R	-	14308035-14308208	Exclusion
CG33143	0.57,0.795,0.652	0.223,0.192	0.465	0.000227131	0.0218355	chr2R	+	22631514-22631561	Exclusion
dlg1	0.562,0.663,0.663	0.294,0.27	0.347	0.00025077	0.0236259	chrX	+	11402723-11402787	Exclusion
Fife	1,1,0.882	0.523,0.63	0.384	0.000262648	0.0245811	chr3L	-	2669075-2669308	Exclusion
Frq2	0.942,0.749,0.9	0.405,0.272	0.525	0.000283741	0.0257615	chrX	+	18186387-18186468	Exclusion
LpR1	0.954,0.916,0.976	0.661,0.429	0.404	0.000284376	0.0257615	chr3R	-	25749027-25749143	Exclusion
CG41378	0.762,0.926,0.79	0.396,0.207	0.525	0.000279875	0.0257615	chr2R	-	2845827-2845957	Exclusion
CG42671	0.647,0.811,0.808	0.304,0.337	0.435	0.000280967	0.0257615	chr3L	+	11215767-11215951	Exclusion
CG40498	0.715,0.593,0.596	0.332,0.219	0.359	0.000282446	0.0257615	chr2R	-	929134-929292	Exclusion
vnc	0.242,0.118,0.24	0.508,0.595	-0.352	0.000311476	0.0280368	chr3L	+	9972881-9973001	Inclusion
Liprin-gamma	0.906,0.066,0	1,0.915	-0.633	0.000385554	0.0344851	chr2R	-	22360254-22360286	Inclusion
CG40498	0.848,0.722,0.738	0.471,0.321	0.373	0.0003965	0.0350209	chr2R	-	929051-929288	Exclusion
Calx	0.716,0.807,0.567	0.191,0.25	0.476	0.000421546	0.0367734	chr3R	+	21010586-21010615	Exclusion
CG33203	0.726,0.622,0.75	0.332,0.186	0.44	0.000432125	0.037465	chr3R	-	28872427-28872435	Exclusion
CG43783	0.141,0.072,0.146	0.415,0.527	-0.351	0.00045218	0.0389647	chr3L	-	8934231-8934308	Inclusion
Glut1	1,0.856,0.96	0.437,0.437	0.502	0.000464779	0.0398076	chr3L	+	984647-984673	Exclusion
wry	0.61,0.926,0.722	0.343,0.038	0.562	0.000472715	0.0402435	chr2L	+	1855420-1855475	Exclusion
Srpk79D	0.495,0.564,0.495	0.801,0.902	-0.334	0.000478462	0.0404888	chr3L	+	22280159-22280317	Inclusion
CLIP-190	0.379,0.594,0.573	0.933,0.968	-0.435	0.00056811	0.0475061	chr2L	+	17394433-17394492	Inclusion

## Sheet: CS_elav5fne
geneSymbol	PSI_1	PSI_2	deltaPSI	PValue	FDR	Chr	Strand	exon_target	group
CG31388	0.076,0.099,0.088	0.742,0.821,0.806	-0.702	0	0	chr3R	+	11238811-11238900	Inclusion
eIF4E1	0.927,0.751,0.869	0,0,0.07	0.826	0	0	chr3L	-	9401657-9401718	Exclusion
Sema2b	0.739,0.814,0.862	0.369,0.33,0.325	0.464	0	0	chr2R	+	16429331-16429462	Exclusion
Scgalpha	0.133,0.13,0.104	1,0.926,1	-0.853	0	0	chr2L	+	8304662-8304772	Inclusion
para	0.987,0.994,0.998	0.316,0.382,0.323	0.653	0	0	chrX	-	16509576-16509704	Exclusion
para	0.978,0.991,0.996	0.047,0.083,0.025	0.937	0	0	chrX	-	16506348-16506439	Exclusion
para	1,1,0.993	0.175,0.316,0.094	0.803	0	0	chrX	-	16506348-16506439	Exclusion
X11L	0.892,0.889,0.886	0,0.01,0.002	0.885	0	0	chrX	+	17603974-17603979	Exclusion
Tsp26A	0.733,0.647,0.739	0.092,0.043,0.007	0.659	0	0	chr2L	+	6001159-6001269	Exclusion
Tsp26A	0.087,0.193,0.172	1,1,1	-0.849	0	0	chr2L	+	6001477-6001593	Inclusion
pod1	0.943,0.917,0.974	0.115,0.182,0.138	0.8	0	0	chrX	+	6807799-6808341	Exclusion
CG5174	0.514,0.553,0.56	0,0.004,0	0.541	0	0	chr2R	+	18423869-18423871	Exclusion
Mical	0.272,0.128,0.088	0.928,0.942,0.973	-0.785	0	0	chr3R	-	10027330-10027381	Inclusion
Tsp97E	0.891,0.889,0.895	0.051,0.073,0.073	0.826	0	0	chr3R	-	26962540-26963080	Exclusion
mtd	0.791,0.832,0.785	0.155,0.289,0.185	0.593	0	0	chr3R	-	5293630-5293761	Exclusion
mtd	0.433,0.397,0.355	0.004,0.04,0.016	0.375	0	0	chr3R	-	5291990-5292079	Exclusion
ome	0.803,0.705,0.715	0.083,0.148,0.199	0.598	0	0	chr3L	+	14739435-14740148	Exclusion
CG42322	0.356,0.293,0.272	0.811,0.78,0.844	-0.505	0	0	chr3R	+	20750688-20750870	Inclusion
CG42322	1,1,1	0.317,0.392,0.465	0.609	0	0	chr3R	+	20753509-20753759	Exclusion
CG42322	0.933,1,1	0.437,0.23,0.336	0.643	0	0	chr3R	+	20752346-20752574	Exclusion
CG42322	0.981,1,1	0.275,0.338,0.409	0.653	0	0	chr3R	+	20752346-20752375	Exclusion
CG42322	1,1,1	0.223,0.194,0.284	0.766	0	0	chr3R	+	20752346-20752375	Exclusion
CG42322	0.891,1,1	0.079,0.12,0.191	0.834	0	0	chr3R	+	20752349-20752375	Exclusion
CG42322	1,1,1	0.077,0.034,0	0.963	0	0	chr3R	+	20752349-20752375	Exclusion
cg	0.156,0.191,0.21	0.869,0.831,0.864	-0.669	0	0	chr2R	+	14177175-14177477	Inclusion
CASK	0.814,0.704,0.678	0.074,0.073,0.077	0.657	0	0	chr3R	-	21790709-21790849	Exclusion
CASK	0.962,0.933,0.941	0.215,0.267,0.224	0.71	0	0	chr3R	-	21790709-21790738	Exclusion
sdt	0.94,0.932,0.942	0.018,0.075,0.016	0.902	0	0	chrX	+	8208797-8210038	Exclusion
CG17715	0.42,0.462,0.446	1,0.965,0.991	-0.543	0	0	chr2L	+	22848970-22849092	Inclusion
Lar	0.139,0.151,0.153	1,0.937,1	-0.831	0	0	chr2L	+	19719709-19719999	Inclusion
Lar	0.945,0.905,0.911	0.027,0.03,0.027	0.892	0	0	chr2L	+	19702146-19702350	Exclusion
Lar	0.173,0.18,0.183	1,0.953,1	-0.806	0	0	chr2L	+	19719703-19719999	Inclusion
Lar	0.928,0.879,0.877	0.009,0.018,0.013	0.881	0	0	chr2L	+	19702176-19702350	Exclusion
Pde1c	0.735,0.711,0.719	0.113,0.156,0.222	0.558	0	0	chr2L	-	11830277-11830831	Exclusion
Dys	0.624,0.715,0.654	0.147,0.167,0.143	0.512	0	0	chr3R	+	19593796-19594098	Exclusion
Dys	0.989,1,0.971	0.44,0.411,0.353	0.585	0	0	chr3R	+	19593796-19594098	Exclusion
PMCA	0.281,0.276,0.298	0.967,0.929,0.984	-0.675	0	0	chr4	-	353943-353975	Inclusion
PMCA	0.29,0.279,0.32	0.968,0.932,0.985	-0.665	0	0	chr4	-	353943-354005	Inclusion
PMCA	0.185,0.204,0.205	0.874,0.856,0.831	-0.656	0	0	chr4	-	334345-334533	Inclusion
PMCA	0.151,0.155,0.141	1,0.87,1	-0.808	0	0	chr4	-	334345-334533	Inclusion
PMCA	0.938,0.842,0.921	0.083,0.104,0.049	0.822	0	0	chr4	-	337536-337547	Exclusion
PMCA	0.586,0.63,0.618	0.147,0.16,0.099	0.476	0	0	chr4	-	337536-337547	Exclusion
PMCA	0.638,0.643,0.666	0.986,0.986,0.983	-0.336	0	0	chr4	-	331398-332002	Inclusion
PMCA	0.611,0.589,0.639	0.991,0.981,0.996	-0.376	0	0	chr4	-	353943-353978	Inclusion
PMCA	0.296,0.283,0.324	0.969,0.934,0.985	-0.662	0	0	chr4	-	353943-354001	Inclusion
Eps-15	0.909,0.918,0.878	0.01,0.042,0.021	0.877	0	0	chr2R	-	24771109-24771324	Exclusion
Eps-15	0.012,0.007,0.008	0.684,0.632,0.756	-0.682	0	0	chr2R	-	24772941-24772998	Inclusion
Eps-15	0.027,0.018,0.019	0.861,0.834,0.9	-0.844	0	0	chr2R	-	24772941-24773003	Inclusion
Fas1	0.512,0.543,0.504	0.013,0.036,0.003	0.502	0	0	chr3R	+	16636775-16636810	Exclusion
Slik	0.52,0.644,0.488	0,0.002,0	0.55	0	0	chr2R	-	24399846-24399891	Exclusion
Dhc64C	0.787,0.731,0.797	0,0.055,0.006	0.751	0	0	chr3L	-	4821428-4821466	Exclusion
Dhc64C	0.69,0.744,0.814	0,0.07,0	0.726	0	0	chr3L	-	4816705-4816731	Exclusion
COX6B	0.163,0.121,0.129	1,0.8,0.976	-0.788	0	0	chrX	-	19743444-19743594	Inclusion
CG42540	0.877,0.8,0.899	0.036,0.138,0.16	0.747	0	0	chr3L	+	4564538-4564689	Exclusion
CG42540	0.556,0.538,0.606	0.041,0.063,0.034	0.521	0	0	chr3L	+	4564538-4564549	Exclusion
Kdm2	0.569,0.638,0.657	0.163,0.118,0.065	0.506	0	0	chr3R	+	9052755-9052955	Exclusion
wake	0.313,0.238,0.256	0.78,0.785,0.799	-0.519	0	0	chr3R	+	22676909-22677463	Inclusion
CG43783	0.141,0.072,0.146	1,1,1	-0.88	0	0	chr3L	-	8934231-8934308	Inclusion
CG43783	0,0.01,0	1,1,1	-0.997	0	0	chr3L	-	8934232-8934308	Inclusion
CG43783	0.067,0.098,0.172	1,1,1	-0.888	0	0	chr3L	-	8934232-8934311	Inclusion
CG43783	0.202,0.163,0.286	1,1,1	-0.783	0	0	chr3L	-	8934231-8934311	Inclusion
CG18659	1,1,1	0.273,0.253,0.16	0.771	0	0	chr2R	-	9127027-9127162	Exclusion
Mlf	0.821,0.85,0.767	0.091,0.134,0.184	0.676	0	0	chr2R	-	15938115-15938267	Exclusion
metro	0.687,0.69,0.691	0.046,0.107,0.154	0.587	0	0	chr2R	-	11229004-11229033	Exclusion
Sdc	0.875,0.914,0.922	0.201,0.217,0.248	0.682	0	0	chr2R	-	21398887-21399104	Exclusion
Sdc	0.936,0.902,0.938	0.256,0.295,0.335	0.63	0	0	chr2R	-	21398887-21399104	Exclusion
Sdc	0.091,0.094,0.086	0.82,0.802,0.824	-0.725	0	0	chr2R	-	21398065-21398580	Inclusion
Sdc	0.253,0.266,0.226	0.938,0.931,0.919	-0.681	0	0	chr2R	-	21398065-21398580	Inclusion
Sdc	0.884,0.921,0.927	0.209,0.231,0.262	0.677	0	0	chr2R	-	21398887-21399122	Exclusion
Sdc	0.941,0.909,0.942	0.267,0.311,0.351	0.621	0	0	chr2R	-	21398887-21399122	Exclusion
Sdc	0.856,0.9,0.91	0.183,0.199,0.226	0.686	0	0	chr2R	-	21398887-21399076	Exclusion
Sdc	0.926,0.886,0.928	0.234,0.273,0.309	0.641	0	0	chr2R	-	21398887-21399076	Exclusion
Sdc	0.244,0.267,0.223	0.936,0.929,0.916	-0.682	0	0	chr2R	-	21398065-21398583	Inclusion
Sdc	0.09,0.093,0.085	0.819,0.802,0.824	-0.726	0	0	chr2R	-	21398065-21398583	Inclusion
CG3529	0.363,0.334,0.405	1,0.908,1	-0.602	0	0	chr3L	+	9450018-9450068	Inclusion
Sin3A	0.489,0.454,0.449	0.086,0.075,0.089	0.381	0	0	chr2R	-	12577454-12578285	Exclusion
Sin3A	0.537,0.484,0.499	0.105,0.1,0.1	0.405	0	0	chr2R	-	12577454-12578551	Exclusion
CaMKI	0.191,0.186,0.151	0.703,0.69,0.631	-0.499	0	0	chr4	+	449924-449968	Inclusion
CG4662	0.048,0.07,0.045	1,0.824,1	-0.887	0	0	chr3R	+	19851065-19851225	Inclusion
CG4662	0.125,0.103,0.098	1,0.926,1	-0.867	0	0	chr3R	+	19851065-19851130	Inclusion
kuz	0.47,0.594,0.446	0.977,1,1	-0.489	0	0	chr2L	+	13636384-13636843	Inclusion
par-1	0.59,0.572,0.499	0.055,0.071,0.064	0.49	0	0	chr2R	+	19474531-19474641	Exclusion
par-1	0.751,0.735,0.683	0.062,0.079,0.064	0.655	0	0	chr2R	+	19474528-19474641	Exclusion
CG42324	0,0,0	0.813,0.687,0.654	-0.718	0	0	chr3L	+	3505179-3505204	Inclusion
Gyg	0.105,0.074,0.041	0.804,0.774,0.813	-0.724	0	0	chr2R	+	21209972-21210129	Inclusion
Liprin-gamma	0.436,0.225,0.258	1,0.987,0.997	-0.688	0	0	chr2R	-	22360254-22360288	Inclusion
Liprin-gamma	0.161,0.096,0.068	1,0.955,0.989	-0.873	0	0	chr2R	-	22360254-22360286	Inclusion
beta-Spec	0.729,0.69,0.729	0.286,0.269,0.203	0.463	0	0	chrX	+	17668107-17668157	Exclusion
beta-Spec	0.506,0.427,0.472	0.126,0.124,0.088	0.356	0	0	chrX	+	17668116-17668157	Exclusion
Rdl	0.857,1,0.952	0.117,0.142,0.058	0.831	0	0	chr3L	-	9168840-9168867	Exclusion
Rdl	0.94,1,0.984	0.199,0.372,0.166	0.729	0	0	chr3L	-	9168792-9168867	Exclusion
Csp	0.303,0.309,0.312	0.916,0.84,0.833	-0.555	0	0	chr3L	+	22270914-22270976	Inclusion
capt	1,0.957,0.952	0.347,0.444,0.42	0.566	0	0	chr2L	-	1154552-1155053	Exclusion
shot	0.505,0.514,0.513	0.96,0.942,0.895	-0.422	0	0	chr2R	-	13866061-13866126	Inclusion
EndoB	0.945,0.922,0.953	0.03,0.071,0.007	0.904	0	0	chr2R	-	19309663-19309715	Exclusion
EndoB	0.978,0.97,0.982	0.08,0.185,0.016	0.883	0	0	chr2R	-	19309663-19309698	Exclusion
EndoB	0.941,0.908,0.948	0.018,0.071,0.008	0.9	0	0	chr2R	-	19309663-19309694	Exclusion
spg	0.669,0.462,0.604	0,0.011,0.005	0.573	0	0	chr3R	+	28866153-28866170	Exclusion
tutl	0.969,0.945,0.925	0.076,0.075,0.046	0.881	0	0	chr2L	+	4318860-4318977	Exclusion
tutl	0.969,0.95,0.922	0.11,0.107,0.098	0.842	0	0	chr2L	+	4318948-4318977	Exclusion
tutl	0.958,0.931,0.902	0.055,0.055,0.032	0.883	0	0	chr2L	+	4318954-4318977	Exclusion
tutl	0.987,0.976,0.965	0.101,0.118,0.062	0.882	0	0	chr2L	+	4318907-4318977	Exclusion
tutl	0.966,0.941,0.915	0.063,0.066,0.039	0.885	0	0	chr2L	+	4318937-4318977	Exclusion
tutl	0.958,0.925,0.89	0.026,0.038,0.01	0.9	0	0	chr2L	+	4318907-4319035	Exclusion
tutl	0.97,0.946,0.925	0.076,0.072,0.044	0.883	0	0	chr2L	+	4318864-4318977	Exclusion
Itp-r83A	0.782,0.866,0.938	0.073,0.065,0.071	0.792	0	0	chr3R	+	5531414-5531547	Exclusion
Itp-r83A	0.943,0.964,0.981	0,0.011,0.058	0.94	0	0	chr3R	+	5531414-5531440	Exclusion
mura	0.401,0.442,0.4	0.898,0.829,0.876	-0.453	0	0	chr3R	-	9549588-9549810	Inclusion
mura	0.352,0.366,0.342	0.868,0.793,0.844	-0.482	0	0	chr3R	-	9549659-9549810	Inclusion
CG42674	0.909,0.941,0.93	0.21,0.253,0.317	0.667	0	0	chr3L	-	20162455-20164430	Exclusion
CG17233	0.224,0.206,0.195	0.847,0.762,0.781	-0.588	0	0	chr3L	-	20238738-20239547	Inclusion
CG17233	0.231,0.216,0.203	0.852,0.768,0.791	-0.587	0	0	chr3L	-	20238738-20239613	Inclusion
CG17233	0.225,0.208,0.196	0.847,0.763,0.782	-0.588	0	0	chr3L	-	20238738-20239544	Inclusion
CG17233	0.235,0.215,0.198	0.851,0.772,0.793	-0.589	0	0	chr3L	-	20238738-20239610	Inclusion
Slob	1,0.907,1	0,0,0	0.969	0	0	chr2L	-	7657185-7657235	Exclusion
Mitofilin	0.57,0.672,0.631	0,0.01,0	0.621	0	0	chr3R	-	22020702-22020722	Exclusion
lqf	0.847,0.731,0.871	0.136,0.179,0.07	0.688	0	0	chr3L	+	7536711-7536769	Exclusion
dom	0.69,0.659,0.683	0.123,0.169,0.063	0.559	0	0	chr2R	+	21326190-21326294	Exclusion
Glut1	0.974,0.971,1	0.043,0.087,0.042	0.924	0	0	chr3L	+	974720-975062	Exclusion
Glut1	1,1,1	0,0,0.026	0.991	0	0	chr3L	+	984647-984673	Exclusion
Glut1	1,0.856,0.96	0,0,0.006	0.937	0	0	chr3L	+	984647-984673	Exclusion
Glut1	0.491,0.546,0.534	0.957,0.964,0.936	-0.429	0	0	chr3L	+	985726-986044	Inclusion
pan	0.866,0.887,0.744	0.325,0.32,0.217	0.545	0	0	chr4	+	104083-104188	Exclusion
Glut1	0.982,0.981,1	0.09,0.1,0.063	0.903	0	0	chr3L	+	980054-980221	Exclusion
Glut1	0.061,0.088,0.079	0.875,0.869,0.964	-0.827	0	0	chr3L	+	980277-980429	Inclusion
CLIP-190	0.13,0.297,0.173	0.816,0.847,0.927	-0.663	0	0	chr2L	+	17394430-17394492	Inclusion
Nhe3	0.802,0.689,0.747	0.077,0.064,0.109	0.663	0	0	chr2L	-	6680671-6680706	Exclusion
Nhe3	0.189,0.151,0.181	1,0.911,1	-0.797	0	0	chr2L	-	6678912-6679082	Inclusion
mbl	0.859,0.798,0.744	0.067,0.085,0.162	0.696	0	0	chr2R	+	17354179-17354412	Exclusion
mbl	0.031,0.013,0.019	0.367,0.358,0.449	-0.37	0	0	chr2R	+	17359360-17359557	Inclusion
mbl	0.037,0.014,0.021	0.407,0.391,0.478	-0.401	0	0	chr2R	+	17359336-17359557	Inclusion
mbl	0.043,0.017,0.025	0.556,0.57,0.594	-0.545	0	0	chr2R	+	17359306-17359557	Inclusion
mbl	0.47,0.408,0.433	0.888,0.93,0.974	-0.494	0	0	chr2R	+	17373077-17373161	Inclusion
CG10737	0.425,0.397,0.423	0.995,0.978,0.982	-0.57	0	0	chr2R	+	19174339-19174365	Inclusion
Ten-a	0.237,0.267,0.239	0.867,0.802,0.835	-0.587	0	0	chrX	+	12204139-12204409	Inclusion
msn	0.313,0.382,0.365	0.864,0.807,0.854	-0.488	0	0	chr3L	-	2561932-2562843	Inclusion
msn	0.481,0.467,0.386	0.989,0.99,1	-0.548	0	0	chr3L	-	2565601-2565621	Inclusion
Sxl	0.335,0.245,0.34	1,1,1	-0.693	0	0	chrX	-	7088578-7088749	Inclusion
Sxl	0.384,0.275,0.377	1,1,1	-0.655	0	0	chrX	-	7088578-7088767	Inclusion
Stacl	0.322,0.469,0.399	0.938,0.917,0.988	-0.551	0	0	chr2R	+	15463298-15463509	Inclusion
Stacl	0.964,0.987,0.95	0.474,0.48,0.509	0.479	0	0	chr2R	+	15460873-15461226	Exclusion
Stacl	0.965,0.987,0.949	0.317,0.231,0.293	0.687	0	0	chr2R	+	15458899-15459267	Exclusion
Stacl	0.897,0.79,0.754	0.259,0.158,0.239	0.595	0	0	chr2R	+	15458899-15459267	Exclusion
Stacl	0.281,0.415,0.336	0.918,0.898,0.985	-0.59	0	0	chr2R	+	15463298-15463461	Inclusion
Sxl	0.302,0.207,0.304	1,1,1	-0.729	0	0	chrX	-	7088578-7088744	Inclusion
LpR1	0.997,0.991,0.998	0.136,0.243,0.138	0.823	0	0	chr3R	-	25748103-25748222	Exclusion
LpR1	0.998,0.995,0.999	0.202,0.304,0.182	0.768	0	0	chr3R	-	25748103-25748225	Exclusion
LpR1	0.993,0.969,0.982	0.075,0.147,0.111	0.87	0	0	chr3R	-	25748103-25748225	Exclusion
LpR1	0.037,0.052,0.058	0.879,0.846,0.908	-0.829	0	0	chr3R	-	25749027-25749143	Inclusion
CRMP	0.105,0.083,0.116	0.829,0.779,0.92	-0.741	0	0	chr3R	+	5576175-5576413	Inclusion
LIMK1	0.747,0.832,0.852	0,0.053,0	0.793	0	0	chrX	-	12589256-12589321	Exclusion
Atpalpha	0.122,0.13,0.08	0.81,0.816,0.782	-0.692	0	0	chr3R	+	20959237-20959380	Inclusion
GluClalpha	1,0.997,0.99	0.56,0.547,0.562	0.439	0	0	chr3R	+	19765645-19765751	Exclusion
GluClalpha	1,0.998,0.991	0.639,0.625,0.625	0.367	0	0	chr3R	+	19765633-19765751	Exclusion
CG33143	0.57,0.795,0.652	0,0,0	0.672	0	0	chr2R	+	22631514-22631561	Exclusion
otp	0.883,0.953,0.962	0.056,0.06,0.049	0.878	0	0	chr2R	-	20886281-20886395	Exclusion
otp	0.919,0.968,0.971	0.081,0.081,0.053	0.881	0	0	chr2R	-	20886281-20886406	Exclusion
RunxB	1,1,1	0.139,0.12,0.102	0.88	0	0	chrX	+	20541828-20542044	Exclusion
Bruce	0.731,0.778,0.846	0.307,0.298,0.174	0.525	0	0	chr3R	-	10321155-10321226	Exclusion
ITP	0.131,0.102,0.164	1,0.929,1	-0.844	0	0	chr2R	+	24556284-24557699	Inclusion
CG32521	0.468,0.473,0.359	0.987,0.994,0.994	-0.558	0	0	chrX	-	21211080-21211274	Inclusion
fwe	0.838,0.875,0.85	0.425,0.481,0.354	0.434	0	0	chr3L	-	15811220-15812241	Exclusion
fwe	0.765,0.815,0.79	0.387,0.409,0.318	0.419	0	0	chr3L	-	15811193-15811393	Exclusion
CG4266	0.938,0.887,0.917	0.481,0.411,0.424	0.475	0	0	chr2R	-	21167172-21167444	Exclusion
Eip63E	0.27,0.266,0.326	0.732,0.761,0.669	-0.433	0	0	chr3L	+	3588042-3588080	Inclusion
Flo2	0.145,0.146,0.129	0.679,0.625,0.565	-0.483	0	0	chrX	+	14925646-14925684	Inclusion
lap	0.108,0.111,0.096	0.942,0.927,1	-0.851	0	0	chr3R	+	7193593-7193688	Inclusion
lap	0.282,0.39,0.223	0.964,0.956,0.966	-0.664	0	0	chr3R	+	7197559-7197659	Inclusion
lap	0.477,0.57,0.378	0.982,0.981,0.984	-0.507	0	0	chr3R	+	7197570-7197659	Inclusion
lap	0.139,0.165,0.129	0.989,0.976,1	-0.844	0	0	chr3R	+	7197570-7197659	Inclusion
Mp	0.038,0.039,0.074	1,0.934,1	-0.928	0	0	chr3L	+	7034503-7034538	Inclusion
Mp	0.806,0.843,0.915	0,0.031,0.029	0.835	0	0	chr3L	+	7050173-7050187	Exclusion
haf	0.164,0.117,0.116	0.983,0.896,0.924	-0.802	0	0	chr2L	+	1605096-1605485	Inclusion
haf	0.139,0.113,0.11	0.979,0.887,0.912	-0.805	0	0	chr2L	+	1605099-1605485	Inclusion
Mp	0.028,0.027,0.031	0.459,0.446,0.457	-0.425	0	0	chr3L	+	7034635-7034703	Inclusion
Mp	0.757,0.784,0.851	0,0.004,0.01	0.793	0	0	chr3L	+	7049550-7049576	Exclusion
Ehbp1	0.136,0.099,0.081	0.864,0.856,0.898	-0.767	0	0	chr2R	-	17010887-17010976	Inclusion
Mp	0.567,0.495,0.582	0.031,0.057,0.03	0.509	0	0	chr3L	+	7045534-7045611	Exclusion
CaMKII	0.889,0.885,0.877	0.446,0.43,0.38	0.465	0	0	chr4	-	1043468-1043521	Exclusion
CaMKII	0.858,0.873,0.866	0.423,0.416,0.477	0.427	0	0	chr4	-	1040741-1040947	Exclusion
CaMKII	0.901,0.923,0.914	0.452,0.473,0.398	0.472	0	0	chr4	-	1043343-1043524	Exclusion
bma	0.72,0.809,0.728	0,0.104,0	0.718	0	0	chr3L	+	9958790-9958849	Exclusion
raw	0.478,0.546,0.448	0.972,0.991,0.988	-0.493	0	0	chr2L	-	8734467-8735200	Inclusion
LpR2	0.711,0.736,0.672	0.007,0.039,0.004	0.69	0	0	chr3R	-	25700997-25701087	Exclusion
unc-13	0.823,0.793,0.821	0.072,0.127,0.042	0.732	0	0	chr4	-	885454-885462	Exclusion
AP-1sigma	0.776,0.76,0.834	0.239,0.327,0.2	0.535	0	0	chr3R	+	23960478-23960616	Exclusion
AP-1sigma	0.758,0.742,0.818	0.121,0.267,0.16	0.59	0	0	chr3R	+	23960478-23960560	Exclusion
CG2747	0.801,0.692,0.742	0.017,0.083,0.027	0.703	0	0	chr3R	-	8017440-8017460	Exclusion
CG2747	0.751,0.73,0.788	0.087,0.1,0.122	0.653	0	0	chr3R	-	8022457-8022489	Exclusion
kcc	0.637,0.603,0.623	0.994,0.976,0.983	-0.363	0	0	chr2R	+	23924002-23924094	Inclusion
kcc	0.168,0.143,0.137	0.982,0.933,0.948	-0.805	0	0	chr2R	+	23924002-23924194	Inclusion
kcc	0.845,0.849,0.879	0.007,0.047,0.006	0.838	0	0	chr2R	+	23923340-23923393	Exclusion
kcc	0.56,0.555,0.631	0.004,0.018,0.001	0.574	0	0	chr2R	+	23923340-23923464	Exclusion
CG31140	0.08,0.062,0.063	0.705,0.637,0.709	-0.615	0	0	chr3R	+	23974152-23975678	Inclusion
CG31140	0.079,0.06,0.064	0.686,0.613,0.694	-0.597	0	0	chr3R	+	23974350-23975678	Inclusion
CG13375	0.664,0.633,0.735	0.076,0.123,0.154	0.56	0	0	chrX	-	294713-294756	Exclusion
smash	0.714,0.847,0.758	0.041,0.04,0.037	0.734	0	0	chr3R	+	4705731-4705780	Exclusion
CG9674	0.899,0.87,0.909	0.41,0.478,0.377	0.471	0	0	chr3L	-	16794837-16794839	Exclusion
smog	0.329,0.346,0.31	0.915,0.986,0.956	-0.624	0	0	chr2L	+	4873596-4873813	Inclusion
smog	0.328,0.347,0.311	0.918,0.987,0.958	-0.626	0	0	chr2L	+	4873596-4873817	Inclusion
Rbfox1	0.634,0.713,0.653	0.125,0.081,0.062	0.577	0	0	chr3L	+	10588660-10588731	Exclusion
Ptp10D	0.861,0.898,0.784	0,0.01,0	0.844	0	0	chrX	+	11672030-11672047	Exclusion
GstT3	1,1,1	0.212,0.148,0.315	0.775	0	0	chrX	+	20468207-20468412	Exclusion
zip	0.536,0.747,0.734	0.074,0.019,0.008	0.639	0	0	chr2R	-	24997913-24997936	Exclusion
nkd	0.208,0.222,0.287	1,0.972,1	-0.752	0	0	chr3L	-	19006546-19006922	Inclusion
Pgant9	0.318,0.379,0.387	1,1,1	-0.639	0	0	chr2R	-	16716154-16716211	Inclusion
Trim9	0.959,0.978,0.943	0.067,0.068,0.05	0.898	0	0	chr2L	+	10621420-10621452	Exclusion
smash	0.833,0.914,0.872	0.085,0.089,0.046	0.8	0	0	chr3R	+	4705723-4705780	Exclusion
Prosap	0.355,0.335,0.379	0.799,0.84,0.846	-0.472	0	0	chr2R	-	14067247-14067684	Inclusion
stai	0.861,0.895,0.849	0.153,0.137,0.135	0.727	0	0	chr2L	+	6109773-6110224	Exclusion
stai	0.893,0.937,0.898	0.199,0.215,0.202	0.704	0	0	chr2L	+	6113030-6113113	Exclusion
Sap47	0.012,0.013,0.019	0.998,0.914,0.997	-0.955	0	0	chr3R	+	15944949-15944996	Inclusion
Sap47	0.957,0.941,0.951	0.302,0.322,0.291	0.645	0	0	chr3R	+	15957591-15957919	Exclusion
Sap47	0.029,0.03,0.032	0.992,0.924,0.997	-0.941	0	0	chr3R	+	15955990-15956307	Inclusion
Sap47	0.494,0.589,0.585	0.997,0.994,0.998	-0.44	0	0	chr3R	+	15955990-15956307	Inclusion
ScsbetaA	0.624,0.676,0.662	0.146,0.204,0.153	0.486	0	0	chr3R	+	8941314-8941316	Exclusion
Tace	1,1,1	0.238,0.302,0.21	0.75	0	0	chr3R	+	30001825-30001963	Exclusion
Sec31	0.541,0.699,0.779	0.047,0.026,0	0.649	0	0	chr2R	+	8895787-8895843	Exclusion
Sec31	0.627,0.753,0.747	0.048,0,0	0.693	0	0	chr2R	+	8895787-8895843	Exclusion
ckn	0.056,0.043,0.052	1,0.992,1	-0.947	0	0	chr2R	+	14977687-14977927	Inclusion
ckn	0.066,0.061,0.063	1,0.994,1	-0.935	0	0	chr2R	+	14977687-14977923	Inclusion
nwk	1,0.993,1	0.275,0.284,0.087	0.782	0	0	chr3L	+	9141787-9141843	Exclusion
Dmtn	0.347,0.34,0.339	0.936,0.925,0.924	-0.586	0	0	chr3R	-	6392880-6392959	Inclusion
nwk	1,0.989,1	0.033,0.066,0.039	0.95	0	0	chr3L	+	9143298-9143323	Exclusion
Unc-115a	0.05,0.028,0.01	0.909,0.798,0.706	-0.775	0	0	chr3R	-	9697908-9697964	Inclusion
CG5726	0.512,0.483,0.538	0,0.032,0	0.5	0	0	chr2R	-	18177369-18177400	Exclusion
dlg1	0.79,0.848,0.834	0.072,0.109,0.032	0.753	0	0	chrX	+	11402707-11402787	Exclusion
dlg1	0.562,0.663,0.663	0.032,0.048,0.01	0.599	0	0	chrX	+	11402723-11402787	Exclusion
dlg1	0.073,0.072,0.102	0.976,0.95,0.946	-0.875	0	0	chrX	+	11399742-11399816	Inclusion
dlg1	0.032,0.016,0.032	0.932,0.872,0.884	-0.869	0	0	chrX	+	11399751-11399816	Inclusion
dlg1	0.874,0.695,0.804	0.12,0.187,0.093	0.658	0	0	chrX	+	11382936-11383112	Exclusion
dlg1	0.123,0.102,0.097	0.91,0.732,0.642	-0.654	0	0	chrX	+	11396396-11396571	Inclusion
Wnk	0.545,0.462,0.517	0,0.074,0.003	0.482	0	0	chr3L	-	21548083-21548145	Exclusion
spas	0.036,0.038,0.042	0.883,0.749,0.812	-0.776	0	0	chr3R	+	24039911-24040096	Inclusion
CG44001	0.44,0.473,0.503	0.085,0.105,0.097	0.376	0	0	chr2L	+	5044459-5044689	Exclusion
CG44001	0.491,0.532,0.554	0.081,0.1,0.09	0.435	0	0	chr2L	+	5044307-5044689	Exclusion
CG16974	0.251,0.258,0.342	1,1,1	-0.716	0	0	chr2L	-	13189807-13189925	Inclusion
stmA	0.396,0.44,0.521	0.007,0.042,0	0.436	0	0	chr2R	-	8731922-8731963	Exclusion
MTA1-like	0.87,0.904,0.843	0.47,0.349,0.381	0.472	0	0	chr3R	-	5644163-5644270	Exclusion
Khc-73	0.707,0.69,0.727	0.132,0.141,0.088	0.588	0	0	chr2R	-	15524860-15524891	Exclusion
CG15270	0.245,0.258,0.28	0.981,0.97,1	-0.723	0	0	chr2L	+	15089045-15089110	Inclusion
CG15270	0.062,0.1,0.076	0.935,0.874,1	-0.857	0	0	chr2L	+	15089045-15089090	Inclusion
Khc-73	0.922,0.917,0.799	0.001,0.02,0	0.872	0	0	chr2R	-	15520417-15520479	Exclusion
sowah	0.715,0.684,0.782	0.025,0.087,0.031	0.679	0	0	chr3L	-	12538996-12539041	Exclusion
Khc-73	0.83,0.78,0.846	0.219,0.242,0.115	0.627	0	0	chr2R	-	15524796-15524901	Exclusion
Khc-73	0.326,0.28,0.337	0.929,0.896,1	-0.627	0	0	chr2R	-	15520909-15521100	Inclusion
CG10738	0.957,0.894,0.88	0.019,0.135,0.057	0.84	0	0	chr3L	+	13462102-13462107	Exclusion
Vrp1	0.365,0.431,0.416	1,0.98,1	-0.589	0	0	chr2R	-	22110546-22110938	Inclusion
CG13743	0.586,0.57,0.418	0.013,0.033,0	0.509	0	0	chr2R	-	9056573-9056632	Exclusion
p24-2	0.051,0.028,0.03	0.907,0.794,0.744	-0.779	0	0	chr3R	-	9690022-9690078	Inclusion
CG14408	0.008,0.005,0.01	0.939,0.805,1	-0.907	0	0	chrX	-	14830433-14830500	Inclusion
CG14408	0.015,0.01,0.02	0.973,0.86,1	-0.929	0	0	chrX	-	14830433-14830507	Inclusion
RIC-3	0.112,0.085,0.095	0.91,0.846,0.84	-0.768	0	0	chr2R	+	21019740-21019859	Inclusion
RIC-3	1,0.975,1	0.378,0.363,0.262	0.657	0	0	chr2R	+	21021501-21021521	Exclusion
RIC-3	0.019,0.009,0.008	0.812,0.711,0.664	-0.717	0	0	chr2R	+	21019765-21019859	Inclusion
RIC-3	0.963,0.97,0.968	0.129,0.25,0.355	0.722	0	0	chr2R	+	21023065-21023165	Exclusion
RIC-3	0.994,0.994,0.991	0.617,0.524,0.485	0.451	0	0	chr2R	+	21021886-21022133	Exclusion
Tm1	0.227,0.209,0.194	0.873,0.899,0.949	-0.697	0	0	chr3R	+	15307590-15307760	Inclusion
Tm1	0.219,0.206,0.19	0.873,0.898,0.948	-0.701	0	0	chr3R	+	15307590-15307784	Inclusion
sv	0.043,0.024,0.054	0.979,0.832,0.961	-0.884	0	0	chr4	+	1108474-1108572	Inclusion
sv	1,0.953,1	0.241,0.234,0.236	0.747	0	0	chr4	+	1109109-1109600	Exclusion
CG7971	0.037,0.03,0.011	0.994,0.954,1	-0.957	0	0	chr3L	-	1655093-1655151	Inclusion
CG7971	0.039,0.036,0.023	0.995,0.961,1	-0.953	0	0	chr3L	-	1654807-1655151	Inclusion
Shab	0.949,0.916,0.929	0.352,0.386,0.28	0.592	0	0	chr3L	+	2951942-2952107	Exclusion
Shab	0.988,0.981,0.983	0.578,0.576,0.5	0.433	0	0	chr3L	+	2951994-2952107	Exclusion
sns	0.08,0.073,0.058	0.875,0.82,0.928	-0.804	0	0	chr2R	+	8834952-8835101	Inclusion
sns	1,0.971,0.989	0.046,0.035,0.05	0.943	0	0	chr2R	+	8833796-8833981	Exclusion
sns	1,0.983,0.994	0.067,0.052,0.059	0.933	0	0	chr2R	+	8833793-8833981	Exclusion
unc80	0.917,0.899,0.952	0.152,0.297,0.191	0.709	0	0	chr3R	+	27664097-27664123	Exclusion
unc80	0.693,0.648,0.768	0,0,0.042	0.689	0	0	chr3R	+	27666785-27666802	Exclusion
slo	0.464,0.589,0.569	0,0.073,0	0.516	0	0	chr3R	+	24700706-24700729	Exclusion
CG12004	0.153,0.121,0.161	0.878,0.87,0.983	-0.765	0	0	chr3L	+	1573994-1574135	Inclusion
side-VIII	0.137,0.163,0.121	0.75,0.672,0.768	-0.59	0	0	chr2R	+	20470414-20470581	Inclusion
side-VIII	0.151,0.148,0.113	0.988,0.96,0.986	-0.841	0	0	chr2R	+	20431843-20431863	Inclusion
side-VIII	0.146,0.162,0.13	0.793,0.725,0.811	-0.63	0	0	chr2R	+	20470414-20470578	Inclusion
side-VIII	0.138,0.166,0.123	0.75,0.671,0.769	-0.588	0	0	chr2R	+	20470414-20470584	Inclusion
side-VIII	0.047,0.072,0.059	0.515,0.436,0.564	-0.446	0	0	chr2R	+	20470444-20470584	Inclusion
side-VIII	0.044,0.066,0.056	0.507,0.431,0.554	-0.442	0	0	chr2R	+	20470444-20470581	Inclusion
side-VIII	0.055,0.063,0.067	0.66,0.586,0.698	-0.586	0	0	chr2R	+	20470444-20470578	Inclusion
Dscam1	0.525,0.618,0.542	0.003,0.007,0.022	0.551	0	0	chr2R	-	7322383-7322397	Exclusion
Dscam1	0.228,0.312,0.233	0.922,0.85,0.911	-0.637	0	0	chr2R	-	7321583-7321649	Inclusion
Dscam1	0.397,0.351,0.329	1,0.968,1	-0.63	0	0	chr2R	-	7321583-7321649	Inclusion
Dscam1	0.137,0.242,0.119	0.818,0.709,0.834	-0.621	0	0	chr2R	-	7321583-7321646	Inclusion
chn	0.965,0.966,0.954	0.06,0.099,0.042	0.895	0	0	chr2R	+	15140983-15141300	Exclusion
chn	0.964,0.965,0.953	0.063,0.099,0.042	0.893	0	0	chr2R	+	15140974-15141300	Exclusion
Trpm	0.736,0.664,0.669	0,0.006,0	0.688	0	0	chr2R	-	15274220-15274294	Exclusion
spir	0.057,0.01,0	0.931,0.784,1	-0.883	0	0	chr2L	+	20344655-20344672	Inclusion
Ubx	0.296,0.272,0.344	0.971,0.973,0.905	-0.646	0	0	chr3R	-	16710562-16710612	Inclusion
CG8176	0.805,0.729,0.757	0.238,0.252,0.261	0.513	0	0	chr3R	+	9523536-9523796	Exclusion
PhKgamma	0.183,0.162,0.149	0.813,0.682,0.772	-0.591	0	0	chrX	+	11700621-11701127	Inclusion
Axn	0.159,0.133,0.094	0.933,0.882,0.854	-0.761	0	0	chr3R	+	30032674-30032811	Inclusion
sno	0.807,0.748,0.8	0.12,0.174,0.096	0.655	0	0	chrX	-	13202740-13203057	Exclusion
CG42672	0.603,0.669,0.703	0.064,0.095,0.009	0.602	0	0	chr2R	+	21308292-21308321	Exclusion
RhoGAPp190	0.752,0.817,0.858	0.042,0.072,0.07	0.748	0	0	chrX	-	17645887-17646012	Exclusion
RhoGAPp190	0.749,0.81,0.863	0.042,0.091,0.063	0.742	0	0	chrX	-	17644764-17644811	Exclusion
RhoGAPp190	0.825,0.89,0.908	0.151,0.161,0.121	0.73	0	0	chrX	-	17644764-17644808	Exclusion
CG8671	0.589,0.605,0.583	0.161,0.184,0.177	0.418	0	0	chr2L	+	21279884-21280447	Exclusion
CG8671	0.898,0.949,0.878	0.437,0.367,0.452	0.49	0	0	chr2L	+	21279884-21280447	Exclusion
CG8671	0.395,0.419,0.384	0.992,0.919,0.993	-0.569	0	0	chr2L	+	21277278-21278429	Inclusion
sgg	0.105,0.08,0.084	1,0.983,1	-0.905	0	0	chrX	+	2674597-2674921	Inclusion
sgg	0.038,0.024,0.018	1,0.971,1	-0.964	0	0	chrX	+	2674704-2674921	Inclusion
Myo95E	0.842,0.945,0.975	0,0.127,0.059	0.859	0	0	chr3R	-	24159391-24159404	Exclusion
tau	0.914,0.863,0.874	0.282,0.291,0.375	0.568	0	0	chr3R	-	27641842-27642938	Exclusion
ArfGAP1	0.13,0.147,0.137	0.83,0.947,0.877	-0.747	0	0	chr3L	-	12415945-12416004	Inclusion
Rab3-GEF	0.162,0.174,0.172	0.742,0.741,0.844	-0.606	0	0	chrX	+	15110464-15110670	Inclusion
Sec16	0.781,0.794,0.878	0.117,0.148,0.112	0.692	0	0	chrX	+	12605803-12606153	Exclusion
rhea	0.798,0.627,0.689	0.033,0.059,0.02	0.667	0	0	chr3L	+	8563882-8563907	Exclusion
dysc	0.915,0.955,0.815	0.056,0.055,0.089	0.828	0	0	chr3L	-	13876378-13876458	Exclusion
dysc	0.956,0.98,0.914	0.286,0.235,0.264	0.688	0	0	chr3L	-	13873922-13874008	Exclusion
Srpk79D	0.495,0.564,0.495	1,0.994,1	-0.48	0	0	chr3L	+	22280159-22280317	Inclusion
Srpk79D	0.505,0.521,0.366	0.993,0.973,1	-0.525	0	0	chr3L	+	22280159-22280322	Inclusion
CD98hc	0.552,0.556,0.551	0,0.021,0.001	0.546	0	0	chr3R	-	7975054-7975059	Exclusion
CG13384	0.175,0.155,0.108	0.988,0.945,0.98	-0.825	0	0	chr2L	+	8384997-8385097	Inclusion
CG13384	0.119,0.102,0.041	0.974,0.891,0.965	-0.856	0	0	chr2L	+	8385003-8385097	Inclusion
SNF4Agamma	0.387,0.339,0.371	1,1,1	-0.634	0	0	chr3R	+	21199528-21199763	Inclusion
fon	0.684,0.86,0.684	0.037,0.052,0.107	0.677	0	0	chr2L	-	19385670-19385705	Exclusion
ed	0.853,0.773,0.806	0.002,0.018,0.012	0.8	0	0	chr2L	+	4113298-4113344	Exclusion
ed	0.607,0.483,0.558	0,0.007,0.002	0.546	0	0	chr2L	+	4113312-4113344	Exclusion
CG14207	0.571,0.523,0.525	0.007,0.014,0.011	0.529	0	0	chrX	+	19609463-19609489	Exclusion
Nf1	0.383,0.308,0.344	0.831,0.781,0.799	-0.459	0	0	chr3R	+	25992400-25992489	Inclusion
Piezo	0.524,0.466,0.336	1,1,1	-0.558	0	0	chr2L	+	8175995-8176051	Inclusion
Piezo	0.79,0.716,0.741	0.214,0.161,0.059	0.604	0	0	chr2L	+	8175176-8175397	Exclusion
Piezo	0.856,0.896,0.876	0.067,0.085,0.033	0.814	0	0	chr2L	+	8175176-8175397	Exclusion
CG1607	0.357,0.392,0.372	0.977,0.828,1	-0.561	0	0	chr3R	+	31390298-31390367	Inclusion
CG1607	0.609,0.612,0.628	0.994,0.956,1	-0.367	0	0	chr3R	+	31390298-31390359	Inclusion
sky	0.729,0.756,0.75	0,0.049,0.001	0.728	0	0	chr2L	-	20875638-20875724	Exclusion
sky	0.844,0.761,0.818	0,0.175,0	0.749	0	0	chr2L	-	20875638-20875724	Exclusion
msps	0.016,0.019,0.022	0.724,0.697,0.67	-0.678	0	0	chr3R	+	16057294-16057389	Inclusion
msps	0.012,0.018,0.012	0.569,0.521,0.522	-0.523	0	0	chr3R	+	16057294-16057394	Inclusion
msps	0.004,0.004,0.012	0.573,0.555,0.491	-0.533	0	0	chr3R	+	16057301-16057389	Inclusion
CG42268	0.914,0.964,0.988	0,0.01,0.003	0.951	0	0	chr3L	-	9735971-9735992	Exclusion
CG42268	1,0.899,0.977	0,0,0	0.959	0	0	chr3L	-	9735971-9735992	Exclusion
arm	0.102,0.113,0.115	0.985,0.952,0.978	-0.862	0	0	chrX	-	1893403-1893499	Inclusion
CG42671	0.207,0.227,0.209	0.884,0.766,0.842	-0.616	0	0	chr3L	+	11227673-11228088	Inclusion
Ten-m	0.849,0.877,0.881	0.269,0.357,0.278	0.568	0	0	chr3L	-	22301926-22301952	Exclusion
fne	0.389,0.394,0.364	1,0.925,1	-0.593	0	0	chrX	+	12939015-12939249	Inclusion
fne	0.514,0.532,0.502	1,0.925,1	-0.459	0	0	chrX	+	12939015-12939242	Inclusion
Mbs	0.645,0.659,0.723	0.238,0.188,0.24	0.454	0	0	chr3L	+	16077723-16077809	Exclusion
Dic1	0.873,0.944,0.903	0.408,0.339,0.202	0.59	0	0	chr3R	+	13367564-13367668	Exclusion
sigmar	0.858,0.868,0.847	0,0.052,0.014	0.836	0	0	chr2R	-	23700801-23700869	Exclusion
rg	0.798,0.822,0.875	0.221,0.217,0.179	0.626	0	0	chrX	+	5239426-5240382	Exclusion
yki	0.226,0.246,0.206	0.886,0.782,0.87	-0.62	0	0	chr2R	-	24066561-24066716	Inclusion
CG34126	0.775,0.731,0.716	0.127,0.102,0.126	0.622	0	0	chr2L	+	4985733-4985762	Exclusion
CG11319	0.49,0.501,0.44	0.037,0.089,0.029	0.425	0	0	chr2L	-	6573699-6573805	Exclusion
zfh2	0.106,0.093,0.084	0.971,0.892,0.972	-0.851	0	0	chr4	+	536966-537075	Inclusion
dpr10	0.026,0.012,0.012	0.984,0.915,1	-0.95	0	0	chr3L	-	10153613-10153750	Inclusion
CG43066	0.726,0.704,0.717	0.227,0.2,0.223	0.499	0	0	chr2R	+	18522973-18523041	Exclusion
CG34408	0.738,0.624,0.669	0.01,0.051,0	0.657	0	0	chrX	+	10221659-10221688	Exclusion
CG34408	0.27,0.258,0.244	1,0.99,1	-0.739	0	0	chrX	+	10226180-10226371	Inclusion
Vav	0.731,0.616,0.566	0.035,0.05,0.039	0.596	0	0	chrX	+	19264685-19265308	Exclusion
Nrg	0.2,0.206,0.172	0.746,0.724,0.822	-0.571	0	0	chrX	+	8550083-8550143	Inclusion
sax	0.827,0.804,0.831	0,0.012,0	0.817	0	0	chr2R	+	7807316-7807351	Exclusion
RhoGAP68F	0.476,0.437,0.509	0.037,0.043,0.052	0.43	0	0	chr3L	+	12141140-12141171	Exclusion
SK	0.878,0.992,0.95	0.438,0.405,0.295	0.561	0	0	chrX	+	5388242-5388377	Exclusion
jub	0.943,0.882,0.879	0,0.01,0.012	0.894	0	0	chrX	-	13828224-13828253	Exclusion
MED31	0.509,0.517,0.488	0.992,1,1	-0.493	0	0	chr3R	+	4642289-4642428	Inclusion
MED31	0.309,0.293,0.244	0.981,1,1	-0.712	0	0	chr3R	+	4642289-4642411	Inclusion
MED31	0.473,0.423,0.355	0.988,1,1	-0.579	0	0	chr3R	+	4642284-4642411	Inclusion
Jupiter	0.597,0.536,0.656	0.004,0.019,0.081	0.562	0	0	chr3R	-	11593322-11593354	Exclusion
Jupiter	0.855,0.666,0.813	0.006,0.019,0.002	0.769	0	0	chr3R	-	11591995-11592012	Exclusion
kn	0.236,0.185,0.221	0.85,0.842,0.798	-0.616	0	0	chr2R	-	14774417-14774645	Inclusion
kn	0.37,0.273,0.32	0.902,0.898,0.878	-0.572	0	0	chr2R	-	14774180-14774645	Inclusion
spen	0.571,0.494,0.637	0.065,0.083,0.051	0.501	0	0	chr2L	+	199903-200061	Exclusion
spen	0.784,0.713,0.822	0.108,0.133,0.072	0.669	0	0	chr2L	+	199903-199983	Exclusion
Ac3	0.975,0.984,0.969	0.043,0.089,0.017	0.926	0	0	chr2L	+	21635620-21635731	Exclusion
mim	0.267,0.249,0.23	0.964,0.909,0.873	-0.667	0	0	chr2R	-	6929823-6930098	Inclusion
mim	0.162,0.225,0.223	0.988,0.949,0.964	-0.764	0	0	chr2R	-	6935215-6935295	Inclusion
sw	0.901,0.797,0.795	0.248,0.326,0.33	0.53	0	0	chrX	-	20232117-20232164	Exclusion
sw	0.405,0.384,0.421	0.004,0.012,0.004	0.397	0	0	chrX	-	20234328-20234360	Exclusion
raskol	0.719,0.898,0.895	0.057,0.099,0.06	0.765	0	0	chrX	+	17720826-17720974	Exclusion
raskol	0.937,0.981,0.983	0.194,0.22,0.138	0.783	0	0	chrX	+	17720948-17720974	Exclusion
Patronin	0.953,0.812,0.885	0.064,0.13,0.253	0.734	0	0	chr2R	-	17522853-17522954	Exclusion
Patronin	0.447,0.376,0.36	0.982,1,1	-0.6	0	0	chr2R	-	17529087-17529191	Inclusion
Patronin	0.134,0.125,0.104	1,0.922,1	-0.853	0	0	chr2R	-	17523824-17523898	Inclusion
Patronin	0.801,0.807,0.803	0.138,0.201,0.178	0.631	0	0	chr2R	-	17529982-17530134	Exclusion
Camta	0.882,0.966,0.904	0,0.044,0	0.903	0	0	chr2R	+	9477219-9477246	Exclusion
Camta	0.695,0.817,0.664	0,0.016,0	0.72	0	0	chr2R	+	9477219-9477243	Exclusion
Med	0.109,0.144,0.118	1,0.98,1	-0.87	0	0	chr3R	+	31612887-31613108	Inclusion
unc-104	0.145,0.158,0.16	0.818,0.775,0.795	-0.642	0	0	chr2R	-	16754243-16754269	Inclusion
sano	0.113,0.096,0.039	1,1,1	-0.917	0	0	chr2R	+	18879826-18880128	Inclusion
sano	0.122,0.093,0.04	1,1,1	-0.915	0	0	chr2R	+	18880005-18880128	Inclusion
kug	0.749,0.726,0.779	0.018,0.025,0.016	0.732	0	0	chr3L	+	20023953-20023982	Exclusion
Gug	0.119,0.147,0.141	0.985,0.96,0.911	-0.816	0	0	chr3L	+	8470948-8471039	Inclusion
Gug	0.347,0.358,0.355	0.994,0.986,0.966	-0.629	0	0	chr3L	+	8470755-8471039	Inclusion
Dscam3	0.898,0.887,0.885	0.101,0.25,0.296	0.674	0	0	chr3R	-	17504040-17504183	Exclusion
Dscam3	0.067,0.084,0.071	0.916,1,1	-0.898	0	0	chr3R	-	17502545-17502949	Inclusion
CG43732	0.258,0.308,0.28	1,0.931,0.985	-0.69	0	0	chr3R	+	18975243-18975281	Inclusion
Klp98A	0.14,0.256,0.173	0.972,0.86,0.886	-0.716	0	0	chr3R	-	27550585-27550707	Inclusion
LRR	0.537,0.409,0.546	0.02,0.014,0.005	0.484	0	0	chr2R	-	7684722-7684763	Exclusion
Klp98A	0.026,0.088,0.048	0.935,0.692,0.781	-0.749	0	0	chr3R	-	27550637-27550707	Inclusion
LRR	0.763,0.729,0.823	0.027,0.049,0.018	0.74	0	0	chr2R	-	7680292-7680312	Exclusion
sdk	0.636,0.643,0.696	0.013,0.004,0.021	0.646	0	0	chrX	+	742344-742361	Exclusion
meru	0,0,0	0.836,1,0.951	-0.929	0	0	chr3L	-	15839509-15839654	Inclusion
nAChRalpha4	0.787,0.756,0.767	0.132,0.147,0.124	0.636	0	0	chr3L	+	23238837-23239017	Exclusion
Sik3	0.275,0.245,0.183	0.989,0.908,1	-0.731	0	0	chr2R	+	18701921-18702187	Inclusion
CadN	0.922,0.924,0.921	0.406,0.418,0.396	0.516	0	0	chr2L	-	17655669-17655910	Exclusion
CadN	0.106,0.106,0.099	0.597,0.5,0.622	-0.469	0	0	chr2L	-	17652667-17652905	Inclusion
CadN	0,0.004,0.003	0.396,0.356,0.403	-0.383	0	0	chr2L	-	17665379-17665438	Inclusion
CadN	0.017,0.02,0.022	0.509,0.485,0.547	-0.494	0	0	chr2L	-	17665379-17665511	Inclusion
cac	0.556,0.537,0.471	0.993,0.994,0.973	-0.465	0	0	chrX	-	11960075-11960080	Inclusion
cac	0.368,0.402,0.341	0.806,0.785,0.786	-0.422	0	0	chrX	-	11943804-11944021	Inclusion
cac	1,1,1	0.419,0.415,0.459	0.569	0	0	chrX	-	11977462-11977562	Exclusion
cac	1,1,1	0.087,0.048,0.048	0.939	0	0	chrX	-	11979055-11979155	Exclusion
cac	1,1,1	0.505,0.472,0.502	0.507	0	0	chrX	-	11976889-11977044	Exclusion
Sema2b	0.648,0.745,0.8	0.282,0.226,0.242	0.481	1.11022e-16	4.2647e-15	chr2R	+	16429331-16429456	Exclusion
PMCA	0.07,0.06,0.075	0.635,0.496,0.657	-0.528	1.11022e-16	4.2647e-15	chr4	-	334345-334533	Inclusion
Glut1	0.992,0.983,0.978	0.236,0.511,0.282	0.641	1.11022e-16	4.2647e-15	chr3L	+	974720-975062	Exclusion
lap	0.481,0.49,0.604	0.992,0.992,1	-0.47	1.11022e-16	4.2647e-15	chr3R	+	7193611-7193688	Inclusion
CG43737	0.98,0.939,0.961	0.586,0.588,0.652	0.351	1.11022e-16	4.2647e-15	chrX	+	15175808-15175999	Exclusion
CG9674	0.203,0.261,0.284	0.676,0.599,0.61	-0.379	1.11022e-16	4.2647e-15	chr3L	-	16791819-16792335	Inclusion
sowah	0.573,0.504,0.646	0.015,0.058,0.03	0.54	1.11022e-16	4.2647e-15	chr3L	-	12538992-12539041	Exclusion
dysc	0.977,0.953,1	0.205,0.133,0.434	0.719	1.11022e-16	4.2647e-15	chr3L	-	13876378-13876458	Exclusion
MED31	0.591,0.575,0.535	0.994,1,1	-0.431	1.11022e-16	4.2647e-15	chr3R	+	4642284-4642428	Inclusion
Patronin	0.981,0.875,0.956	0.139,0.19,0.414	0.69	1.11022e-16	4.2647e-15	chr2R	-	17523500-17523571	Exclusion
Stacl	0.872,0.933,0.769	0.097,0.137,0.178	0.721	2.22045e-16	8.44779e-15	chr2R	+	15457748-15457924	Exclusion
nrm	0.597,0.592,0.55	0.956,0.99,1	-0.402	2.22045e-16	8.44779e-15	chr3L	+	23029837-23029931	Inclusion
Patronin	0.586,0.591,0.552	1,0.99,1	-0.42	2.22045e-16	8.44779e-15	chr2R	-	17528622-17528852	Inclusion
Wdr62	0.947,0.942,0.888	0.459,0.445,0.411	0.487	2.22045e-16	8.44779e-15	chr2L	+	1938865-1941393	Exclusion
Sin3A	0.46,0.379,0.455	0.067,0.091,0.054	0.361	3.33067e-16	1.26113e-14	chr2R	-	12578306-12578551	Exclusion
CG43737	0.983,0.947,0.967	0.597,0.603,0.663	0.345	3.33067e-16	1.26113e-14	chrX	+	15175811-15175999	Exclusion
Slob	0.014,0,0.02	0.514,0.798,0.708	-0.662	5.55112e-16	2.08206e-14	chr2L	-	7649189-7649200	Inclusion
slo	0.968,0.946,0.959	0.266,0.055,0.278	0.758	5.55112e-16	2.08206e-14	chr3R	+	24696091-24696126	Exclusion
CG6621	0.72,0.577,0.796	0,0.062,0.036	0.665	5.55112e-16	2.08206e-14	chr3R	-	10891000-10891011	Exclusion
Cad87A	0.289,0.252,0.246	0.771,0.794,0.681	-0.486	5.55112e-16	2.08206e-14	chr3R	-	11937190-11937209	Inclusion
Rim	0.771,0.686,0.773	0.232,0.341,0.235	0.474	6.66134e-16	2.48674e-14	chr3R	-	17887421-17887543	Exclusion
Abi	0.745,0.81,0.857	0.269,0.352,0.256	0.512	6.66134e-16	2.48674e-14	chr3R	-	14120611-14120622	Exclusion
fwe	0.825,0.866,0.849	0.432,0.48,0.358	0.423	7.77156e-16	2.89441e-14	chr3L	-	15812740-15812895	Exclusion
Srpk79D	0.558,0.584,0.425	0.994,0.977,1	-0.468	8.88178e-16	3.30016e-14	chr3L	+	22280159-22280317	Inclusion
Vha100-1	0.327,0.386,0.353	0.022,0.046,0.036	0.321	9.99201e-16	3.68684e-14	chr3R	+	29136905-29136910	Exclusion
CG4266	0.913,0.842,0.877	0.415,0.26,0.298	0.553	9.99201e-16	3.68684e-14	chr2R	-	21167280-21167444	Exclusion
CG13375	0.563,0.507,0.635	0.097,0.043,0.106	0.486	9.99201e-16	3.68684e-14	chrX	-	294713-294741	Exclusion
CaMKII	0.506,0.552,0.478	0.112,0.116,0.094	0.405	1.22125e-15	4.49571e-14	chr4	-	1043343-1043521	Exclusion
syd	0.037,0.005,0.027	0.574,0.662,0.856	-0.674	1.44329e-15	5.30084e-14	chr3L	-	7933771-7933791	Inclusion
Nct	0.158,0.197,0.067	0.695,0.732,0.827	-0.611	1.77636e-15	6.50908e-14	chr3R	+	24854225-24854302	Inclusion
hig	0.98,0.903,0.975	0.456,0.503,0.492	0.469	2.10942e-15	7.71176e-14	chr2R	-	9231106-9231180	Exclusion
Fur1	0.867,0.951,0.902	0.543,0.553,0.484	0.38	5.55112e-15	2.02012e-13	chr3R	-	25354948-25356078	Exclusion
Khc-73	0.942,0.925,0.944	0.482,0.509,0.319	0.5	5.55112e-15	2.02012e-13	chr2R	-	15524860-15524901	Exclusion
CG13743	0.351,0.391,0.375	1,0.854,1	-0.579	8.54872e-15	3.10389e-13	chr2R	-	9058974-9059143	Inclusion
Nc73EF	0.629,0.641,0.605	0.261,0.24,0.24	0.378	9.21485e-15	3.33813e-13	chr3L	+	16966068-16966358	Exclusion
CG31638	1,0.912,0.896	0.549,0.528,0.498	0.411	1.06581e-14	3.85219e-13	chr2L	+	6495244-6495868	Exclusion
nAChRalpha6	0.243,0.241,0.266	0.784,0.692,0.897	-0.541	1.08802e-14	3.92353e-13	chr2L	-	9819287-9819331	Inclusion
CG42322	0.869,1,1	0.364,0.209,0.277	0.673	1.11022e-14	3.99454e-13	chr3R	+	20752349-20752574	Exclusion
fwe	0.807,0.855,0.835	0.426,0.472,0.349	0.417	1.17684e-14	4.22466e-13	chr3L	-	15812740-15812954	Exclusion
dpr12	1,1,0.973	0.36,0.5,0.548	0.522	1.54321e-14	5.5274e-13	chr2R	+	5853687-5853786	Exclusion
Hk	1,0.901,0.969	0.397,0.431,0.512	0.51	2.62013e-14	9.36357e-13	chrX	-	10254720-10255172	Exclusion
cac	0.513,0.626,0.468	1,1,1	-0.464	2.76446e-14	9.8572e-13	chrX	-	11960075-11960080	Inclusion
Hr4	0.203,0.056,0.096	1,0.864,1	-0.836	2.78666e-14	9.91415e-13	chrX	+	1994402-1994898	Inclusion
SK	0.78,0.983,0.917	0.209,0.376,0.252	0.614	4.44089e-14	1.57642e-12	chrX	+	5394053-5394188	Exclusion
sm	1,1,1	0.473,0.536,0.528	0.488	5.973e-14	2.11556e-12	chr2R	-	19564462-19564512	Exclusion
CG8177	0.438,0.481,0.532	0.081,0.14,0.053	0.392	7.19425e-14	2.54245e-12	chr3L	+	9781703-9781903	Exclusion
CG14322	0.276,0.426,0.406	1,0.934,1	-0.609	1.02029e-13	3.59773e-12	chr3R	+	17651322-17651381	Inclusion
ctrip	0.792,0.797,0.712	0.352,0.359,0.398	0.397	4.00679e-13	1.40662e-11	chr3R	-	4796489-4797697	Exclusion
dpr12	1,1,0.894	0.103,0.284,0.351	0.719	4.32099e-13	1.51358e-11	chr2R	+	5853687-5853792	Exclusion
CG17724	0.98,0.984,0.989	0.71,0.696,0.631	0.305	4.53859e-13	1.58631e-11	chr2R	-	13180990-13183234	Exclusion
dpr12	1,1,0.988	0.585,0.509,0.614	0.427	6.05294e-13	2.11096e-11	chr2R	+	5853712-5853768	Exclusion
C3G	0.427,0.423,0.423	0,0.026,0.017	0.41	8.08575e-13	2.81374e-11	chrX	-	6785511-6785534	Exclusion
pan	0.925,0.94,0.836	0.506,0.549,0.466	0.393	9.99423e-13	3.47027e-11	chr4	+	104328-104528	Exclusion
bma	0.466,0.369,0.395	0,0.02,0	0.403	1.00753e-12	3.49079e-11	chr3L	+	9958790-9958849	Exclusion
crol	0.865,0.845,0.873	0.464,0.491,0.53	0.366	1.11e-12	3.83747e-11	chr2L	-	11806048-11806141	Exclusion
klg	1,1,0.999	0.487,0.498,0.662	0.451	1.1291e-12	3.89502e-11	chr3R	+	22956590-22956687	Exclusion
shot	0.348,0.365,0.39	0,0.023,0.003	0.359	1.1624e-12	4.00123e-11	chr2R	-	13903704-13903727	Exclusion
sky	0.94,0.94,1	0.454,0.406,0.424	0.532	1.3699e-12	4.70531e-11	chr2L	-	20889820-20890067	Exclusion
Slik	0.404,0.559,0.423	0,0.003,0	0.461	1.42031e-12	4.86792e-11	chr2R	-	24399850-24399891	Exclusion
Ubx	0.419,0.469,0.467	1,0.969,1	-0.538	1.53033e-12	5.23373e-11	chr3R	-	16725256-16725306	Inclusion
CG40178	0.96,0.908,0.923	0.507,0.54,0.586	0.386	1.68154e-12	5.73854e-11	chr3L	-	25969230-25969627	Exclusion
CG34357	1,0.957,1	0.538,0.513,0.518	0.463	1.80622e-12	6.15082e-11	chr3R	-	4494609-4494620	Exclusion
shot	0.541,0.7,0.645	0.2,0.141,0.13	0.472	1.97131e-12	6.69867e-11	chr2R	-	13865819-13865905	Exclusion
CG42540	0.234,0.226,0.184	0.805,0.789,0.945	-0.632	2.16538e-12	7.34244e-11	chr3L	+	4568625-4568948	Inclusion
Camta	0.628,0.768,0.598	0,0.013,0	0.66	2.42806e-12	8.21562e-11	chr2R	+	9477199-9477246	Exclusion
dre4	0.557,0.615,0.616	0.176,0.207,0.171	0.411	2.68663e-12	9.07122e-11	chr3L	-	1872354-1872470	Exclusion
lap	0.172,0.139,0.211	0.875,0.8,1	-0.718	2.77289e-12	9.34265e-11	chr3R	+	7196294-7196393	Inclusion
Piezo	0.583,0.578,0.538	0.973,0.942,0.972	-0.396	2.94986e-12	9.9179e-11	chr2L	+	8184127-8184393	Inclusion
Patronin	0.619,0.602,0.568	1,0.944,1	-0.385	3.18168e-12	1.06747e-10	chr2R	-	17528622-17528852	Inclusion
PIP5K59B	0.798,0.884,0.868	0.382,0.475,0.483	0.403	3.78841e-12	1.26836e-10	chr2R	+	22880133-22880218	Exclusion
jub	0.805,0.6,0.62	0,0,0	0.675	3.96261e-12	1.32389e-10	chrX	-	13828181-13828253	Exclusion
CG13375	0.469,0.454,0.582	0.058,0.039,0.07	0.446	4.48963e-12	1.49683e-10	chrX	-	294713-294733	Exclusion
CG43737	0.98,0.938,0.96	0.618,0.615,0.677	0.323	6.29663e-12	2.09488e-10	chrX	+	15175849-15175999	Exclusion
Argk	0.077,0.075,0.087	1,0.582,1	-0.781	6.50124e-12	2.15844e-10	chr3L	-	9061907-9062467	Inclusion
ctrip	0.725,0.736,0.636	0.233,0.268,0.32	0.425	6.86373e-12	2.27404e-10	chr3R	-	4795737-4795820	Exclusion
Ank2	0.891,0.868,0.885	0.444,0.247,0.25	0.568	7.09954e-12	2.34728e-10	chr3L	-	7666166-7693855	Exclusion
brp	0.878,0.855,0.841	0.487,0.499,0.471	0.372	7.17526e-12	2.36739e-10	chr2R	+	9533346-9533534	Exclusion
Jupiter	0.147,0.187,0.136	0.752,0.727,0.862	-0.624	7.5161e-12	2.47471e-10	chr3R	-	11591501-11591911	Inclusion
ctrip	0.729,0.736,0.634	0.249,0.27,0.31	0.423	7.7317e-12	2.54044e-10	chr3R	-	4795737-4795823	Exclusion
Rdl	0.977,1,0.995	0.432,0.574,0.376	0.53	8.66096e-12	2.8399e-10	chr3L	-	9168800-9168867	Exclusion
Nf1	0.827,0.833,0.828	0.471,0.375,0.373	0.423	8.97771e-12	2.93771e-10	chr3R	+	25993665-25993797	Exclusion
Ranbp16	0.558,0.474,0.456	0.043,0.058,0.051	0.445	9.61897e-12	3.14108e-10	chrX	-	15929173-15929266	Exclusion
Cngl	1,1,1	0.62,0.643,0.577	0.387	1.24616e-11	4.061e-10	chrX	-	15394985-15395226	Exclusion
para	0.639,0.698,0.527	0.099,0.168,0.142	0.485	1.29563e-11	4.21358e-10	chrX	-	16527998-16528119	Exclusion
Eps-15	0.004,0.009,0.013	0.542,0.413,0.644	-0.524	1.48619e-11	4.82344e-10	chr2R	-	24772974-24773003	Inclusion
fwe	0.887,0.918,0.898	0.535,0.579,0.449	0.38	1.63639e-11	5.30011e-10	chr3L	-	15811220-15811393	Exclusion
Rim	0.917,0.915,0.92	0.435,0.513,0.555	0.416	1.83221e-11	5.92229e-10	chr3R	-	17887421-17887543	Exclusion
para	0.639,0.696,0.651	0.283,0.313,0.325	0.355	1.91955e-11	6.19202e-10	chrX	-	16500507-16500569	Exclusion
CG43367	1,0.913,1	0.343,0.465,0.332	0.591	2.16337e-11	6.96439e-10	chr3L	+	4195702-4195715	Exclusion
Ten-m	0.454,0.426,0.494	0.058,0.057,0.066	0.398	2.22535e-11	7.14945e-10	chr3L	-	22301926-22302051	Exclusion
hppy	0.29,0.09,0.058	0.699,0.7,0.739	-0.567	2.34939e-11	7.53272e-10	chr2R	+	19220744-19220782	Inclusion
dpr12	1,1,0.952	0.3,0.39,0.59	0.557	2.86673e-11	9.17296e-10	chr2R	+	5855250-5855446	Exclusion
unc79	0.511,0.569,0.525	0.127,0.173,0.178	0.376	3.40329e-11	1.0868e-09	chr3R	-	19240227-19240289	Exclusion
CG18659	1,1,1	0.615,0.45,0.488	0.482	3.87906e-11	1.23625e-09	chr2R	-	9126181-9126213	Exclusion
nAChRalpha6	0.106,0.159,0.076	0.563,0.551,0.497	-0.423	5.36583e-11	1.70325e-09	chr2L	-	9805854-9806027	Inclusion
Rbfox1	0.837,0.901,0.859	0.541,0.532,0.473	0.35	6.07078e-11	1.92318e-09	chr3L	+	10587843-10587896	Exclusion
Khc-73	0.698,0.62,0.437	0.019,0.032,0.017	0.562	6.89009e-11	2.17839e-09	chr2R	-	15521080-15521100	Exclusion
CG4587	0.36,0.376,0.288	0,0.061,0	0.321	6.96883e-11	2.19891e-09	chr2L	-	15649699-15649731	Exclusion
lncRNA:roX2	0.555,0.568,0.593	0.236,0.233,0.233	0.338	7.05009e-11	2.22015e-09	chrX	+	11579352-11579528	Exclusion
Usp15-31	0.419,0.548,0.379	0,0.01,0	0.445	7.84606e-11	2.46593e-09	chr2R	+	24751300-24751383	Exclusion
hep	0.077,0.08,0.098	0.447,0.548,0.485	-0.408	9.82756e-11	3.0826e-09	chrX	-	13084245-13084570	Inclusion
Sfmbt	0.31,0.394,0.32	0.722,0.781,0.713	-0.397	1.23308e-10	3.86017e-09	chr2L	-	13174439-13175276	Inclusion
syd	0.014,0.021,0.042	0.361,0.333,0.418	-0.345	1.3254e-10	4.14104e-09	chr3L	-	7927760-7927820	Inclusion
CG34408	0.748,0.456,0.793	0.029,0.018,0.02	0.643	1.37631e-10	4.29167e-09	chrX	+	10226972-10226989	Exclusion
sqd	0.775,0.738,0.754	0.346,0.374,0.358	0.396	1.44426e-10	4.49472e-09	chr3R	-	13636971-13637078	Exclusion
Usp2	0.288,0.295,0.283	0.677,0.609,0.675	-0.365	1.64603e-10	5.11266e-09	chrX	+	22462400-22463272	Inclusion
sm	1,1,0.997	0.64,0.648,0.677	0.344	1.76379e-10	5.46774e-09	chr2R	-	19631037-19631262	Exclusion
cac	0.539,0.365,0.405	0,0,0	0.436	1.94339e-10	6.01278e-09	chrX	-	11956922-11956924	Exclusion
Fas1	0.853,0.854,0.842	0.466,0.399,0.418	0.422	2.25105e-10	6.95116e-09	chr3R	+	16634374-16634382	Exclusion
Sxl	0.096,0.475,0.269	1,1,1	-0.72	2.35625e-10	7.2619e-09	chrX	-	7096998-7097059	Inclusion
para	0.631,0.679,0.587	0.204,0.257,0.205	0.41	2.38621e-10	7.34003e-09	chrX	-	16532407-16532618	Exclusion
slpr	0.62,0.644,0.608	0.033,0.259,0	0.527	2.47317e-10	7.59281e-09	chrX	-	8174547-8174567	Exclusion
trh	0.635,0.658,0.565	0.169,0.185,0.223	0.427	2.53994e-10	7.78279e-09	chr3L	-	370203-370289	Exclusion
Glut1	0.755,0.742,1	0.02,0.014,0.02	0.814	2.74896e-10	8.40705e-09	chr3L	+	967756-967890	Exclusion
CG10616	0.455,0.486,0.687	0,0.039,0.007	0.527	2.79248e-10	8.52377e-09	chr3L	+	12472926-12472973	Exclusion
pHCl-1	0.06,0.085,0.083	0.62,0.599,0.503	-0.498	2.85147e-10	8.68715e-09	chr3L	-	15855757-15856353	Inclusion
CG8516	0.372,0.419,0.469	0,0.053,0.007	0.4	2.91104e-10	8.85167e-09	chr3R	+	9796054-9796137	Exclusion
Sema2b	0.553,0.67,0.742	0.216,0.208,0.189	0.451	3.96554e-10	1.20351e-08	chr2R	+	16429273-16429462	Exclusion
dnc	0.754,0.806,0.811	0.326,0.305,0.453	0.429	4.06446e-10	1.23118e-08	chrX	+	3325927-3325965	Exclusion
ValRS	0.413,0.409,0.523	0.061,0.035,0	0.416	4.61582e-10	1.39554e-08	chr2R	+	13200889-13200906	Exclusion
klg	1,1,0.764	0.062,0.041,0.065	0.865	5.20044e-10	1.56931e-08	chr3R	+	22956951-22957146	Exclusion
CG7990	0.005,0.032,0.009	0.648,0.491,0.563	-0.552	5.95609e-10	1.79393e-08	chrX	-	19199827-19199885	Inclusion
pHCl-1	0.931,0.948,1	0.372,0.356,0.492	0.553	6.46435e-10	1.94334e-08	chr3L	-	15852695-15852697	Exclusion
lqf	0.362,0.328,0.327	0.005,0.013,0.014	0.328	7.3581e-10	2.20785e-08	chr3L	+	7532672-7532828	Exclusion
Patronin	0.956,0.868,0.957	0.425,0.482,0.387	0.496	7.39787e-10	2.2156e-08	chr2R	-	17523500-17523571	Exclusion
CG40178	0.166,0.094,0.122	0.559,0.664,0.496	-0.446	9.31354e-10	2.78408e-08	chr3L	-	26008061-26008177	Inclusion
cac	0.487,0.439,0.388	0.099,0.058,0.068	0.363	9.78187e-10	2.91859e-08	chrX	-	11956922-11956924	Exclusion
Dscam1	0.677,0.645,0.582	1,0.997,1	-0.364	1.01765e-09	3.03066e-08	chr2R	-	7323819-7323968	Inclusion
Abl	0.075,0.083,0.107	0.402,0.46,0.439	-0.345	1.06848e-09	3.17607e-08	chr3L	-	16626273-16626468	Inclusion
lncRNA:CR45184	1,1,1	0.628,0.437,0.576	0.453	1.1291e-09	3.35002e-08	chr3L	-	827182-827236	Exclusion
bru1	0.813,1,0.576	0.019,0,0	0.79	1.26411e-09	3.74359e-08	chr2L	+	12300361-12300396	Exclusion
para	0.5,0.555,0.451	0.062,0.121,0.116	0.402	1.2774e-09	3.77592e-08	chrX	-	16527998-16528179	Exclusion
Nhe3	0.945,0.814,0.82	0.413,0.393,0.416	0.452	1.35069e-09	3.98515e-08	chr2L	-	6678912-6679262	Exclusion
Patronin	0.067,0.047,0.046	1,0.574,1	-0.805	1.37491e-09	4.04912e-08	chr2R	-	17523824-17524017	Inclusion
sm	0.629,0.686,0.687	0.291,0.332,0.25	0.376	1.39236e-09	4.09292e-08	chr2R	-	19564441-19564512	Exclusion
Flo2	0.114,0.07,0.096	0.438,0.42,0.457	-0.345	1.43175e-09	4.20095e-08	chrX	+	14925646-14925684	Inclusion
Ptp4E	0.758,0.834,0.619	0.179,0.152,0.13	0.583	1.48627e-09	4.35288e-08	chrX	+	4948393-4948429	Exclusion
CG17364	0.478,0.706,0.76	0.095,0.11,0.05	0.563	1.50449e-09	4.39815e-08	chr3L	-	13992829-13992902	Exclusion
PMCA	0.503,0.492,0.504	0.837,0.799,0.822	-0.32	1.58424e-09	4.62278e-08	chr4	-	331398-332002	Inclusion
PhKgamma	0.276,0.188,0.178	0.73,0.635,0.622	-0.448	1.5873e-09	4.62324e-08	chrX	+	11699323-11699406	Inclusion
CG44001	0.315,0.39,0.391	0.038,0.053,0.041	0.321	1.64618e-09	4.7792e-08	chr2L	+	5044593-5044689	Exclusion
brp	0.721,0.709,0.736	0.344,0.421,0.32	0.36	1.64686e-09	4.7792e-08	chr2R	+	9533346-9533534	Exclusion
Hr4	0.056,0.212,0.198	1,0.75,1	-0.761	1.67787e-09	4.86031e-08	chrX	+	1993015-1994189	Inclusion
Hr4	0.065,0.18,0.226	1,0.748,1	-0.759	1.80154e-09	5.20906e-08	chrX	+	1993210-1994189	Inclusion
brp	0.636,0.624,0.652	0.263,0.339,0.256	0.351	1.84826e-09	5.33447e-08	chr2R	+	9533367-9533534	Exclusion
Hr4	0.114,0.22,0.177	1,0.754,1	-0.748	1.91547e-09	5.51844e-08	chrX	+	1992539-1994189	Inclusion
smash	0.351,0.304,0.383	0.004,0.019,0.026	0.33	2.1029e-09	6.04746e-08	chr3R	+	4710616-4710720	Exclusion
CG42674	0.488,0.504,0.511	0.157,0.151,0.141	0.351	2.27738e-09	6.53738e-08	chr3L	-	20156680-20157222	Exclusion
bru1	0.98,0.977,0.965	0.678,0.688,0.615	0.314	3.14584e-09	9.01411e-08	chr2L	+	12240868-12241780	Exclusion
Rbfox1	0.506,0.447,0.464	0.137,0.126,0.148	0.335	3.35681e-09	9.60132e-08	chr3L	+	10588660-10588731	Exclusion
Itp-r83A	0.502,0.716,0.842	0,0,0.022	0.679	3.75971e-09	1.07344e-07	chr3R	+	5531423-5531440	Exclusion
side	0.84,0.925,0.938	0.473,0.533,0.432	0.422	3.89622e-09	1.10844e-07	chr3R	-	27436612-27436752	Exclusion
Patronin	0.954,0.826,0.886	0.153,0.234,0.455	0.608	4.45495e-09	1.26513e-07	chr2R	-	17522853-17522960	Exclusion
Rdl	0.871,1,0.982	0.475,0.542,0.33	0.502	5.56925e-09	1.57875e-07	chr3L	-	9170678-9170705	Exclusion
pan	0.952,0.958,0.885	0.605,0.638,0.547	0.335	5.68614e-09	1.60902e-07	chr4	+	104083-104528	Exclusion
lap	0.599,0.621,0.7	0.993,0.994,1	-0.356	6.26363e-09	1.76928e-07	chr3R	+	7193593-7193688	Inclusion
CG44001	0.323,0.428,0.431	0.038,0.076,0.039	0.343	7.21766e-09	2.03155e-07	chr2L	+	5044583-5044689	Exclusion
inaE	0.742,0.806,0.715	0.285,0.365,0.239	0.458	7.28604e-09	2.04717e-07	chrX	+	13805452-13805475	Exclusion
CG43373	0.95,0.922,1	0.502,0.317,0.461	0.531	7.61569e-09	2.13602e-07	chr3L	-	16539146-16539191	Exclusion
RhoGAPp190	0.641,0.934,0.705	0.148,0.116,0.145	0.624	8.00559e-09	2.24142e-07	chrX	-	17644764-17644808	Exclusion
CG31705	0.004,0.009,0.009	1,0.737,0.678	-0.798	8.0548e-09	2.25124e-07	chr2L	-	11525839-11526012	Inclusion
Nf1	0.618,0.635,0.621	0.257,0.225,0.205	0.396	9.96653e-09	2.78066e-07	chr3R	+	25993559-25993797	Exclusion
Glut1	0.997,0.993,0.993	0.377,0.637,0.314	0.552	1.11368e-08	3.10174e-07	chr3L	+	972244-972402	Exclusion
lark	0.64,0.766,0.772	0.203,0.246,0.199	0.51	1.12403e-08	3.12509e-07	chr3L	+	7339868-7339908	Exclusion
dnc	0.17,0.189,0.186	0.814,0.87,0.911	-0.683	1.19943e-08	3.3289e-07	chrX	+	3189222-3189310	Inclusion
bru3	0.841,0.804,0.814	0.447,0.535,0.422	0.352	1.3855e-08	3.8386e-07	chr3L	-	13540564-13540641	Exclusion
CadN	0.9,0.902,0.892	0.595,0.571,0.611	0.306	1.3883e-08	3.83967e-07	chr2L	-	17714306-17714521	Exclusion
dpr12	1,1,0.655	0.046,0.137,0.192	0.76	1.45819e-08	4.02598e-07	chr2R	+	5853687-5853790	Exclusion
PsGEF	0.882,0.911,0.977	0.548,0.542,0.469	0.404	1.63227e-08	4.49878e-07	chrX	-	2383496-2383603	Exclusion
ctrip	0.731,0.735,0.617	0.297,0.292,0.334	0.387	2.00968e-08	5.52939e-07	chr3R	-	4796489-4797067	Exclusion
CG42322	0.26,0.166,0.2	0.667,0.57,0.675	-0.429	2.06692e-08	5.67706e-07	chr3R	+	20750688-20750757	Inclusion
nwk	1,1,1	0.148,0.486,0.266	0.7	2.21602e-08	6.0761e-07	chr3L	+	9142573-9143323	Exclusion
Ald1	0.414,0.47,0.366	0.116,0.061,0.075	0.333	2.303e-08	6.30373e-07	chr3R	-	26256474-26256623	Exclusion
klar	0.744,0.549,0.644	0.2,0.173,0.209	0.452	2.411e-08	6.58798e-07	chr3L	-	440494-440679	Exclusion
bma	0.751,0.464,0.7	0,0.148,0	0.589	2.44646e-08	6.66253e-07	chr3L	+	9958790-9958849	Exclusion
CadN	0.615,0.582,0.715	0.045,0.175,0.221	0.49	2.50039e-08	6.7972e-07	chr2L	-	17704033-17704220	Exclusion
Ace	0.638,0.582,0.55	0.924,1,1	-0.385	2.78973e-08	7.57084e-07	chr3R	-	13258479-13258597	Inclusion
CG32683	0.061,0.108,0.087	0.716,1,1	-0.82	3.36433e-08	9.09913e-07	chrX	-	10452723-10452927	Inclusion
nrm	0.116,0.025,0.103	0.696,1,0.821	-0.758	3.36349e-08	9.09913e-07	chr3L	+	23033160-23033270	Inclusion
sdt	0.052,0.049,0.075	0.351,0.384,0.466	-0.342	3.44742e-08	9.30803e-07	chrX	+	8193160-8193386	Inclusion
lncRNA:CR42549	0.932,0.894,0.826	0.421,0.462,0.391	0.459	3.50491e-08	9.44722e-07	chr3R	-	9550897-9551135	Exclusion
CG11883	0.572,0.52,0.582	0.23,0.257,0.214	0.324	3.5289e-08	9.49578e-07	chr2R	+	10637521-10637728	Exclusion
CG44001	0.295,0.37,0.369	0.036,0.045,0.03	0.308	3.57321e-08	9.59879e-07	chr2L	+	5044596-5044689	Exclusion
Stacl	0.887,0.785,0.756	0.4,0.363,0.44	0.408	3.77801e-08	1.01318e-06	chr2R	+	15460873-15461226	Exclusion
Mef2	0.793,0.914,0.865	0.491,0.532,0.448	0.367	3.90535e-08	1.04557e-06	chr2R	-	9917457-9917531	Exclusion
Fife	0.41,0.411,0.334	0.739,0.73,0.806	-0.373	4.10163e-08	1.09627e-06	chr3L	-	2664918-2665381	Inclusion
sm	0.724,0.746,0.786	0.374,0.439,0.326	0.372	4.69666e-08	1.25321e-06	chr2R	-	19564462-19564512	Exclusion
CG42668	0.407,0.365,0.495	0.078,0.026,0.075	0.363	4.73083e-08	1.26021e-06	chr3R	+	20315839-20315940	Exclusion
heph	0.532,0.499,0.455	0.168,0.162,0.199	0.319	4.78182e-08	1.27166e-06	chr3R	-	31932072-31932614	Exclusion
cpo	0.289,0.345,0.034	0.835,0.759,1	-0.642	5.00738e-08	1.32942e-06	chr3R	+	18012096-18012150	Inclusion
AP-1sigma	0.376,0.429,0.417	0.041,0.094,0.117	0.323	5.2321e-08	1.38677e-06	chr3R	+	23960478-23960560	Exclusion
lncRNA:CR42549	0.931,0.891,0.822	0.419,0.462,0.386	0.459	5.41487e-08	1.43282e-06	chr3R	-	9550897-9551121	Exclusion
heph	1,1,1	0.496,0.223,0.33	0.65	6.39686e-08	1.68985e-06	chr3R	-	31979523-31979619	Exclusion
sv	0.187,0.2,0.273	0.944,0.655,0.893	-0.611	6.95452e-08	1.83412e-06	chr4	+	1109109-1109600	Inclusion
nrm	0.171,0.207,0.083	0.72,0.898,1	-0.719	7.39337e-08	1.94342e-06	chr3L	+	23025086-23025119	Inclusion
Bruce	0.44,0.42,0.564	0.122,0.094,0.056	0.384	8.09159e-08	2.12344e-06	chr3R	-	10321155-10321331	Exclusion
eIF2Bdelta	0.759,0.719,0.889	0.325,0.26,0.211	0.524	8.26323e-08	2.16491e-06	chr2R	+	23386790-23386827	Exclusion
Khc-73	0.983,0.992,0.993	0,0.568,0	0.8	9.22396e-08	2.41264e-06	chr2R	-	15520417-15520479	Exclusion
dpr12	1,1,0.99	0.63,0.562,0.693	0.368	1.02175e-07	2.66812e-06	chr2R	+	5853712-5853775	Exclusion
Rbfox1	0.536,0.673,0.625	0.224,0.199,0.207	0.401	1.02537e-07	2.67319e-06	chr3L	+	10587847-10587896	Exclusion
Gyg	0.922,0.945,0.977	0.584,0.167,0.076	0.672	1.05003e-07	2.73301e-06	chr2R	+	21205746-21205885	Exclusion
nAChRalpha6	0.161,0.232,0.141	0.6,0.574,0.531	-0.39	1.2672e-07	3.28213e-06	chr2L	-	9805826-9806027	Inclusion
fwe	0.886,0.915,0.897	0.566,0.62,0.48	0.344	1.33e-07	3.43919e-06	chr3L	-	15811220-15812897	Exclusion
Calx	0.838,0.827,0.586	0.197,0.075,0.179	0.6	1.36475e-07	3.52331e-06	chr3R	+	21009476-21009514	Exclusion
Fas1	0.42,0.391,0.442	0.105,0.119,0.085	0.315	1.39398e-07	3.59296e-06	chr3R	+	16634374-16634382	Exclusion
CG42540	0.819,0.634,0.816	0.168,0.232,0.245	0.541	1.6225e-07	4.17517e-06	chr3L	+	4564403-4564549	Exclusion
fwe	0.909,0.934,0.92	0.587,0.645,0.498	0.344	1.85335e-07	4.76153e-06	chr3L	-	15812740-15812897	Exclusion
MsR2	0.399,0.344,0.589	1,1,1	-0.556	1.96168e-07	5.03171e-06	chr3L	+	2296022-2296238	Inclusion
Gpdh1	0.499,0.456,0.466	0.929,0.917,0.916	-0.447	2.01462e-07	5.15918e-06	chr2L	+	5947824-5948018	Inclusion
sm	0.633,0.616,0.638	0.219,0.339,0.21	0.373	2.15469e-07	5.509e-06	chr2R	-	19564462-19564512	Exclusion
CG1607	0.305,0.318,0.305	0.923,0.659,1	-0.551	2.29496e-07	5.85821e-06	chr3R	+	31390298-31390332	Inclusion
PCB	0.122,0.169,0.141	0.541,0.44,0.471	-0.34	2.44833e-07	6.23971e-06	chr2R	-	9853683-9853730	Inclusion
RIC-3	0.914,0.858,0.861	0.476,0.303,0.112	0.581	2.5243e-07	6.42304e-06	chr2R	+	21021501-21021521	Exclusion
hig	0.992,0.958,0.987	0.648,0.689,0.694	0.302	2.55107e-07	6.47044e-06	chr2R	-	9231748-9231975	Exclusion
CG31323	0.949,0.962,0.973	0.666,0.439,0.399	0.46	3.29113e-07	8.32096e-06	chr3R	+	26171301-26171455	Exclusion
CG11883	0.545,0.498,0.56	0.214,0.242,0.204	0.314	3.38956e-07	8.55622e-06	chr2R	+	10637505-10637728	Exclusion
lncRNA:CR44978	0.792,0.871,0.864	0.066,0.241,0	0.74	3.59941e-07	9.07154e-06	chr2L	-	19601391-19601518	Exclusion
Dscam1	0.313,0.5,0.381	0,0.059,0	0.378	3.84405e-07	9.67277e-06	chr2R	-	7322383-7322397	Exclusion
RIC-3	0.891,0.831,0.671	0.143,0.115,0.074	0.687	4.52405e-07	1.13479e-05	chr2R	+	21021501-21021521	Exclusion
Rab3-GEF	0.67,0.619,0.641	0.3,0.273,0.271	0.362	4.57528e-07	1.14584e-05	chrX	+	15106441-15106449	Exclusion
CG31323	0.949,0.962,0.973	0.663,0.439,0.374	0.469	4.76701e-07	1.19198e-05	chr3R	+	26171332-26171455	Exclusion
CG42540	0.821,0.648,0.816	0.179,0.254,0.289	0.521	5.52302e-07	1.37885e-05	chr3L	+	4564394-4564549	Exclusion
CG2747	0.473,0.343,0.331	0.011,0.021,0.026	0.363	5.59745e-07	1.39524e-05	chr3R	-	8017440-8017464	Exclusion
Stacl	0.547,0.549,0.429	0.938,0.821,0.965	-0.4	5.8808e-07	1.46357e-05	chr2R	+	15463298-15463509	Inclusion
cac	0,0,0	0.484,0.275,0.425	-0.395	6.08938e-07	1.51311e-05	chrX	-	11968457-11968503	Inclusion
mtd	0.418,0.632,0.34	1,1,1	-0.537	6.27241e-07	1.55617e-05	chr3R	-	5335714-5335756	Inclusion
Ziz	0.569,0.544,0.457	0.155,0.142,0.117	0.385	6.37947e-07	1.58026e-05	chr2L	-	7492185-7492226	Exclusion
CG43867	0.458,0.492,0.441	0.756,0.926,0.906	-0.399	6.5293e-07	1.61486e-05	chrX	-	836026-836220	Inclusion
CG11883	0.547,0.499,0.567	0.222,0.251,0.204	0.312	6.62034e-07	1.63483e-05	chr2R	+	10637533-10637728	Exclusion
Cdep	0.483,0.424,0.436	0.855,0.724,0.887	-0.374	7.18533e-07	1.7716e-05	chr3R	+	4925546-4925602	Inclusion
Stacl	0.497,0.499,0.364	0.918,0.786,0.956	-0.433	7.32184e-07	1.80246e-05	chr2R	+	15463298-15463461	Inclusion
CG33203	0.726,0.622,0.75	0.186,0.176,0.255	0.494	7.50683e-07	1.84515e-05	chr3R	-	28872427-28872435	Exclusion
CG31760	0.046,0.065,0.081	0.558,0.843,1	-0.736	8.20788e-07	2.01435e-05	chr2L	+	12144489-12144709	Inclusion
Itp-r83A	0.497,0.632,0.782	0.076,0.052,0.048	0.578	8.31655e-07	2.03788e-05	chr3R	+	5531423-5531547	Exclusion
slo	0.95,0.945,0.923	0.629,0.491,0.503	0.398	8.40917e-07	2.0574e-05	chr3R	+	24679486-24679577	Exclusion
RyR	0.914,0.45,0.71	0,0.059,0	0.672	8.7384e-07	2.13467e-05	chr2R	+	8883472-8883492	Exclusion
Ank2	0.507,0.562,0.566	0.163,0.231,0.222	0.34	9.01354e-07	2.1985e-05	chr3L	-	7661981-7662298	Exclusion
cac	0,0,0	0.5,0.275,0.435	-0.403	9.07962e-07	2.21123e-05	chrX	-	11968441-11968503	Inclusion
para	0.53,0.632,0.414	0.071,0.107,0.095	0.434	9.44767e-07	2.29384e-05	chrX	-	16528017-16528119	Exclusion
GramD1B	0.221,0.102,0.206	0.535,0.509,0.619	-0.378	9.48832e-07	2.30019e-05	chr2L	-	3367904-3368194	Inclusion
Mical	0.819,0.711,0.776	0.431,0.27,0.206	0.466	9.81957e-07	2.37687e-05	chr3R	-	10004410-10004442	Exclusion
Ndae1	0.985,0.971,0.973	0.55,0.571,0.211	0.532	1.00975e-06	2.43674e-05	chr2L	-	7236145-7236351	Exclusion
Ank2	0.58,0.628,0.628	0.219,0.289,0.262	0.355	1.00845e-06	2.43674e-05	chr3L	-	7662705-7662890	Exclusion
Patronin	0.617,0.836,0.699	0.223,0.234,0.245	0.483	1.17906e-06	2.84099e-05	chr2R	-	17521832-17521906	Exclusion
CycE	0,0.433,0.361	1,1,1	-0.735	1.22078e-06	2.93706e-05	chr2L	-	15740772-15740899	Inclusion
Flo1	0.57,0.582,0.587	0.272,0.263,0.246	0.319	1.29223e-06	3.10428e-05	chr2R	-	15567829-15567840	Exclusion
LRR	0.126,0.177,0.143	0.468,0.454,0.483	-0.32	1.335e-06	3.2022e-05	chr2R	-	7677998-7678404	Inclusion
cac	0,0,0	0.461,0.265,0.427	-0.384	1.42203e-06	3.4058e-05	chrX	-	11968460-11968503	Inclusion
LpR1	0.942,0.883,0.969	0.578,0.563,0.43	0.408	1.45602e-06	3.48196e-05	chr3R	-	25749030-25749143	Exclusion
CG42322	1,1,1	0.617,0.531,0.704	0.383	1.58305e-06	3.77301e-05	chr3R	+	20750688-20750757	Exclusion
CG13743	0.235,0.323,0.288	1,0.693,1	-0.616	1.58484e-06	3.77301e-05	chr2R	-	9058974-9059120	Inclusion
sfl	0.71,0.651,0.711	0.229,0.294,0.293	0.419	1.59025e-06	3.78024e-05	chr3L	+	6505050-6505119	Exclusion
GluClalpha	0.913,0.694,0.747	0.118,0.199,0.348	0.563	1.68277e-06	3.99419e-05	chr3R	+	19754254-19754321	Exclusion
bru3	0.608,0.555,0.56	0.252,0.291,0.2	0.327	1.75162e-06	4.15143e-05	chr3L	-	13540564-13540618	Exclusion
Shawl	0.234,0.267,0.249	0.638,0.612,0.688	-0.396	1.77082e-06	4.19068e-05	chr2L	-	9377840-9378145	Inclusion
CG46307	0.661,0.549,0.597	0.06,0.298,0.18	0.423	1.82671e-06	4.31653e-05	chr2L	+	21122913-21122927	Exclusion
slo	1,0.888,1	0.43,0.43,0.145	0.628	2.12516e-06	5.00687e-05	chr3R	+	24698198-24698269	Exclusion
Dyrk2	0.305,0.282,0.263	0.8,0.678,0.767	-0.465	2.47333e-06	5.81854e-05	chr2L	-	14208893-14209117	Inclusion
rhea	0.594,0.352,0.383	0.01,0.019,0.003	0.432	2.60152e-06	6.09308e-05	chr3L	+	8563886-8563907	Exclusion
CG5522	0.56,0.61,0.611	0.198,0.237,0.21	0.379	2.64982e-06	6.19706e-05	chr2R	+	16790156-16790266	Exclusion
Cngl	1,1,1	0.674,0.712,0.637	0.326	2.70228e-06	6.31047e-05	chrX	-	15394985-15395107	Exclusion
slo	1,0.969,1	0.325,0.194,0.366	0.695	2.82398e-06	6.585e-05	chr3R	+	24696091-24696126	Exclusion
dnc	0.408,0.56,0.557	0.128,0.059,0.18	0.386	2.83021e-06	6.58988e-05	chrX	+	3325908-3325965	Exclusion
CG10947	0.905,0.803,0.841	0.349,0.209,0.499	0.497	2.88407e-06	6.70547e-05	chr2L	-	20399092-20399147	Exclusion
Stlk	0.453,0.306,0.364	0,0,0	0.374	3.01716e-06	7.00467e-05	chr2R	+	4548002-4548155	Exclusion
CG5521	0.576,0.559,0.571	0.162,0.195,0.146	0.401	3.18448e-06	7.37158e-05	chr3R	+	26970327-26970344	Exclusion
CG42540	0.816,0.662,0.809	0.164,0.237,0.37	0.505	3.21288e-06	7.42651e-05	chr3L	+	4564351-4564549	Exclusion
Rdl	0.437,0.403,0.39	0.709,0.72,0.726	-0.308	3.24636e-06	7.49302e-05	chr3L	-	9159610-9159747	Inclusion
Trpm	0.369,0.452,0.334	0.041,0.025,0.014	0.358	3.40129e-06	7.83922e-05	chr2R	-	15274220-15274294	Exclusion
CR43670	0.124,0.055,0.076	0.493,0.701,0.534	-0.491	3.43247e-06	7.89964e-05	chr2L	-	16702970-16703096	Inclusion
CASK	0.971,0.961,0.715	0,0.378,0.313	0.652	3.55086e-06	8.1603e-05	chr3R	-	21803329-21803389	Exclusion
mthl10	1,0.829,0.822	0.331,0.17,0.398	0.584	3.79157e-06	8.70092e-05	chr3L	-	340781-341023	Exclusion
heph	0.507,0.47,0.417	0.146,0.156,0.179	0.304	3.97834e-06	9.11254e-05	chr3R	-	31931775-31932614	Exclusion
wrd	0.394,0.547,0.391	0.917,0.908,0.889	-0.461	3.99392e-06	9.12576e-05	chr3R	+	18168782-18168946	Inclusion
CG32982	0.854,0.929,0.882	0.534,0.588,0.451	0.364	4.07394e-06	9.29525e-05	chr2L	+	9135118-9135384	Exclusion
Ank2	0.684,0.709,0.724	0.325,0.389,0.383	0.34	4.41902e-06	0.000100682	chr3L	-	7662471-7662890	Exclusion
Ac76E	0.68,0.745,0.713	0.231,0.325,0.354	0.409	4.59646e-06	0.000104574	chr3L	+	19975599-19975613	Exclusion
Esyt2	0.617,0.598,0.62	0.95,0.928,0.916	-0.32	4.61672e-06	0.000104885	chr3R	+	24549685-24549764	Inclusion
Dyrk2	0.345,0.453,0.408	0.875,0.756,0.864	-0.43	4.81147e-06	0.000109154	chr2L	-	14216963-14217069	Inclusion
shot	0.986,0.988,0.991	0.748,0.6,0.627	0.33	4.82171e-06	0.00010923	chr2R	-	13900366-13900449	Exclusion
Tmtc3	0.416,0.507,0.543	0.07,0.193,0.109	0.365	5.12048e-06	0.000115834	chr2R	-	21127402-21127487	Exclusion
Zyx	0.213,0.198,0.331	0.856,0.776,1	-0.63	5.90469e-06	0.000133384	chr4	-	1060539-1060634	Inclusion
lncRNA:CR44317	1,1,0.613	0.399,0.209,0.183	0.607	6.03062e-06	0.000136036	chr3R	-	4598469-4598641	Exclusion
Hydr1	0.364,0.228,0.236	0.831,0.744,0.652	-0.466	6.09642e-06	0.000137325	chr2R	+	9133047-9133347	Inclusion
Plp	0.823,0.925,0.847	0.414,0.549,0.469	0.388	6.2511e-06	0.00014061	chr3L	-	15074325-15074492	Exclusion
rut	0.937,0.909,0.93	0.558,0.529,0.499	0.397	6.3234e-06	0.000142035	chrX	-	14825746-14825843	Exclusion
Cngl	1,1,1	0.677,0.721,0.629	0.324	6.46792e-06	0.000145077	chrX	-	15394985-15395191	Exclusion
jar	0.678,0.628,0.689	0.351,0.283,0.311	0.35	6.73751e-06	0.000150698	chr3R	-	24254404-24254448	Exclusion
mtd	0.49,0.652,0.569	1,0.887,1	-0.392	6.8674e-06	0.000153388	chr3R	-	5335714-5335823	Inclusion
BOD1	0.791,0.614,0.694	0.205,0.247,0.141	0.502	8.79728e-06	0.000195943	chr3R	+	27942435-27942483	Exclusion
CG5174	0.279,0.26,0.257	0.617,0.57,0.558	-0.316	8.81306e-06	0.00019602	chr2R	+	18424607-18424666	Inclusion
CG34126	0.559,0.453,0.45	0.903,0.872,0.807	-0.373	8.92388e-06	0.000197931	chr2L	+	4989390-4989410	Inclusion
CG46339	0.319,0.412,0.336	1,0.736,1	-0.556	9.44057e-06	0.000208809	chr3R	+	26935959-26936291	Inclusion
osp	0.407,0.283,0.441	0,0,0	0.377	9.99789e-06	0.000220522	chr2L	-	14639743-14639769	Exclusion
ewg	0.007,0,0.03	0.884,0.468,1	-0.772	9.98936e-06	0.000220522	chrX	-	269431-269468	Inclusion
slo	0.942,0.903,0.84	0.505,0.255,0.445	0.493	1.01008e-05	0.000222483	chr3R	+	24702088-24702235	Exclusion
CG16779	0.121,0.141,0.075	0.456,0.398,0.443	-0.32	1.01792e-05	0.0002239	chr3R	-	9467354-9467435	Inclusion
sNPF-R	0.246,0.539,0.131	0.841,1,0.864	-0.596	1.10158e-05	0.000241633	chr3L	-	20080645-20080861	Inclusion
gce	0.572,0.459,0.412	0.843,0.886,1	-0.429	1.12648e-05	0.000246754	chrX	+	15299353-15299583	Inclusion
CNMa	0.112,0.094,0.141	0.499,0.855,0.733	-0.58	1.16967e-05	0.000255864	chr3L	-	1851485-1851496	Inclusion
CG42540	0.815,0.655,0.81	0.165,0.238,0.392	0.495	1.18502e-05	0.000258864	chr3L	+	4564353-4564549	Exclusion
cpx	0.406,0.426,0.309	0.963,0.817,0.726	-0.455	1.2591e-05	0.000274671	chr3R	+	4296300-4296502	Inclusion
beat-VI	0.978,0.972,0.943	0.642,0.617,0.402	0.411	1.35693e-05	0.000295606	chr3R	+	28442770-28442815	Exclusion
cpo	0.297,0.467,0.035	0.821,0.747,1	-0.59	1.3812e-05	0.000300071	chr3R	+	18012102-18012150	Inclusion
tutl	0.39,0.471,0.41	0.025,0.02,0.015	0.404	1.40757e-05	0.000305383	chr2L	+	4318860-4319035	Exclusion
CG16791	0.182,0.168,0.049	0.512,0.452,0.573	-0.379	1.43838e-05	0.000311642	chr3R	-	21334527-21334615	Inclusion
CG44153	1,1,0.526	0.302,0.497,0.122	0.535	1.46478e-05	0.000316931	chr2L	-	10128138-10128297	Exclusion
Dh44-R2	1,1,1	0.677,0.495,0.503	0.442	1.61044e-05	0.000347502	chr2R	+	12486260-12486494	Exclusion
igl	0.154,0.107,0.125	0.6,0.403,0.517	-0.378	1.84522e-05	0.000397622	chr2R	+	15163886-15164026	Inclusion
vap	0.306,0.442,0.274	0.677,0.719,0.87	-0.415	1.89349e-05	0.000407471	chrX	-	16004328-16004444	Inclusion
Fhos	0.156,0.213,0.131	0.604,0.658,0.593	-0.452	1.91337e-05	0.000411193	chr3L	+	8797690-8797821	Inclusion
heph	0.848,0.68,0.82	0.186,0.386,0.343	0.478	2.00283e-05	0.000429839	chr3R	-	31935197-31935308	Exclusion
Glut1	0.613,0.634,0.643	0.936,0.952,0.909	-0.302	2.1886e-05	0.000469074	chr3L	+	985941-986044	Inclusion
mtd	0.294,0.649,0.336	1,1,1	-0.574	2.22268e-05	0.000475738	chr3R	-	5345380-5345488	Inclusion
CG10804	0.548,0.416,0.545	1,1,0.719	-0.403	2.63078e-05	0.000562329	chrX	-	3482026-3482041	Inclusion
spen	0.558,0.492,0.596	0.073,0,0.036	0.512	2.71056e-05	0.000578364	chr2L	+	164159-164234	Exclusion
CG16791	0.325,0.283,0.166	0.665,0.58,0.692	-0.388	2.91135e-05	0.000619802	chr3R	-	21334527-21334639	Inclusion
mmd	0.452,0.56,0.596	0.827,1,1	-0.406	2.92142e-05	0.000621114	chrX	-	15972432-15972554	Inclusion
Cadps	0.9,0.921,0.947	0.63,0.656,0.575	0.302	3.05381e-05	0.000647529	chr4	+	1245101-1245178	Exclusion
Sap47	0.553,0.488,0.292	0.012,0.014,0.028	0.426	3.27072e-05	0.000692599	chr3R	+	15944683-15944778	Exclusion
Stat92E	0.414,0.411,0.542	0.097,0.092,0.129	0.35	3.33008e-05	0.000704233	chr3R	-	20537869-20537956	Exclusion
fuss	0.551,0.381,0.254	1,1,1	-0.605	3.62195e-05	0.00076494	chr4	-	972609-972667	Inclusion
Naprt	0.05,0.041,0.043	0.465,0.606,0.357	-0.431	3.73206e-05	0.000787148	chr2L	-	4191775-4191896	Inclusion
MRP	0.77,0.862,0.89	0.119,0.36,0.485	0.519	3.78049e-05	0.000796305	chr2L	+	12736036-12736256	Exclusion
Patronin	0.192,0.316,0.153	0.59,0.67,0.621	-0.407	4.11172e-05	0.000864929	chr2R	-	17522853-17523032	Inclusion
Ptp10D	1,1,1	0.133,0.518,0.283	0.689	4.27808e-05	0.000898736	chrX	+	11622313-11622422	Exclusion
ABCD	0.877,0.857,0.78	0.3,0.493,0.12	0.534	4.72248e-05	0.000990786	chr4	-	191309-191386	Exclusion
CG42674	0.4,0.384,0.424	0.106,0.103,0.094	0.302	5.11142e-05	0.00106957	chr3L	-	20156680-20156889	Exclusion
Appl	0.56,0.499,0.621	0.154,0.068,0	0.486	5.13764e-05	0.00107364	chrX	+	531389-531466	Exclusion
heph	0.938,0.871,0.894	0.276,0.554,0.496	0.459	5.39023e-05	0.00112494	chr3R	-	31935322-31935391	Exclusion
Taf1	0.744,0.866,0.878	0.383,0.519,0.427	0.386	5.64122e-05	0.00117425	chr3R	+	6654023-6654121	Exclusion
CG10353	0.924,0.866,0.863	0.517,0.547,0.593	0.332	5.78433e-05	0.00120246	chrX	-	11884798-11885281	Exclusion
Sh	0.57,0.65,0.574	0.892,0.885,0.935	-0.306	5.82305e-05	0.00120893	chrX	-	17942782-17942972	Inclusion
cac	0.103,0.078,0.075	0.905,0.896,0.376	-0.64	5.91244e-05	0.00122589	chrX	-	11960071-11960080	Inclusion
RhoGAPp190	0.514,0.498,0.473	0.117,0.166,0.205	0.332	6.55881e-05	0.00135813	chrX	-	17652091-17652191	Exclusion
CLIP-190	0.379,0.594,0.573	1,0.95,0.972	-0.459	6.68666e-05	0.00138101	chr2L	+	17394433-17394492	Inclusion
tyn	1,1,0.74	0.432,0.681,0.487	0.38	6.90286e-05	0.00142197	chrX	+	187572-187609	Exclusion
Stacl	0.512,0.645,0.583	0.901,0.888,0.977	-0.342	7.00587e-05	0.00144132	chr2R	+	15460873-15461226	Inclusion
l(2)gl	1,0.503,1	0.315,0.178,0.447	0.521	7.43797e-05	0.00152824	chr2L	-	17058-17149	Exclusion
dpr12	1,1,0.99	0.655,0.613,0.753	0.323	7.69266e-05	0.00157853	chr2R	+	5853712-5853790	Exclusion
gro	0.587,0.662,0.643	0.943,0.941,0.937	-0.31	8.11956e-05	0.00166399	chr3R	+	26046539-26046592	Inclusion
CG40178	0.976,0.941,0.935	0.553,0.46,0.702	0.379	8.18833e-05	0.00167592	chr3L	-	26010107-26010354	Exclusion
Fbl6	0.73,0.714,0.883	0.325,0.311,0.374	0.439	8.5403e-05	0.00174347	chr2R	-	11289068-11289251	Exclusion
CG32809	0.685,0.416,0.452	0.072,0.214,0	0.422	8.5325e-05	0.00174347	chrX	-	1692297-1692375	Exclusion
Atac3	0.527,0.308,0.501	0.054,0.041,0.043	0.399	8.85215e-05	0.00180482	chr3L	-	326704-326724	Exclusion
MRP	0.747,0.845,0.877	0.118,0.358,0.482	0.504	9.32552e-05	0.00189647	chr2L	+	12736032-12736256	Exclusion
DIP-beta	0.953,0.948,0.98	0.559,0.524,0.704	0.365	9.82887e-05	0.00199373	chrX	-	21441618-21441724	Exclusion
Rbp9	0,0.301,0.434	1,0.95,0.944	-0.72	9.96278e-05	0.00201832	chr2L	+	2962272-2962286	Inclusion
CG10103	0.814,0.951,0.969	0.463,0.527,0.643	0.367	0.000107442	0.00217385	chr3L	-	6755073-6755123	Exclusion
Sik3	0.55,1,1	0.263,0.374,0.456	0.486	0.000109453	0.00220893	chr2R	+	18688644-18688741	Exclusion
CG11155	0.888,0.857,0.902	0.462,0.587,0.588	0.337	0.000114388	0.0023056	chr4	+	1128489-1128543	Exclusion
CG42336	0.708,0.61,0.687	0.328,0.299,0.369	0.336	0.000115339	0.00232182	chr2R	-	11295494-11295885	Exclusion
CG40178	0.977,0.942,0.933	0.557,0.454,0.704	0.379	0.000120231	0.00241724	chr3L	-	26010107-26010345	Exclusion
shakB	1,1,1	0.623,0.6,0.35	0.476	0.000120764	0.00242488	chrX	-	20777070-20777571	Exclusion
CG10103	0.792,0.941,0.966	0.406,0.516,0.62	0.386	0.000122507	0.00245678	chr3L	-	6754947-6755123	Exclusion
Nup153	0.109,0.128,0.102	0.407,0.409,0.52	-0.332	0.000133204	0.00266124	chrX	+	16606862-16606995	Inclusion
nolo	0.947,0.928,0.817	0.446,0.507,0.504	0.412	0.000137005	0.00273373	chr2L	+	21723811-21724011	Exclusion
vap	0.638,0.529,0.629	0.948,0.906,0.966	-0.341	0.00013793	0.00274875	chrX	-	16004328-16004393	Inclusion
Nuak1	0.678,0.672,0.703	0.35,0.321,0.242	0.38	0.00014875	0.00296067	chr3R	+	10299002-10299058	Exclusion
tyn	1,1,0.736	0.394,0.676,0.481	0.395	0.000151377	0.00300919	chrX	+	187569-187609	Exclusion
vap	0.236,0.393,0.24	0.6,0.668,0.845	-0.415	0.000166537	0.00330641	chrX	-	16004328-16004393	Inclusion
CG10804	0.631,0.631,0.574	1,1,0.835	-0.333	0.000176336	0.0034966	chrX	-	3481838-3482041	Inclusion
CG34355	0.986,0.904,0.955	0.412,0.539,0.29	0.535	0.000184768	0.00365469	chr3R	+	23847680-23847700	Exclusion
qtc	0.792,0.776,0.82	0.35,0.521,0.283	0.411	0.000185208	0.00365884	chr2L	+	5069134-5069219	Exclusion
Piezo	0.62,0.536,0.643	1,1,0.798	-0.333	0.000187975	0.00370888	chr2L	+	8181059-8181320	Inclusion
pre-mod(mdg4)-I	1,1,1	0.631,0.448,0.456	0.488	0.000188213	0.00370899	chr3R	-	21359363-21359480	Exclusion
Pkc53E	0.547,0.338,0.339	0,0,0	0.408	0.000214568	0.0042179	chr2R	+	16925619-16925745	Exclusion
mthl10	1,0.834,0.823	0.412,0.202,0.426	0.539	0.000225324	0.00442386	chr3L	-	340781-340929	Exclusion
l(2)gl	1,1,1	0.709,0.255,0.378	0.553	0.000238296	0.00467277	chr2L	-	20831-20968	Exclusion
ABCD	0.724,0.695,0.663	0,0.344,0	0.579	0.000245329	0.00480476	chr4	-	191302-191386	Exclusion
ps	0.897,1,0.943	0.678,0.56,0.58	0.341	0.000248034	0.00485177	chr3R	+	9441416-9441665	Exclusion
CrebB	0.202,0.176,0.179	0.434,0.495,0.552	-0.308	0.00025375	0.00495747	chrX	+	18375249-18375386	Inclusion
CG42322	0.963,1,1	0.725,0.501,0.654	0.361	0.000258403	0.00503601	chr3R	+	20750688-20750757	Exclusion
enc	0.545,0.443,0.562	0.213,0.229,0.195	0.304	0.000288176	0.00560938	chr3L	+	3834271-3834627	Exclusion
Sh	1,1,1	0.609,0.401,0.513	0.492	0.000292076	0.00567834	chrX	-	17933589-17933687	Exclusion
CG42540	0.981,0.958,0.983	0.514,0.691,0.639	0.359	0.000295003	0.00572825	chr3L	+	4564538-4564549	Exclusion
mtd	0.332,0.713,0.397	1,1,1	-0.519	0.000324332	0.00626714	chr3R	-	5345380-5345493	Inclusion
Trpm	0.838,0.727,0.823	0.386,0.381,0.512	0.37	0.000337371	0.00651118	chr2R	-	15272552-15272608	Exclusion
tweek	0.432,0.497,0.649	0.14,0.227,0.093	0.373	0.000342883	0.00660954	chr2L	+	16896809-16896904	Exclusion
MESK2	0.579,0.491,0.516	1,0.728,1	-0.381	0.000345357	0.00664916	chr2R	+	21510118-21510287	Inclusion
GLS	0.507,0.533,0.609	0.203,0.275,0.227	0.315	0.000361625	0.00695395	chr2R	-	12673899-12673928	Exclusion
vap	0.383,0.637,0.508	0.106,0.066,0.026	0.443	0.000370314	0.00711245	chrX	-	16005389-16005476	Exclusion
Nup153	0.222,0.233,0.195	0.512,0.508,0.611	-0.327	0.000381805	0.0073243	chrX	+	16606862-16606999	Inclusion
Snoo	0.513,0.372,0.345	0.833,0.781,0.737	-0.374	0.00039215	0.00751369	chr2L	-	7958487-7958713	Inclusion
spen	0.668,0.761,0.815	0.239,0.305,0.375	0.442	0.000409569	0.007838	chr2L	+	164159-164278	Exclusion
Dscam4	1,1,0.935	0.639,0.705,0.514	0.359	0.000427762	0.00816651	chr3L	+	8269716-8269841	Exclusion
Liprin-gamma	0.906,0.066,0	1,1,1	-0.676	0.000436341	0.0083203	chr2R	-	22360254-22360286	Inclusion
shot	0.48,0.505,0.399	0.169,0.129,0.161	0.308	0.000449193	0.00855512	chr2R	-	13865819-13865905	Exclusion
CG16779	0.184,0.244,0.123	0.511,0.462,0.499	-0.307	0.000471058	0.00896081	chr3R	-	9467354-9467440	Inclusion
CG43373	0.893,0.851,1	0.562,0.455,0.623	0.368	0.000473004	0.00898026	chr3L	-	16539151-16539325	Exclusion
CG14995	1,0.791,0.954	0.509,0.505,0.54	0.397	0.00047321	0.00898026	chr3L	-	4097196-4097334	Exclusion
vnc	0.242,0.118,0.24	0.525,0.563,0.487	-0.325	0.000475623	0.00901529	chr3L	+	9972881-9973001	Inclusion
gce	0.725,0.515,0.528	0.922,0.94,1	-0.365	0.000482428	0.00912253	chrX	+	15299293-15299434	Inclusion
Patronin	1,0.725,1	0.463,0.456,0.615	0.397	0.000481858	0.00912253	chr2R	-	17522853-17522954	Exclusion
dpr12	1,1,0.991	0.665,0.646,0.77	0.303	0.000483334	0.00912881	chr2R	+	5853712-5853792	Exclusion
DIP-beta	0.744,0.768,0.941	0.377,0.305,0.525	0.415	0.00048774	0.0092011	chrX	-	21441649-21441724	Exclusion
Ptpmeg2	1,0.872,0.813	0.522,0.395,0.409	0.453	0.000494072	0.0093095	chrX	-	9638366-9638465	Exclusion
CG43867	0.409,0.446,0.386	0.644,0.884,0.851	-0.379	0.000562005	0.010552	chrX	-	836013-836220	Inclusion
dysc	0.988,0.98,1	0.671,0.52,0.733	0.348	0.000578362	0.0108463	chr3L	-	13873922-13874008	Exclusion
Slik	0.325,0.329,0.269	0,0,0	0.308	0.000597305	0.0111884	chr2R	-	24399846-24399888	Exclusion
l(2)k01209	0.25,0.32,0.215	0.596,0.598,0.58	-0.33	0.000599863	0.0112183	chr2R	+	17421448-17421946	Inclusion
rl	0.418,0.72,0.617	1,1,0.751	-0.332	0.000648059	0.0120963	chr2R	+	1074272-1074364	Inclusion
vnc	0.184,0.112,0.19	0.471,0.516,0.45	-0.317	0.000648947	0.0120987	chr3L	+	9972922-9973001	Inclusion
CG14995	1,0.698,0.929	0.456,0.391,0.445	0.445	0.000685856	0.0127569	chr3L	-	4097196-4097325	Exclusion
RyR	0.955,1,0.941	0.58,0.36,0.58	0.459	0.000697205	0.0129529	chr2R	+	8882729-8882838	Exclusion
Syt7	0.908,0.877,0.904	0.57,0.653,0.551	0.305	0.000702005	0.0130268	chr4	-	280325-280431	Exclusion
lncRNA:CR44317	1,1,0.602	0.641,0.346,0.398	0.406	0.000719389	0.0133339	chr3R	-	4598469-4598871	Exclusion
qtc	0.892,0.897,0.91	0.551,0.647,0.542	0.32	0.000728945	0.0134952	chr2L	+	5069127-5069219	Exclusion
l(2)gl	1,1,1	0.735,0.284,0.426	0.518	0.000751419	0.0138951	chr2L	-	20831-20973	Exclusion
Ca-alpha1D	0.959,0.959,0.915	0.71,0.498,0.54	0.362	0.000815146	0.0150561	chr2L	+	16181804-16181911	Exclusion
Svil	0.463,0.463,0.45	0.782,0.898,0.749	-0.351	0.000853972	0.0157366	chr3L	+	2442439-2442960	Inclusion
Calx	0.716,0.807,0.567	0.226,0.356,0.028	0.493	0.000950251	0.0174099	chr3R	+	21010586-21010615	Exclusion
mmd	0.109,0.076,0.071	0.319,0.528,0.597	-0.396	0.00101811	0.0186104	chrX	-	15950355-15950385	Inclusion
CG40178	0.672,0.54,0.541	0.98,0.974,0.895	-0.365	0.00102019	0.0186213	chr3L	-	26008061-26008177	Inclusion
Tet	0.732,0.612,0.671	1,1,1	-0.328	0.00103321	0.0187999	chr3L	-	2864043-2864060	Inclusion
CROT	1,1,1	0.622,0.716,0.456	0.402	0.00110209	0.019962	chr3R	-	27706260-27706501	Exclusion
l(2)gl	1,1,1	0.753,0.279,0.418	0.517	0.00115685	0.02093	chr2L	-	20831-20998	Exclusion
spen	0.813,0.845,0.91	0.445,0.498,0.569	0.352	0.00116544	0.0210614	chr2L	+	164159-164327	Exclusion
mbl	0.045,0.043,0.058	0.379,0.438,0.762	-0.478	0.00117207	0.021157	chr2R	+	17372137-17372283	Inclusion
Cals	0.588,0.393,0.547	0.908,0.945,0.835	-0.387	0.00122216	0.0220114	chr4	-	1122433-1122585	Inclusion
Trpm	0.626,0.567,0.726	1,1,1	-0.36	0.00125722	0.0225915	chr2R	-	15272552-15272608	Inclusion
chk	0.811,0.726,0.529	0.227,0.23,0.083	0.509	0.00125921	0.0226019	chr2R	-	6711508-6711720	Exclusion
Shawl	0.749,0.844,0.858	0.528,0.399,0.42	0.368	0.0012851	0.0230406	chr2L	-	9374599-9374787	Exclusion
vap	0.704,0.567,0.657	0.96,0.923,0.972	-0.309	0.001326	0.023747	chrX	-	16004328-16004444	Inclusion
Cals	0.586,0.389,0.546	0.906,0.943,0.834	-0.387	0.0013322	0.0238312	chr4	-	1122433-1122582	Inclusion
CG43373	0.892,0.85,1	0.572,0.423,0.642	0.368	0.001363	0.0243548	chr3L	-	16539151-16539332	Exclusion
AP-1gamma	0.575,0.811,0.811	0.279,0.35,0.406	0.387	0.00138243	0.0246742	chrX	+	9112750-9112767	Exclusion
TrissinR	0.498,0.523,0.619	0,0.198,0.177	0.422	0.00139186	0.0247593	chr2L	+	5852884-5852898	Exclusion
sky	0.12,0.164,0.149	1,0.293,0.935	-0.598	0.00144156	0.0255007	chr2L	-	20876587-20876616	Inclusion
CG17364	0.311,0.493,0.392	0.068,0.058,0.066	0.335	0.00151537	0.0267766	chr3L	-	13992503-13992677	Exclusion
mmd	0.239,0.195,0.153	0.826,0.492,0.676	-0.469	0.00152868	0.026952	chrX	-	15950355-15950385	Inclusion
CG17364	0.304,0.48,0.397	0.052,0.06,0.069	0.333	0.00161849	0.0284722	chr3L	-	13992514-13992677	Exclusion
CG17364	0.308,0.499,0.389	0.067,0.057,0.065	0.336	0.00185382	0.0323971	chr3L	-	13992499-13992677	Exclusion
Stacl	0.675,0.435,0.384	0.063,0.078,0.131	0.407	0.00187098	0.0326378	chr2R	+	15457748-15457924	Exclusion
mtd	0.36,0.751,0.487	1,1,1	-0.467	0.00190569	0.0331216	chr3R	-	5345380-5345519	Inclusion
nuf	0.151,0.639,0.191	1,1,1	-0.673	0.00192135	0.0333572	chr3L	+	14229934-14230104	Inclusion
CG17193	1,0.682,0.817	0.132,0.397,0.442	0.509	0.0019476	0.0337761	chr3R	-	20054071-20054166	Exclusion
CG14995	1,0.815,0.968	0.501,0.573,0.642	0.356	0.0019667	0.0340701	chr3L	-	4097206-4097325	Exclusion
Ndae1	0.888,0.896,0.882	0.569,0.592,0.218	0.429	0.00197497	0.0341762	chr2L	-	7231813-7231980	Exclusion
spen	0.782,0.827,0.898	0.429,0.485,0.539	0.351	0.00198837	0.0343707	chr2L	+	164159-164319	Exclusion
mthl10	1,1,0.579	0.327,0.369,0.368	0.505	0.00200263	0.0345795	chr3L	-	334238-334394	Exclusion
Patronin	0.578,0.727,0.293	1,0.954,0.876	-0.411	0.00220656	0.0380171	chr2R	-	17522853-17523032	Inclusion
Rbfox1	1,1,1	0.555,0.648,0.059	0.579	0.002383	0.0409696	chr3L	+	10588660-10588731	Exclusion
sm	0.669,0.731,0.783	0.434,0.178,0.245	0.442	0.00242138	0.0415844	chr2R	-	19564462-19564512	Exclusion
Nuak1	0.427,0.539,0.557	0.203,0.177,0.053	0.363	0.00248653	0.0425654	chr3R	+	10299011-10299058	Exclusion
tai	0.221,0.202,0.216	0.589,0.522,0.456	-0.309	0.00272461	0.0464909	chr2L	+	9244263-9244586	Inclusion
igl	0.731,0.529,0.498	0.972,0.834,1	-0.349	0.00287313	0.0489201	chr2R	+	15163894-15164026	Inclusion
CG10103	0.761,0.735,0.672	0.349,0.438,0.378	0.334	0.00288237	0.049025	chr3L	-	6754947-6755123	Exclusion
tutl	0.393,0.4,0.334	0.024,0.017,0.013	0.358	0.00289256	0.0491456	chr2L	+	4318864-4319035	Exclusion

## Sheet: elav5_elav5fne
geneSymbol	PSI_1	PSI_2	deltaPSI	PValue	FDR	Chr	Strand	exon_target	group
Sdc	0.797,0.805	0.201,0.217,0.248	0.579	0	0	chr2R	-	21398887-21399104	Exclusion
Sdc	0.845,0.896	0.256,0.295,0.335	0.575	0	0	chr2R	-	21398887-21399104	Exclusion
Sdc	0.186,0.137	0.82,0.802,0.824	-0.654	0	0	chr2R	-	21398065-21398580	Inclusion
Sdc	0.482,0.397	0.938,0.931,0.919	-0.49	0	0	chr2R	-	21398065-21398580	Inclusion
Sdc	0.808,0.814	0.209,0.231,0.262	0.577	0	0	chr2R	-	21398887-21399122	Exclusion
Sdc	0.854,0.901	0.267,0.311,0.351	0.568	0	0	chr2R	-	21398887-21399122	Exclusion
Sdc	0.772,0.777	0.183,0.199,0.226	0.572	0	0	chr2R	-	21398887-21399076	Exclusion
Sdc	0.824,0.879	0.234,0.273,0.309	0.579	0	0	chr2R	-	21398887-21399076	Exclusion
Sdc	0.476,0.383	0.936,0.929,0.916	-0.498	0	0	chr2R	-	21398065-21398583	Inclusion
Sdc	0.186,0.135	0.819,0.802,0.824	-0.654	0	0	chr2R	-	21398065-21398583	Inclusion
CG4662	0.5,0.492	1,0.926,1	-0.479	0	0	chr3R	+	19851065-19851130	Inclusion
Itp-r83A	0.843,0.9	0,0.011,0.058	0.848	0	0	chr3R	+	5531414-5531440	Exclusion
CG42324	0.02,0.011	0.813,0.687,0.654	-0.703	0	0	chr3L	+	3505179-3505204	Inclusion
beta-Spec	0.487,0.509	0.126,0.124,0.088	0.385	0	0	chrX	+	17668116-17668157	Exclusion
beta-Spec	0.745,0.746	0.286,0.269,0.203	0.493	0	0	chrX	+	17668107-17668157	Exclusion
EndoB	0.931,0.923	0.08,0.185,0.016	0.833	0	0	chr2R	-	19309663-19309698	Exclusion
tutl	0.738,0.774	0.11,0.107,0.098	0.651	0	0	chr2L	+	4318948-4318977	Exclusion
tutl	0.664,0.721	0.055,0.055,0.032	0.645	0	0	chr2L	+	4318954-4318977	Exclusion
tutl	0.652,0.682	0.026,0.038,0.01	0.642	0	0	chr2L	+	4318907-4319035	Exclusion
tutl	0.859,0.876	0.101,0.118,0.062	0.774	0	0	chr2L	+	4318907-4318977	Exclusion
LIMK1	0.653,0.717	0,0.053,0	0.667	0	0	chrX	-	12589256-12589321	Exclusion
lqf	0.742,0.791	0.136,0.179,0.07	0.638	0	0	chr3L	+	7536711-7536769	Exclusion
Glut1	0.826,0.793	0.043,0.087,0.042	0.752	0	0	chr3L	+	974720-975062	Exclusion
Glut1	0.91,0.913	0.101,0.161,0.058	0.805	0	0	chr3L	+	972244-972402	Exclusion
Glut1	0.803,0.75	0.09,0.1,0.063	0.692	0	0	chr3L	+	980054-980221	Exclusion
Glut1	0.064,0.083	0.875,0.869,0.964	-0.829	0	0	chr3L	+	980277-980429	Inclusion
Nhe3	0.512,0.582	0.077,0.064,0.109	0.464	0	0	chr2L	-	6680671-6680706	Exclusion
mbl	0.143,0.108	0.556,0.57,0.594	-0.448	0	0	chr2R	+	17359306-17359557	Inclusion
Mp	0.027,0.008	1,0.934,1	-0.961	0	0	chr3L	+	7034503-7034538	Inclusion
Mp	0.723,0.786	0,0.031,0.029	0.734	0	0	chr3L	+	7050173-7050187	Exclusion
Mp	0.039,0.029	0.459,0.446,0.457	-0.42	0	0	chr3L	+	7034635-7034703	Inclusion
Mp	0.545,0.582	0,0.004,0.01	0.559	0	0	chr3L	+	7049550-7049576	Exclusion
LpR1	0.561,0.619	0.075,0.147,0.111	0.479	0	0	chr3R	-	25748103-25748225	Exclusion
LpR1	0.27,0.228	0.879,0.846,0.908	-0.629	0	0	chr3R	-	25749027-25749143	Inclusion
CRMP	0.292,0.321	0.829,0.779,0.92	-0.536	0	0	chr3R	+	5576175-5576413	Inclusion
GluClalpha	0.99,0.963	0.56,0.547,0.562	0.42	0	0	chr3R	+	19765645-19765751	Exclusion
GluClalpha	0.993,0.973	0.639,0.625,0.625	0.353	0	0	chr3R	+	19765633-19765751	Exclusion
otp	0.825,0.794	0.081,0.081,0.053	0.738	0	0	chr2R	-	20886281-20886406	Exclusion
RunxB	1,1	0.139,0.12,0.102	0.88	0	0	chrX	+	20541828-20542044	Exclusion
lap	0.184,0.194	1,0.891,0.839	-0.721	0	0	chr3R	+	7194198-7194458	Inclusion
lap	0.443,0.388	0.982,0.981,0.984	-0.567	0	0	chr3R	+	7197570-7197659	Inclusion
lap	0.518,0.466	1,0.982,0.983	-0.496	0	0	chr3R	+	7197570-7197659	Inclusion
unc-13	0.631,0.66	0.072,0.127,0.042	0.565	0	0	chr4	-	885454-885462	Exclusion
Ehbp1	0.263,0.241	0.864,0.856,0.898	-0.621	0	0	chr2R	-	17010887-17010976	Inclusion
CG2747	0.601,0.615	0.017,0.083,0.027	0.566	0	0	chr3R	-	8017440-8017460	Exclusion
CG2747	0.63,0.727	0.087,0.1,0.122	0.576	0	0	chr3R	-	8022457-8022489	Exclusion
CG31140	0.106,0.086	0.705,0.637,0.709	-0.588	0	0	chr3R	+	23974152-23975678	Inclusion
CG31140	0.099,0.083	0.686,0.613,0.694	-0.573	0	0	chr3R	+	23974350-23975678	Inclusion
CG9674	0.838,0.913	0.41,0.478,0.377	0.454	0	0	chr3L	-	16794837-16794839	Exclusion
Ptp10D	0.729,0.757	0,0.01,0	0.74	0	0	chrX	+	11672030-11672047	Exclusion
Trim9	0.838,0.722	0.067,0.068,0.05	0.718	0	0	chr2L	+	10621420-10621452	Exclusion
ckn	0.177,0.168	1,0.992,1	-0.825	0	0	chr2R	+	14977687-14977927	Inclusion
ckn	0.213,0.218	1,0.994,1	-0.782	0	0	chr2R	+	14977687-14977923	Inclusion
nwk	0.975,0.917	0.275,0.284,0.087	0.731	0	0	chr3L	+	9141787-9141843	Exclusion
nwk	0.961,0.88	0.033,0.066,0.039	0.874	0	0	chr3L	+	9143298-9143323	Exclusion
stai	0.873,0.865	0.199,0.215,0.202	0.664	0	0	chr2L	+	6113030-6113113	Exclusion
stai	0.775,0.792	0.153,0.137,0.135	0.642	0	0	chr2L	+	6109773-6110224	Exclusion
Sap47	0.56,0.524	0.998,0.914,0.997	-0.428	0	0	chr3R	+	15944949-15944996	Inclusion
Sap47	0.245,0.157	0.992,0.924,0.997	-0.77	0	0	chr3R	+	15955990-15956307	Inclusion
smash	0.668,0.73	0.085,0.089,0.046	0.626	0	0	chr3R	+	4705723-4705780	Exclusion
Tace	0.912,0.841	0.238,0.302,0.21	0.627	0	0	chr3R	+	30001825-30001963	Exclusion
smash	0.466,0.434	1,1,0.99	-0.547	0	0	chr3R	+	4680779-4680837	Inclusion
dlg1	0.538,0.527	0.072,0.109,0.032	0.461	0	0	chrX	+	11402707-11402787	Exclusion
dlg1	0.204,0.106	0.976,0.95,0.946	-0.802	0	0	chrX	+	11399742-11399816	Inclusion
dlg1	0.1,0.023	0.932,0.872,0.884	-0.835	0	0	chrX	+	11399751-11399816	Inclusion
spas	0.099,0.13	0.883,0.749,0.812	-0.7	0	0	chr3R	+	24039911-24040096	Inclusion
Khc-73	0.74,0.737	0.001,0.02,0	0.731	0	0	chr2R	-	15520417-15520479	Exclusion
Khc-73	0.784,0.8	0.219,0.242,0.115	0.6	0	0	chr2R	-	15524796-15524901	Exclusion
sowah	0.543,0.608	0.025,0.087,0.031	0.528	0	0	chr3L	-	12538996-12539041	Exclusion
CG14408	0.112,0.136	0.939,0.805,1	-0.791	0	0	chrX	-	14830433-14830500	Inclusion
CG14408	0.209,0.232	0.973,0.86,1	-0.724	0	0	chrX	-	14830433-14830507	Inclusion
RIC-3	0.356,0.338	0.91,0.846,0.84	-0.518	0	0	chr2R	+	21019740-21019859	Inclusion
sv	0.295,0.172	0.979,0.832,0.961	-0.69	0	0	chr4	+	1108474-1108572	Inclusion
CG7971	0.06,0.11	0.977,0.834,1	-0.852	0	0	chr3L	-	1654807-1654864	Inclusion
CG7971	0.036,0.066	0.944,0.75,1	-0.847	0	0	chr3L	-	1654807-1654841	Inclusion
CG7971	0.226,0.302	0.995,0.961,1	-0.721	0	0	chr3L	-	1654807-1655151	Inclusion
CG12004	0.285,0.287	0.878,0.87,0.983	-0.624	0	0	chr3L	+	1573994-1574135	Inclusion
sns	0.129,0.14	0.875,0.82,0.928	-0.74	0	0	chr2R	+	8834952-8835101	Inclusion
sns	0.875,0.764	0.067,0.052,0.059	0.76	0	0	chr2R	+	8833793-8833981	Exclusion
side-VIII	0.191,0.289	0.75,0.672,0.768	-0.49	0	0	chr2R	+	20470414-20470581	Inclusion
side-VIII	0.45,0.452	0.988,0.96,0.986	-0.527	0	0	chr2R	+	20431843-20431863	Inclusion
side-VIII	0.206,0.307	0.793,0.725,0.811	-0.52	0	0	chr2R	+	20470414-20470578	Inclusion
chn	0.656,0.625	0.036,0.073,0.051	0.587	0	0	chr2R	+	15140471-15140677	Exclusion
chn	0.769,0.763	0.06,0.099,0.042	0.699	0	0	chr2R	+	15140983-15141300	Exclusion
chn	0.512,0.486	0.048,0.062,0.073	0.438	0	0	chr2R	+	15140378-15140677	Exclusion
chn	0.766,0.759	0.063,0.099,0.042	0.694	0	0	chr2R	+	15140974-15141300	Exclusion
ple	0.158,0.178	1,1,1	-0.832	0	0	chr3L	-	6717553-6717747	Inclusion
ple	0.276,0.381	1,1,1	-0.671	0	0	chr3L	-	6717334-6717426	Inclusion
Axn	0.26,0.311	0.933,0.882,0.854	-0.604	0	0	chr3R	+	30032674-30032811	Inclusion
sky	0.59,0.54	0,0.049,0.001	0.548	0	0	chr2L	-	20875638-20875724	Exclusion
RhoGAPp190	0.812,0.848	0.151,0.161,0.121	0.686	0	0	chrX	-	17644764-17644808	Exclusion
sgg	0.313,0.444	1,0.983,1	-0.616	0	0	chrX	+	2674597-2674921	Inclusion
Myo95E	0.833,0.813	0,0.127,0.059	0.761	0	0	chr3R	-	24159391-24159404	Exclusion
Rab3-GEF	0.202,0.219	0.742,0.741,0.844	-0.565	0	0	chrX	+	15110464-15110670	Inclusion
Sec16	0.712,0.789	0.117,0.148,0.112	0.625	0	0	chrX	+	12605803-12606153	Exclusion
rhea	0.532,0.537	0.033,0.059,0.02	0.497	0	0	chr3L	+	8563882-8563907	Exclusion
dysc	0.792,0.709	0.056,0.055,0.089	0.684	0	0	chr3L	-	13876378-13876458	Exclusion
dysc	0.885,0.807	0.286,0.235,0.264	0.584	0	0	chr3L	-	13873922-13874008	Exclusion
CD98hc	0.436,0.486	0,0.021,0.001	0.454	0	0	chr3R	-	7975054-7975059	Exclusion
CG13384	0.387,0.348	0.974,0.891,0.965	-0.576	0	0	chr2L	+	8385003-8385097	Inclusion
CG13384	0.368,0.29	0.977,0.905,0.953	-0.616	0	0	chr2L	+	8384997-8385091	Inclusion
ed	0.574,0.549	0.002,0.018,0.012	0.551	0	0	chr2L	+	4113298-4113344	Exclusion
Piezo	0.767,0.745	0.214,0.161,0.059	0.611	0	0	chr2L	+	8175176-8175397	Exclusion
Piezo	0.725,0.633	0.067,0.085,0.033	0.617	0	0	chr2L	+	8175176-8175397	Exclusion
msps	0.061,0.08	0.724,0.697,0.67	-0.626	0	0	chr3R	+	16057294-16057389	Inclusion
msps	0.033,0.059	0.569,0.521,0.522	-0.491	0	0	chr3R	+	16057294-16057394	Inclusion
msps	0.035,0.028	0.573,0.555,0.491	-0.508	0	0	chr3R	+	16057301-16057389	Inclusion
CG42268	0.706,0.702	0,0.01,0.003	0.7	0	0	chr3L	-	9735971-9735992	Exclusion
arm	0.229,0.199	0.985,0.952,0.978	-0.758	0	0	chrX	-	1893403-1893499	Inclusion
CG42671	0.31,0.335	0.884,0.766,0.842	-0.508	0	0	chr3L	+	11227673-11228088	Inclusion
Ten-m	0.812,0.798	0.269,0.357,0.278	0.504	0	0	chr3L	-	22301926-22301952	Exclusion
fne	0.425,0.391	1,0.925,1	-0.567	0	0	chrX	+	12939015-12939249	Inclusion
fne	0.566,0.524	1,0.925,1	-0.43	0	0	chrX	+	12939015-12939242	Inclusion
sigmar	0.565,0.673	0,0.052,0.014	0.597	0	0	chr2R	-	23700801-23700869	Exclusion
rg	0.796,0.706	0.221,0.217,0.179	0.545	0	0	chrX	+	5239426-5240382	Exclusion
raskol	0.826,0.788	0.194,0.22,0.138	0.623	0	0	chrX	+	17720948-17720974	Exclusion
zfh2	0.295,0.278	0.971,0.892,0.972	-0.658	0	0	chr4	+	536966-537075	Inclusion
dpr10	0.33,0.272	0.984,0.915,1	-0.665	0	0	chr3L	-	10153613-10153750	Inclusion
Med	0.348,0.312	1,0.98,1	-0.663	0	0	chr3R	+	31612887-31613108	Inclusion
Nrg	0.308,0.28	0.746,0.724,0.822	-0.47	0	0	chrX	+	8550083-8550143	Inclusion
sax	0.69,0.648	0,0.012,0	0.665	0	0	chr2R	+	7807316-7807351	Exclusion
SppL	0.536,0.588	0.058,0.039,0.054	0.512	0	0	chr3R	+	25885119-25885287	Exclusion
jub	0.781,0.833	0,0.01,0.012	0.8	0	0	chrX	-	13828224-13828253	Exclusion
spen	0.681,0.645	0.108,0.133,0.072	0.559	0	0	chr2L	+	199903-199983	Exclusion
Ac3	0.642,0.593	0.043,0.089,0.017	0.568	0	0	chr2L	+	21635620-21635731	Exclusion
mim	0.386,0.412	0.964,0.909,0.873	-0.516	0	0	chr2R	-	6929823-6930098	Inclusion
mim	0.266,0.325	0.988,0.949,0.964	-0.671	0	0	chr2R	-	6935215-6935295	Inclusion
Camta	0.796,0.688	0,0.044,0	0.727	0	0	chr2R	+	9477219-9477246	Exclusion
unc-104	0.329,0.379	0.818,0.775,0.795	-0.442	0	0	chr2R	-	16754243-16754269	Inclusion
kug	0.686,0.722	0.018,0.025,0.016	0.684	0	0	chr3L	+	20023953-20023982	Exclusion
Gug	0.301,0.24	0.985,0.96,0.911	-0.681	0	0	chr3L	+	8470948-8471039	Inclusion
Gug	0.519,0.487	0.994,0.986,0.966	-0.479	0	0	chr3L	+	8470755-8471039	Inclusion
CG43732	0.444,0.458	1,0.931,0.985	-0.521	0	0	chr3R	+	18975243-18975281	Inclusion
CadN	0.01,0.012	0.396,0.356,0.403	-0.374	0	0	chr2L	-	17665379-17665438	Inclusion
CadN	0.033,0.038	0.509,0.485,0.547	-0.478	0	0	chr2L	-	17665379-17665511	Inclusion
cac	0.942,0.864	0.419,0.415,0.459	0.472	0	0	chrX	-	11977462-11977562	Exclusion
cac	0.952,0.875	0.505,0.472,0.502	0.42	0	0	chrX	-	11976889-11977044	Exclusion
eIF4E1	0.94,0.815	0,0,0.07	0.854	0	0	chr3L	-	9401657-9401718	Exclusion
para	0.803,0.805	0.316,0.382,0.323	0.464	0	0	chrX	-	16509576-16509704	Exclusion
para	0.724,0.662	0.047,0.083,0.025	0.641	0	0	chrX	-	16506348-16506439	Exclusion
para	0.92,0.867	0.175,0.316,0.094	0.699	0	0	chrX	-	16506348-16506439	Exclusion
Eps-15	0.091,0.074	0.684,0.632,0.756	-0.608	0	0	chr2R	-	24772941-24772998	Inclusion
Eps-15	0.184,0.186	0.861,0.834,0.9	-0.68	0	0	chr2R	-	24772941-24773003	Inclusion
X11L	0.809,0.768	0,0.01,0.002	0.784	0	0	chrX	+	17603974-17603979	Exclusion
Eps-15	0.671,0.74	0.01,0.042,0.021	0.681	0	0	chr2R	-	24771109-24771324	Exclusion
pod1	0.89,0.846	0.115,0.182,0.138	0.723	0	0	chrX	+	6807799-6808341	Exclusion
Tsp97E	0.79,0.827	0.051,0.073,0.073	0.743	0	0	chr3R	-	26962540-26963080	Exclusion
mtd	0.721,0.676	0.155,0.289,0.185	0.489	0	0	chr3R	-	5293630-5293761	Exclusion
cg	0.32,0.299	0.869,0.831,0.864	-0.545	0	0	chr2R	+	14177175-14177477	Inclusion
CASK	0.569,0.536	0.074,0.073,0.077	0.478	0	0	chr3R	-	21790709-21790849	Exclusion
CASK	0.913,0.9	0.215,0.267,0.224	0.671	0	0	chr3R	-	21790709-21790738	Exclusion
sdt	0.553,0.643	0.018,0.075,0.016	0.562	0	0	chrX	+	8208797-8210038	Exclusion
Lar	0.253,0.273	1,0.937,1	-0.716	0	0	chr2L	+	19719709-19719999	Inclusion
Lar	0.761,0.899	0.027,0.03,0.027	0.802	0	0	chr2L	+	19702146-19702350	Exclusion
Lar	0.319,0.336	1,0.953,1	-0.657	0	0	chr2L	+	19719703-19719999	Inclusion
Lar	0.686,0.807	0.009,0.018,0.013	0.733	0	0	chr2L	+	19702176-19702350	Exclusion
Dys	0.952,0.947	0.44,0.411,0.353	0.548	0	0	chr3R	+	19593796-19594098	Exclusion
PMCA	0.564,0.562	0.967,0.929,0.984	-0.397	0	0	chr4	-	353943-353975	Inclusion
PMCA	0.574,0.576	0.968,0.932,0.985	-0.387	0	0	chr4	-	353943-354005	Inclusion
PMCA	0.358,0.308	0.874,0.856,0.831	-0.521	0	0	chr4	-	334345-334533	Inclusion
PMCA	0.644,0.701	0.083,0.104,0.049	0.594	0	0	chr4	-	337536-337547	Exclusion
Dhc64C	0.728,0.776	0,0.055,0.006	0.732	0	0	chr3L	-	4821428-4821466	Exclusion
Dhc64C	0.608,0.571	0,0.07,0	0.566	0	0	chr3L	-	4816705-4816731	Exclusion
CG42540	0.879,0.857	0.036,0.138,0.16	0.757	0	0	chr3L	+	4564538-4564689	Exclusion
CG43783	0.033,0.088	1,1,1	-0.94	0	0	chr3L	-	8934232-8934308	Inclusion
side-VIII	0.193,0.293	0.75,0.671,0.769	-0.487	1.11022e-16	8.84567e-15	chr2R	+	20470414-20470584	Inclusion
l(1)G0196	0.304,0.298	1,0.838,1	-0.645	2.22045e-16	1.74807e-14	chrX	+	22504229-22504337	Inclusion
CG43783	0.415,0.527	1,1,1	-0.529	2.22045e-16	1.74807e-14	chr3L	-	8934231-8934308	Inclusion
CG13384	0.532,0.497	0.988,0.945,0.98	-0.457	4.44089e-16	3.47546e-14	chr2L	+	8384997-8385097	Inclusion
ple	0.33,0.449	1,1,1	-0.611	1.22125e-15	9.50129e-14	chr3L	-	6717553-6717672	Inclusion
PhKgamma	0.247,0.248	0.813,0.682,0.772	-0.508	1.77636e-15	1.37392e-13	chrX	+	11700621-11701127	Inclusion
Fur1	0.955,0.885	0.543,0.553,0.484	0.393	2.10942e-15	1.62205e-13	chr3R	-	25354948-25356078	Exclusion
sky	0.587,0.583	0,0.175,0	0.527	2.33147e-15	1.78243e-13	chr2L	-	20875638-20875724	Exclusion
htl	1,1	0.11,0.322,0.144	0.808	2.44249e-15	1.85657e-13	chr3R	-	18049111-18049168	Exclusion
Abi	0.832,0.801	0.269,0.352,0.256	0.524	2.66454e-15	2.01378e-13	chr3R	-	14120611-14120622	Exclusion
mtd	0.585,0.545	0.1,0.204,0.109	0.427	4.55191e-15	3.42066e-13	chr3R	-	5293630-5293738	Exclusion
PMCA	0.446,0.446	0.837,0.799,0.822	-0.373	8.10463e-15	6.05603e-13	chr4	-	331398-332002	Inclusion
Dys	0.67,0.832	0.147,0.167,0.143	0.599	8.21565e-15	6.10451e-13	chr3R	+	19593796-19594098	Exclusion
CG14207	0.305,0.366	0.007,0.014,0.011	0.325	1.31006e-14	9.67983e-13	chrX	+	19609463-19609489	Exclusion
PhKgamma	0.133,0.149	0.73,0.635,0.622	-0.521	1.4877e-14	1.09313e-12	chrX	+	11699323-11699406	Inclusion
Khc-73	0.415,0.441	0.002,0.003,0	0.426	2.16493e-14	1.58196e-12	chr2R	-	15520410-15520479	Exclusion
kn	0.516,0.424	0.902,0.898,0.878	-0.423	2.29816e-14	1.67008e-12	chr2R	-	14774180-14774645	Inclusion
Tm1	0.455,0.289	0.873,0.898,0.948	-0.534	3.10862e-14	2.2467e-12	chr3R	+	15307590-15307784	Inclusion
l(1)G0196	0.318,0.341	1,0.831,1	-0.614	3.24185e-14	2.33026e-12	chrX	+	22504229-22504333	Inclusion
Tm1	0.455,0.287	0.873,0.899,0.949	-0.536	3.36398e-14	2.40497e-12	chr3R	+	15307590-15307760	Inclusion
CG13743	0.332,0.388	1,0.854,1	-0.591	3.58602e-14	2.54993e-12	chr2R	-	9058974-9059143	Inclusion
Dscam3	0.269,0.37	0.916,1,1	-0.652	3.94129e-14	2.78757e-12	chr3R	-	17502545-17502949	Inclusion
p24-2	0.202,0.146	0.907,0.794,0.744	-0.641	4.66294e-14	3.28043e-12	chr3R	-	9690022-9690078	Inclusion
SppL	0.414,0.484	0.026,0.035,0.037	0.416	1.07025e-13	7.48952e-12	chr3R	+	25885164-25885287	Exclusion
CASK	0.482,0.456	0.03,0.024,0.027	0.442	1.19571e-13	8.3234e-12	chr3R	-	21790709-21790730	Exclusion
RIC-3	0.903,0.915	0.378,0.363,0.262	0.575	1.33116e-13	9.21774e-12	chr2R	+	21021501-21021521	Exclusion
unc80	0.77,0.793	0.152,0.297,0.191	0.568	1.39999e-13	9.6439e-12	chr3R	+	27664097-27664123	Exclusion
CG43066	0.612,0.614	0.227,0.2,0.223	0.396	2.54019e-13	1.74075e-11	chr2R	+	18522973-18523041	Exclusion
mbl	0.081,0.053	0.407,0.391,0.478	-0.358	2.67231e-13	1.82185e-11	chr2R	+	17359336-17359557	Inclusion
Khc-73	0.924,0.927	0.482,0.509,0.319	0.489	2.84328e-13	1.92847e-11	chr2R	-	15524860-15524901	Exclusion
Sap47	0.695,0.822	0.302,0.322,0.291	0.453	6.8634e-13	4.63139e-11	chr3R	+	15957591-15957919	Exclusion
syd	0.05,0.067	0.574,0.662,0.856	-0.639	8.74523e-13	5.87129e-11	chr3L	-	7933771-7933791	Inclusion
RIC-3	0.249,0.137	0.812,0.711,0.664	-0.536	2.24831e-12	1.50183e-10	chr2R	+	21019765-21019859	Inclusion
hppy	0.113,0.184	0.699,0.7,0.739	-0.564	3.07343e-12	2.04267e-10	chr2R	+	19220744-19220782	Inclusion
PMCA	0.116,0.104	0.635,0.496,0.657	-0.486	3.65707e-12	2.41842e-10	chr4	-	334345-334533	Inclusion
Dic1	0.858,0.85	0.408,0.339,0.202	0.538	4.32543e-12	2.84618e-10	chr3R	+	13367564-13367668	Exclusion
Sec31	0.617,0.592	0.048,0,0	0.589	4.69069e-12	3.07124e-10	chr2R	+	8895787-8895843	Exclusion
Vav	0.431,0.409	0.035,0.05,0.039	0.379	9.034e-12	5.88589e-10	chrX	+	19264685-19265308	Exclusion
Unc-115a	0.222,0.132	0.909,0.798,0.706	-0.627	9.36451e-12	6.07132e-10	chr3R	-	9697908-9697964	Inclusion
Ubx	0.521,0.381	0.971,0.973,0.905	-0.499	1.27189e-11	8.20589e-10	chr3R	-	16710562-16710612	Inclusion
lap	0.517,0.564	1,0.951,0.934	-0.421	1.36502e-11	8.76395e-10	chr3R	+	7195694-7195895	Inclusion
CG5174	0.443,0.389	0,0.004,0	0.415	1.8773e-11	1.19948e-09	chr2R	+	18423869-18423871	Exclusion
Nhe3	0.855,0.85	0.413,0.393,0.416	0.445	2.02305e-11	1.28639e-09	chr2L	-	6678912-6679262	Exclusion
CG34126	0.591,0.736	0.127,0.102,0.126	0.545	2.0807e-11	1.31672e-09	chr2L	+	4985733-4985762	Exclusion
CG10738	0.669,0.738	0.019,0.135,0.057	0.633	2.40929e-11	1.5174e-09	chr3L	+	13462102-13462107	Exclusion
CG42674	0.701,0.698	0.21,0.253,0.317	0.44	2.53463e-11	1.58877e-09	chr3L	-	20162455-20164430	Exclusion
Stacl	0.527,0.514	0.938,0.917,0.988	-0.427	2.95215e-11	1.84175e-09	chr2R	+	15463298-15463509	Inclusion
CG42672	0.56,0.714	0.064,0.095,0.009	0.581	3.59188e-11	2.23034e-09	chr2R	+	21308292-21308321	Exclusion
CG31388	0.272,0.267	0.742,0.821,0.806	-0.52	3.78425e-11	2.33881e-09	chr3R	+	11238811-11238900	Inclusion
Klp98A	0.479,0.387	0.972,0.86,0.886	-0.473	5.55377e-11	3.40065e-09	chr3R	-	27550585-27550707	Inclusion
CG3529	0.623,0.541	1,0.908,1	-0.387	5.95434e-11	3.62913e-09	chr3L	+	9450018-9450068	Inclusion
CG6621	0.68,0.622	0,0.062,0.036	0.618	6.46029e-11	3.91944e-09	chr3R	-	10891000-10891011	Exclusion
CG43373	0.971,1	0.502,0.317,0.461	0.559	6.90961e-11	4.1729e-09	chr3L	-	16539146-16539191	Exclusion
haf	0.465,0.457	0.979,0.887,0.912	-0.465	1.16106e-10	6.9485e-09	chr2L	+	1605099-1605485	Inclusion
Stacl	0.687,0.721	0.223,0.259,0.238	0.464	1.24616e-10	7.42421e-09	chr2R	+	15460873-15460994	Exclusion
cpx	0.203,0.282	0.963,0.817,0.726	-0.593	1.28485e-10	7.62037e-09	chr3R	+	4296300-4296502	Inclusion
Mlf	0.513,0.617	0.091,0.134,0.184	0.429	1.36976e-10	8.08769e-09	chr2R	-	15938115-15938267	Exclusion
smash	0.456,0.516	0.041,0.04,0.037	0.447	1.39014e-10	8.17155e-09	chr3R	+	4705731-4705780	Exclusion
metro	0.536,0.466	0.046,0.107,0.154	0.399	1.60963e-10	9.41992e-09	chr2R	-	11229004-11229033	Exclusion
Gyg	0.206,0.178	0.804,0.774,0.813	-0.605	1.77761e-10	1.0349e-08	chr2R	+	21209972-21210129	Inclusion
sm	1,1	0.64,0.648,0.677	0.345	1.78403e-10	1.0349e-08	chr2R	-	19631037-19631262	Exclusion
Stacl	0.751,0.862	0.317,0.231,0.293	0.526	2.19014e-10	1.26492e-08	chr2R	+	15458899-15459267	Exclusion
Asator	0.571,0.612	0.975,0.914,0.98	-0.365	2.95307e-10	1.69815e-08	chr4	-	476963-477119	Inclusion
klg	0.955,0.983	0.487,0.498,0.662	0.42	3.99885e-10	2.28956e-08	chr3R	+	22956590-22956687	Exclusion
haf	0.503,0.485	0.983,0.896,0.924	-0.44	4.24053e-10	2.41747e-08	chr2L	+	1605096-1605485	Inclusion
CG13743	0.364,0.379	0.013,0.033,0	0.356	5.46118e-10	3.09998e-08	chr2R	-	9056573-9056632	Exclusion
CG8671	0.847,0.817	0.437,0.367,0.452	0.413	6.30458e-10	3.56344e-08	chr2L	+	21279884-21280447	Exclusion
CadN	0.773,0.752	0.406,0.418,0.396	0.356	7.05532e-10	3.97079e-08	chr2L	-	17655669-17655910	Exclusion
Patronin	0.415,0.574	1,0.977,1	-0.498	8.16925e-10	4.57824e-08	chr2R	-	17529982-17530134	Inclusion
sm	0.972,0.967	0.473,0.536,0.528	0.457	8.322e-10	4.63993e-08	chr2R	-	19564462-19564512	Exclusion
CG43783	0.472,0.606	1,1,1	-0.461	8.34949e-10	4.63993e-08	chr3L	-	8934232-8934311	Inclusion
Patronin	0.506,0.598	1,1,1	-0.448	8.38783e-10	4.64174e-08	chr2R	-	17529982-17530134	Inclusion
fne	0.295,0.31	0,0,0	0.302	1.12692e-09	6.21025e-08	chrX	+	12944293-12944337	Exclusion
lncRNA:CR45184	1,1	0.628,0.437,0.576	0.453	1.1341e-09	6.22391e-08	chr3L	-	827182-827236	Exclusion
CG4266	0.897,0.867	0.481,0.411,0.424	0.443	1.21532e-09	6.64206e-08	chr2R	-	21167172-21167444	Exclusion
nAChRalpha4	0.526,0.495	0.132,0.147,0.124	0.376	1.33553e-09	7.26904e-08	chr3L	+	23238837-23239017	Exclusion
CG8671	0.606,0.469	0.992,0.919,0.993	-0.43	1.58948e-09	8.61579e-08	chr2L	+	21277278-21278429	Inclusion
CG32521	0.575,0.65	0.987,0.994,0.994	-0.379	1.62416e-09	8.76782e-08	chrX	-	21211080-21211274	Inclusion
CadN	0.203,0.179	0.597,0.5,0.622	-0.382	1.86188e-09	1.00102e-07	chr2L	-	17652667-17652905	Inclusion
Scgalpha	0.444,0.507	1,0.78,1	-0.451	2.00982e-09	1.07619e-07	chr2L	+	8304662-8304750	Inclusion
mbl	0.068,0.048	0.367,0.358,0.449	-0.333	2.02822e-09	1.08166e-07	chr2R	+	17359360-17359557	Inclusion
eIF2Bdelta	0.88,0.746	0.325,0.26,0.211	0.548	4.68662e-09	2.48937e-07	chr2R	+	23386790-23386827	Exclusion
LpR1	0.779,0.63	0.202,0.304,0.182	0.475	4.92861e-09	2.60743e-07	chr3R	-	25748103-25748225	Exclusion
Flo2	0.182,0.255	0.679,0.625,0.565	-0.404	6.34618e-09	3.34401e-07	chrX	+	14925646-14925684	Inclusion
CG31638	0.924,0.874	0.549,0.528,0.498	0.374	6.95968e-09	3.65273e-07	chr2L	+	6495244-6495868	Exclusion
Stacl	0.626,0.75	0.097,0.137,0.178	0.551	7.04295e-09	3.68182e-07	chr2R	+	15457748-15457924	Exclusion
CG6701	1,1	0.612,0.453,0.427	0.503	7.87355e-09	4.09983e-07	chr2R	-	13979477-13979658	Exclusion
CG31705	0.009,0.004	1,0.737,0.678	-0.799	8.06675e-09	4.18395e-07	chr2L	-	11525839-11526012	Inclusion
CG7990	0.033,0.028	0.648,0.491,0.563	-0.537	8.27755e-09	4.27652e-07	chrX	-	19199827-19199885	Inclusion
Stacl	0.877,0.915	0.474,0.48,0.509	0.408	9.52384e-09	4.90126e-07	chr2R	+	15460873-15461226	Exclusion
CG4238	0.08,0.196	0.744,0.522,0.739	-0.53	1.02355e-08	5.24707e-07	chr2L	+	2012267-2012472	Inclusion
Atpalpha	0.286,0.394	0.81,0.816,0.782	-0.463	1.08747e-08	5.55325e-07	chr3R	+	20959237-20959380	Inclusion
Eps-15	0.028,0.069	0.542,0.413,0.644	-0.485	1.20449e-08	6.12716e-07	chr2R	-	24772974-24773003	Inclusion
PMCA	0.567,0.447	1,0.87,1	-0.45	1.56998e-08	7.95579e-07	chr4	-	334345-334533	Inclusion
LRR	0.739,0.494	0.027,0.049,0.018	0.585	1.61457e-08	8.1505e-07	chr2R	-	7680292-7680312	Exclusion
fon	0.559,0.637	0.037,0.052,0.107	0.533	2.21129e-08	1.11204e-06	chr2L	-	19385670-19385705	Exclusion
spir	0.057,0.303	0.931,0.784,1	-0.725	2.43496e-08	1.21988e-06	chr2L	+	20344655-20344672	Inclusion
Argk	0.223,0.188	1,0.582,1	-0.655	2.53332e-08	1.26437e-06	chr3L	-	9061907-9062467	Inclusion
fwe	0.696,0.778	0.387,0.409,0.318	0.366	3.46208e-08	1.71496e-06	chr3L	-	15811193-15811393	Exclusion
Khc-73	0.87,0.879	0,0.408,0	0.739	3.46145e-08	1.71496e-06	chr2R	-	15520410-15520479	Exclusion
CG32017	0.443,0.205	1,1,1	-0.676	3.79028e-08	1.87053e-06	chr4	-	1145208-1145397	Inclusion
sno	0.603,0.482	0.12,0.174,0.096	0.412	4.61533e-08	2.26923e-06	chrX	-	13202740-13203057	Exclusion
nwk	0.911,1	0.148,0.486,0.266	0.655	5.19333e-08	2.54396e-06	chr3L	+	9142573-9143323	Exclusion
bma	0.781,0.519	0,0.104,0	0.615	5.30638e-08	2.58975e-06	chr3L	+	9958790-9958849	Exclusion
nAChRalpha4	0.44,0.435	0.092,0.097,0.081	0.347	5.62765e-08	2.73644e-06	chr3L	+	23238890-23239017	Exclusion
heph	1,1	0.496,0.223,0.33	0.65	6.38918e-08	3.09536e-06	chr3R	-	31979523-31979619	Exclusion
ScsbetaA	0.486,0.567	0.146,0.204,0.153	0.359	8.50228e-08	4.10406e-06	chr3R	+	8941314-8941316	Exclusion
capt	0.762,0.897	0.347,0.444,0.42	0.426	8.96169e-08	4.31009e-06	chr2L	-	1154552-1155053	Exclusion
CadN	0.868,0.935	0.595,0.571,0.611	0.309	1.01073e-07	4.84347e-06	chr2L	-	17714306-17714521	Exclusion
slo	0.771,0.832	0.266,0.055,0.278	0.602	1.41212e-07	6.74251e-06	chr3R	+	24696091-24696126	Exclusion
Klp98A	0.302,0.274	0.935,0.692,0.781	-0.515	1.48909e-07	7.08442e-06	chr3R	-	27550637-27550707	Inclusion
Jupiter	0.29,0.123	0.752,0.727,0.862	-0.574	1.55515e-07	7.37217e-06	chr3R	-	11591501-11591911	Inclusion
Shab	0.908,0.928	0.578,0.576,0.5	0.367	1.57588e-07	7.4438e-06	chr3L	+	2951994-2952107	Exclusion
Stacl	0.602,0.703	0.259,0.158,0.239	0.434	1.58922e-07	7.48008e-06	chr2R	+	15458899-15459267	Exclusion
Patronin	0.836,0.732	0.139,0.19,0.414	0.536	1.66403e-07	7.80443e-06	chr2R	-	17523500-17523571	Exclusion
CG43737	0.931,0.923	0.597,0.603,0.663	0.306	1.81053e-07	8.46152e-06	chrX	+	15175811-15175999	Exclusion
sky	0.906,0.932	0.454,0.406,0.424	0.491	1.96485e-07	9.15037e-06	chr2L	-	20889820-20890067	Exclusion
wake	0.281,0.423	0.78,0.785,0.799	-0.436	2.11933e-07	9.8352e-06	chr3R	+	22676909-22677463	Inclusion
Khc-73	0.967,0.959	0,0.568,0	0.774	3.13945e-07	1.45183e-05	chr2R	-	15520417-15520479	Exclusion
smog	0.48,0.617	0.918,0.987,0.958	-0.406	3.32132e-07	1.53059e-05	chr2L	+	4873596-4873817	Inclusion
ArfGAP1	0.41,0.45	0.83,0.947,0.877	-0.455	3.53581e-07	1.62377e-05	chr3L	-	12415945-12416004	Inclusion
smog	0.473,0.614	0.915,0.986,0.956	-0.409	4.54857e-07	2.08164e-05	chr2L	+	4873596-4873813	Inclusion
CG34357	0.98,0.927	0.538,0.513,0.518	0.43	5.4982e-07	2.50756e-05	chr3R	-	4494609-4494620	Exclusion
cac	0.008,0.003	0.484,0.275,0.425	-0.389	6.11294e-07	2.77834e-05	chrX	-	11968457-11968503	Inclusion
CG17233	0.422,0.435	0.847,0.763,0.782	-0.369	6.53451e-07	2.95977e-05	chr3L	-	20238738-20239544	Inclusion
CG17233	0.422,0.434	0.847,0.762,0.781	-0.369	6.65996e-07	3.0063e-05	chr3L	-	20238738-20239547	Inclusion
kek2	0.508,0.383	1,0.825,1	-0.496	6.70693e-07	3.01721e-05	chr2L	+	11586718-11586933	Inclusion
nAChRalpha6	0.341,0.394	0.784,0.692,0.897	-0.423	6.74758e-07	3.0252e-05	chr2L	-	9819287-9819331	Inclusion
CG43737	0.919,0.911	0.586,0.588,0.652	0.306	7.08672e-07	3.16652e-05	chrX	+	15175808-15175999	Exclusion
Patronin	0.917,0.857	0.425,0.482,0.387	0.456	7.1396e-07	3.17941e-05	chr2R	-	17523500-17523571	Exclusion
kek2	0.509,0.375	1,0.821,1	-0.498	7.58491e-07	3.36637e-05	chr2L	+	11586710-11586933	Inclusion
CG12541	0.618,0.425	1,1,1	-0.479	8.18259e-07	3.6195e-05	chrX	-	7033112-7033309	Inclusion
pHCl-1	0.9,1	0.372,0.356,0.492	0.543	8.9654e-07	3.95255e-05	chr3L	-	15852695-15852697	Exclusion
cac	0.011,0.005	0.5,0.275,0.435	-0.395	9.12395e-07	4.00908e-05	chrX	-	11968441-11968503	Inclusion
CG10737	0.679,0.658	0.995,0.978,0.982	-0.316	1.08542e-06	4.75358e-05	chr2R	+	19174339-19174365	Inclusion
zip	0.395,0.489	0.074,0.019,0.008	0.408	1.09152e-06	4.76451e-05	chr2R	-	24997913-24997936	Exclusion
fwe	0.734,0.806	0.425,0.481,0.354	0.35	1.10413e-06	4.80367e-05	chr3L	-	15811220-15812241	Exclusion
CG17233	0.44,0.442	0.852,0.768,0.791	-0.363	1.1513e-06	4.99248e-05	chr3L	-	20238738-20239613	Inclusion
ValRS	0.456,0.667	0.061,0.035,0	0.529	1.2088e-06	5.22472e-05	chr2R	+	13200889-13200906	Exclusion
dom	0.44,0.497	0.123,0.169,0.063	0.35	1.22063e-06	5.25867e-05	chr2R	+	21326190-21326294	Exclusion
CG17233	0.441,0.449	0.851,0.772,0.793	-0.36	1.2962e-06	5.56609e-05	chr3L	-	20238738-20239610	Inclusion
cac	0.008,0.003	0.461,0.265,0.427	-0.379	1.42744e-06	6.09012e-05	chrX	-	11968460-11968503	Inclusion
Dscam1	0.339,0.326	0.003,0.007,0.022	0.322	1.73025e-06	7.33473e-05	chr2R	-	7322383-7322397	Exclusion
CG31999	1,1	0.43,0.449,0.673	0.483	1.86975e-06	7.87557e-05	chr4	-	226307-226531	Exclusion
dpr12	0.941,0.965	0.585,0.509,0.614	0.384	1.91247e-06	8.02993e-05	chr2R	+	5853712-5853768	Exclusion
Stacl	0.763,0.78	0.4,0.363,0.44	0.371	1.92256e-06	8.04677e-05	chr2R	+	15460873-15461226	Exclusion
slo	1,1	0.43,0.43,0.145	0.665	2.11852e-06	8.81119e-05	chr3R	+	24698198-24698269	Exclusion
CG34408	0.769,0.479	0.01,0.051,0	0.604	2.20831e-06	9.15584e-05	chrX	+	10221659-10221688	Exclusion
cpo	0.321,0	0.835,0.759,1	-0.704	2.253e-06	9.31193e-05	chr3R	+	18012096-18012150	Inclusion
CG31999	1,1	0.423,0.446,0.677	0.485	2.58526e-06	0.000106189	chr4	-	226303-226531	Exclusion
ome	0.493,0.523	0.083,0.148,0.199	0.365	2.6993e-06	0.000110529	chr3L	+	14739435-14740148	Exclusion
Cngl	1,1	0.674,0.712,0.637	0.326	2.7165e-06	0.00011089	chrX	-	15394985-15395107	Exclusion
CG42540	0.798,0.736	0.179,0.254,0.289	0.526	2.73418e-06	0.000111269	chr3L	+	4564394-4564549	Exclusion
slo	1,1	0.325,0.194,0.366	0.705	2.7596e-06	0.000111959	chr3R	+	24696091-24696126	Exclusion
nrm	0.133,0.216	0.696,1,0.821	-0.664	2.82191e-06	0.000114136	chr3L	+	23033160-23033270	Inclusion
SppL	0.445,0.488	0.129,0.122,0.111	0.346	2.87768e-06	0.000116037	chr3R	+	25885119-25885319	Exclusion
CG13743	0.238,0.338	1,0.693,1	-0.61	2.95668e-06	0.00011886	chr2R	-	9058974-9059120	Inclusion
Patronin	0.623,0.652	0.113,0.143,0.265	0.464	3.10226e-06	0.000124335	chr2R	-	17523500-17523571	Exclusion
GramD1B	0.152,0.204	0.535,0.509,0.619	-0.376	3.17806e-06	0.000126988	chr2L	-	3367904-3368194	Inclusion
PsGEF	0.877,0.929	0.548,0.542,0.469	0.383	3.26423e-06	0.000130038	chrX	-	2383496-2383603	Exclusion
Dscam1	0.325,0.428	0.818,0.709,0.834	-0.41	3.55465e-06	0.000141183	chr2R	-	7321583-7321646	Inclusion
Stacl	0.438,0.513	0.063,0.078,0.131	0.385	3.98354e-06	0.000157743	chr2R	+	15457748-15457924	Exclusion
para	0.592,0.617	0.223,0.277,0.225	0.363	4.43532e-06	0.000174588	chrX	-	16532394-16532618	Exclusion
for	0,0	0.549,1,0.475	-0.675	5.06156e-06	0.000198647	chr2L	-	3627697-3627869	Inclusion
Cngl	1,1	0.677,0.721,0.629	0.324	6.49825e-06	0.000253528	chrX	-	15394985-15395191	Exclusion
Khc-73	0.358,0.329	0.011,0.015,0	0.335	6.67567e-06	0.000259683	chr2R	-	15521044-15521100	Exclusion
Rim	0.653,0.608	0.232,0.341,0.235	0.361	6.93429e-06	0.000268953	chr3R	-	17887421-17887543	Exclusion
sw	0.694,0.677	0.248,0.326,0.33	0.384	7.90689e-06	0.000305779	chrX	-	20232117-20232164	Exclusion
fwe	0.828,0.87	0.535,0.579,0.449	0.328	8.75618e-06	0.000337636	chr3L	-	15811220-15811393	Exclusion
CG42268	0.294,0.361	0.009,0.018,0.025	0.31	1.17255e-05	0.000449512	chr3L	-	9735971-9736115	Exclusion
CG42540	0.805,0.756	0.165,0.238,0.392	0.515	1.24474e-05	0.000475807	chr3L	+	4564353-4564549	Exclusion
CG31999	1,1	0.458,0.464,0.7	0.459	1.28434e-05	0.000489531	chr4	-	226307-226550	Exclusion
Pkc53E	0.49,0.35	0,0,0	0.42	1.33414e-05	0.00050705	chr2R	+	16925619-16925745	Exclusion
sgg	0.022,0.043	1,0.416,1	-0.773	1.39371e-05	0.000528173	chrX	+	2674818-2674921	Inclusion
Usp2	0.335,0.315	0.677,0.609,0.675	-0.329	1.49014e-05	0.000563103	chrX	+	22462400-22463272	Inclusion
CG31999	1,1	0.452,0.461,0.703	0.461	1.55807e-05	0.000587094	chr4	-	226303-226550	Exclusion
CG5065	0.142,0.09	0.566,0.479,0.654	-0.45	1.62432e-05	0.00061032	chr2R	+	16612334-16612573	Inclusion
Dscam1	0.518,0.602	0.922,0.85,0.911	-0.334	1.68733e-05	0.000632198	chr2R	-	7321583-7321649	Inclusion
rdgB	0.057,0.075	0.356,0.357,0.508	-0.341	1.70849e-05	0.000638321	chrX	+	13774686-13774856	Inclusion
eIF4E1	0.701,0.629	1,1,1	-0.335	1.94183e-05	0.000723454	chr3L	-	9401436-9401584	Inclusion
nAChRalpha4	0.444,0.431	0.116,0.13,0.119	0.316	2.08682e-05	0.000775288	chr3L	+	23238823-23239017	Exclusion
para	0.852,0.768	0.354,0.501,0.42	0.385	2.34591e-05	0.000869103	chrX	-	16506348-16506546	Exclusion
ewg	0.031,0.043	0.884,0.468,1	-0.747	2.7524e-05	0.00101685	chrX	-	269431-269468	Inclusion
sdk	0.493,0.344	0.013,0.004,0.021	0.406	3.27521e-05	0.00120663	chrX	+	742344-742361	Exclusion
CG15270	0.557,0.328	0.935,0.874,1	-0.494	3.38798e-05	0.00124471	chr2L	+	15089045-15089090	Inclusion
onecut	0.395,0.62	0.845,1,1	-0.441	3.81148e-05	0.00139642	chr4	-	607325-607403	Inclusion
MTA1-like	0.732,0.773	0.47,0.349,0.381	0.352	3.98535e-05	0.00145608	chr3R	-	5644163-5644270	Exclusion
CG34408	0.649,0.544	1,0.99,1	-0.4	4.06847e-05	0.00148236	chrX	+	10226180-10226371	Inclusion
para	0.552,0.589	0.208,0.259,0.205	0.347	4.82558e-05	0.00174858	chrX	-	16532405-16532618	Exclusion
Prosap	0.537,0.455	0.799,0.84,0.846	-0.332	5.06676e-05	0.00183096	chr2R	-	14067247-14067684	Inclusion
pan	0.881,0.915	0.605,0.638,0.547	0.301	5.28648e-05	0.00190006	chr4	+	104083-104528	Exclusion
nkd	0.649,0.707	1,0.972,1	-0.313	5.28673e-05	0.00190006	chr3L	-	19006546-19006922	Inclusion
para	0.455,0.564	0.099,0.168,0.142	0.373	6.06752e-05	0.00217477	chrX	-	16527998-16528119	Exclusion
lap	0.142,0.038	1,0.702,0.591	-0.674	6.53707e-05	0.00233674	chr3R	+	7194314-7194458	Inclusion
CG9967	0.201,0	1,1,1	-0.899	7.47434e-05	0.00265741	chr2L	-	2330656-2330810	Inclusion
nAChRalpha4	0.436,0.422	0.117,0.132,0.119	0.306	7.58315e-05	0.00268887	chr3L	+	23238799-23239017	Exclusion
Ranbp16	0.388,0.446	0.043,0.058,0.051	0.366	7.86641e-05	0.00278185	chrX	-	15929173-15929266	Exclusion
pHCl-1	1,0.857	0.541,0.316,0.405	0.508	7.90651e-05	0.00278857	chr3L	-	15855757-15856353	Exclusion
CG9967	0.203,0	1,1,1	-0.898	8.06499e-05	0.00282938	chr2L	-	2330656-2330807	Inclusion
cpo	0.397,0	0.821,0.747,1	-0.657	8.0609e-05	0.00282938	chr3R	+	18012102-18012150	Inclusion
Ugt49C1	0,0.174	0.835,0.487,0.816	-0.626	8.74014e-05	0.00305006	chr2R	-	21217232-21217434	Inclusion
Ziz	0.921,1	0.59,0.678,0.599	0.338	9.51586e-05	0.00330333	chr2L	-	7473258-7473419	Exclusion
Rim	0.881,0.807	0.435,0.513,0.555	0.343	0.000103521	0.00357486	chr3R	-	17887421-17887543	Exclusion
dysc	0.817,0.679	0.205,0.133,0.434	0.491	0.000108699	0.00374387	chr3L	-	13876378-13876458	Exclusion
Sxl	0.343,0.17	0.817,0.634,0.694	-0.458	0.000116629	0.00400658	chrX	-	7080989-7081054	Inclusion
SK	0.737,0.925	0.438,0.405,0.295	0.452	0.000128052	0.00438762	chrX	+	5388242-5388377	Exclusion
CR43670	1,0.939	0.493,0.701,0.534	0.394	0.000135393	0.00462714	chr2L	-	16702970-16703096	Exclusion
PMCA	0.522,0.514	0.81,0.956,0.853	-0.355	0.000146174	0.00498272	chr4	-	334345-334533	Inclusion
tyn	1,1	0.394,0.676,0.481	0.483	0.000151079	0.00513668	chrX	+	187569-187609	Exclusion
Wbp2	0.738,0.846	0.415,0.37,0.436	0.385	0.000151959	0.00515336	chr3L	+	12852430-12852528	Exclusion
ABCD	0.732,1	0.3,0.493,0.12	0.562	0.000152829	0.00516962	chr4	-	191309-191386	Exclusion
pre-mod(mdg4)-I	1,1	0.631,0.448,0.456	0.488	0.000187913	0.00634014	chr3R	-	21359363-21359480	Exclusion
tyn	1,1	0.432,0.681,0.487	0.467	0.000189986	0.00639377	chrX	+	187572-187609	Exclusion
sif	0.358,0.281	0.822,0.697,1	-0.52	0.000221648	0.00739317	chr3L	+	5659012-5659121	Inclusion
l(2)01289	0,0.106	0.615,0.756,0.387	-0.533	0.000221918	0.00739317	chr2R	-	6730301-6731266	Inclusion
unc79	0.468,0.473	0.127,0.173,0.178	0.311	0.000242703	0.0080653	chr3R	-	19240227-19240289	Exclusion
CG43783	0.623,0.727	1,1,1	-0.325	0.00026737	0.00886274	chr3L	-	8934231-8934311	Inclusion
Snoo	0.191,0.423	0.833,0.781,0.737	-0.477	0.000277198	0.00915955	chr2L	-	7958487-7958713	Inclusion
CG45782	0.604,0.512	1,0.695,1	-0.34	0.000277709	0.00915955	chr3L	-	25636215-25636450	Inclusion
sdk	0.729,0.69	0.349,0.351,0.355	0.358	0.00028322	0.00931809	chrX	+	731643-731777	Exclusion
Sh	1,1	0.609,0.401,0.513	0.492	0.000290795	0.00954357	chrX	-	17933589-17933687	Exclusion
CG11319	0.308,0.423	0.037,0.089,0.029	0.314	0.000301502	0.00987047	chr2L	-	6573699-6573805	Exclusion
Hr4	0.308,0.069	1,0.75,1	-0.728	0.000342211	0.011148	chrX	+	1993015-1994189	Inclusion
Mbs	0.347,0.302	0.6,0.711,0.658	-0.332	0.000346027	0.0112446	chr3L	+	16065048-16065434	Inclusion
PIP5K59B	0.783,0.74	0.382,0.475,0.483	0.315	0.000375956	0.0121873	chr2R	+	22880133-22880218	Exclusion
Hr4	0.35,0.051	1,0.754,1	-0.718	0.000385186	0.0124559	chrX	+	1992539-1994189	Inclusion
CLIP-190	0.026,0.05	0.366,0.325,0.35	-0.309	0.000391822	0.0126396	chr2L	+	17404061-17404117	Inclusion
CG42540	0.981,0.965	0.514,0.691,0.639	0.358	0.000397773	0.0128004	chr3L	+	4564538-4564549	Exclusion
CG42322	0.263,0.299	0.667,0.57,0.675	-0.356	0.000436809	0.0140224	chr3R	+	20750688-20750757	Inclusion
mbl	0.383,0.214	0.742,0.632,0.973	-0.484	0.000442013	0.0141551	chr2R	+	17354179-17354463	Inclusion
CG6701	1,1	0.743,0.613,0.57	0.358	0.000447535	0.0142973	chr2R	-	13979477-13979687	Exclusion
CG43367	0.777,1	0.343,0.465,0.332	0.508	0.000471679	0.0150324	chr3L	+	4195702-4195715	Exclusion
CG32264	0.24,0.176	0.48,0.534,0.662	-0.351	0.000473922	0.0150675	chr3L	-	3780423-3781412	Inclusion
Slob	0.296,0.188	0.514,0.798,0.708	-0.431	0.000508583	0.0160639	chr2L	-	7649189-7649200	Inclusion
slpr	0.483,0.458	0.033,0.259,0	0.373	0.000508904	0.0160639	chrX	-	8174547-8174567	Exclusion
mmd	0.072,0.081	0.319,0.528,0.597	-0.405	0.000527298	0.0166049	chrX	-	15950355-15950385	Inclusion
GLS	0.914,1	0.293,0.663,0.451	0.488	0.000549978	0.0172779	chr2R	-	12673899-12673928	Exclusion
Piezo	0.584,0.676	0.973,0.942,0.972	-0.332	0.00057803	0.0181162	chr2L	+	8184127-8184393	Inclusion
Patronin	1,1	0.463,0.456,0.615	0.489	0.000602333	0.0188332	chr2R	-	17522853-17522954	Exclusion
CG32017	0.607,0.423	1,0.452,1	-0.302	0.000618182	0.0191509	chr4	-	1145208-1145341	Inclusion
klar	0.478,0.542	0.2,0.173,0.209	0.316	0.000618285	0.0191509	chr3L	-	440494-440679	Exclusion
Tsp26A	0.42,0.414	0.092,0.043,0.007	0.37	0.000697666	0.0215592	chr2L	+	6001159-6001269	Exclusion
DIP-beta	0.017,0.016	0.545,0.545,0.269	-0.436	0.000714111	0.0220159	chrX	-	21437563-21437625	Inclusion
slo	0.083,0.154	0.402,0.435,0.493	-0.325	0.000735429	0.0226204	chr3R	+	24685653-24685895	Inclusion
CG42540	0.899,0.808	0.289,0.376,0.588	0.436	0.000762235	0.0233364	chr3L	+	4568625-4568948	Exclusion
Wbp2	0.844,0.918	0.585,0.585,0.555	0.306	0.000778636	0.0237835	chr3L	+	12852427-12852543	Exclusion
mbl	0.417,0.174	0.756,0.635,0.974	-0.493	0.000841606	0.0256477	chr2R	+	17354179-17354412	Inclusion
CASK	0.669,0.862	0,0.378,0.313	0.535	0.000847652	0.0257725	chr3R	-	21803329-21803389	Exclusion
ITP	0.542,0.713	1,0.929,1	-0.349	0.000857336	0.0260072	chr2R	+	24556284-24557699	Inclusion
Hk	0.86,0.806	0.397,0.431,0.512	0.386	0.000901715	0.0272908	chrX	-	10254720-10255172	Exclusion
cpx	0.549,0.635	0.983,0.878,0.879	-0.321	0.000956002	0.0288294	chr3R	+	4298554-4298585	Inclusion
CG43373	0.982,1	0.682,0.601,0.724	0.322	0.00101808	0.0306027	chr3L	-	16539146-16539325	Exclusion
Gyg	0.718,0.879	0.584,0.167,0.076	0.523	0.00105822	0.031737	chr2R	+	21205746-21205885	Exclusion
Nct	0.406,0.245	0.695,0.732,0.827	-0.426	0.00116232	0.0347016	chr3R	+	24854225-24854302	Inclusion
CG18659	0.975,0.84	0.615,0.45,0.488	0.39	0.0011795	0.0351354	chr2R	-	9126181-9126213	Exclusion
Sh	1,1	0.408,0.372,0.674	0.515	0.00120287	0.0357511	chrX	-	17933589-17933653	Exclusion
dre4	0.484,0.513	0.176,0.207,0.171	0.314	0.00130758	0.0387759	chr3L	-	1872354-1872470	Exclusion
Hr4	0.344,0.116	1,0.748,1	-0.686	0.00132805	0.0392949	chrX	+	1993210-1994189	Inclusion
raskol	0.421,0.402	0.057,0.099,0.06	0.339	0.00134919	0.0398313	chrX	+	17720826-17720974	Exclusion
dpr12	0.811,0.909	0.3,0.39,0.59	0.433	0.00150414	0.0442084	chr2R	+	5855250-5855446	Exclusion
Patronin	0.61,0.741	1,0.99,1	-0.321	0.00152277	0.0446567	chr2R	-	17528622-17528852	Inclusion
mthl10	0.694,0.742	0.331,0.17,0.398	0.418	0.00152873	0.0447322	chr3L	-	340781-341023	Exclusion
Patronin	0.538,0.51	0.064,0.13,0.253	0.375	0.00159212	0.0463818	chr2R	-	17522853-17522954	Exclusion
CG43373	0.982,1	0.685,0.582,0.732	0.325	0.00159966	0.046499	chr3L	-	16539146-16539332	Exclusion
dlg1	0.37,0.153	1,1,0.418	-0.544	0.00160714	0.0466142	chrX	+	11399751-11399816	Inclusion
Cp1	0.167,0.152	0.785,0.392,0.672	-0.457	0.0016509	0.0476742	chr2R	+	13965605-13965785	Inclusion
Rab26	0.425,0.426	0.687,0.758,0.788	-0.319	0.0016838	0.0485184	chr3L	+	21329799-21329909	Inclusion
Nhe3	0.696,0.639	1,0.911,1	-0.303	0.00170563	0.0489343	chr2L	-	6678912-6679082	Inclusion
