# Supplementary material for: ELAV/Hu RNA binding proteins determine multiple programs of neural alternative splicing
Source: PLoS Genet. 2021 Apr 7;17(4):e1009439. doi: 10.1371/journal.pgen.1009439 (PMC8055025; doi:10.1371/journal.pgen.1009439)
Supplement: S2 Table — (XLSX) [file pgen.1009439.s016.xlsx]

## Sheet: Elav-WT_S2
geneSymbol	Log_ALE_Usage_Ratio_1	Log_ALE_Usage_Ratio_2	Log_ALE_Usage_Ratio_Avg	LogP	Group
ewg	3.76975	7.14637	6.62924	8.03359	P<0.05&UP
vn	2.85212	5.30624	4.84725	4.45927	P<0.05&UP
5PtaseI	4.1367	4.65775	4.50408	5.68643	P<0.05&UP
CG4662	3.06047	4.83471	4.44657	4.81734	P<0.05&UP
Cbl	3.83489	3.73936	3.77191	4.45111	P<0.05&UP
CG12004	3.35644	3.56619	3.4996	3.54581	P<0.05&UP
lap	1.6955	3.92113	3.48269	2.06742	P<0.05&UP
Pal1	2.80735	3.61465	3.39227	2.99376	P<0.05&UP
px	3.58809	2.80516	3.11574	3.01754	P<0.05&UP
CG44838	3.57537	2.5201	2.96304	2.25463	P<0.05&UP
skap	2.9484	2.94403	2.94549	2.68273	P<0.05&UP
syd	2.88547	2.70274	2.76626	3.63795	P<0.05&UP
Adar	2.17455	2.85773	2.66387	3.50111	P<0.05&UP
Tsp42Ep	3.16969	2.32185	2.66281	1.88522	P<0.05&UP
CG34417	4.0297	-0.338779	2.57807	1.44113	P<0.05&UP
CG43427	2.29394	2.70126	2.57784	3.10468	P<0.05&UP
trol	0.114513	3.04334	2.55012	1.80426	P<0.05&UP
Trp1	2.51206	2.5618	2.54541	3.10833	P<0.05&UP
Trl	2.23061	2.65648	2.52801	1.82555	P<0.05&UP
Nrg	3.78233	0.684276	2.50021	1.52535	P<0.05&UP
nAChRbeta1	2.04442	2.58478	2.42614	1.65426	P<0.05&UP
CG1407	2.90876	2.08504	2.41463	2.59858	P<0.05&UP
Nna1	1.57062	2.58478	2.31893	1.75169	P<0.05&UP
laccase2	1.83621	2.43794	2.26384	1.59285	P<0.05&UP
mRpS5	0.0433156	2.72174	2.24528	1.54971	P<0.05&UP
Meltrin	2.45385	1.78507	2.04398	1.7957	P<0.05&UP
CG10097	-0.915119	2.48121	1.96317	1.19194	No
CLIP-190	0.536527	2.24835	1.86833	1.1727	No
bves	0.974415	2.13503	1.84127	1.42429	P<0.05&UP
par-1	2.56765	1.07135	1.75578	1.39699	P<0.05&UP
Bsg25D	2.88502	0.381133	1.73579	1.01611	No
Plc21C	1.84799	1.41461	1.57398	0.898682	No
RtGEF	0.114391	1.92768	1.53462	0.924314	No
AnxB9	-0.195194	1.96563	1.53359	0.9158	No
stan	2.07503	1	1.45304	0.524564	No
CG15717	2.37154	0.528	1.4256	0.695374	No
Teh2	2.79627	-1.58519	1.3435	0.0747847	No
Vrp1	1.28708	1.35729	1.33426	0.627352	No
CG17508	-0.502667	1.7328	1.29342	0.830962	No
l(1)G0196	0.688498	1.49251	1.27086	0.970445	No
Ect4	1.36195	1.16952	1.23656	0.600525	No
CG42672	1.091	1.07916	1.08311	0.548774	No
sgg	0.987454	1.11195	1.07163	0.398324	No
Rok	1.01558	0.998857	1.00445	0.287606	No
CG43143	1.33299	0.699324	0.942793	0.138448	No
pre-mod(mdg4)-C	-0.240906	1.18274	0.844345	0.333618	No
CG5189	0.500755	0.93569	0.80476	0.401709	No
CG14879	1.65228	0	0.777729	0.138448	No
CG17834	1.92589	-0.685114	0.749501	0.380988	No
Reep1	0.609624	0.807127	0.744249	0	No
yuri	1.40525	0.207947	0.725005	0.119675	No
CG7518	0.897766	0.622592	0.720266	0.401969	No
nito	1.13783	0.431431	0.707126	0.122381	No
Tsp	0.74153	0.613982	0.657763	0.230758	No
Sxl	1.29208	0.175719	0.650108	0.37503	No
Dbp80	0.973573	0.347575	0.587697	0.263385	No
CG42322	1.29095	0	0.567833	0	No
CG11151	0.671471	0.391243	0.490824	0	No
CG31635	0.573685	0.415037	0.469881	0	No
AP-1sigma	0.270533	0.527913	0.447116	0	No
CG7028	0.217546	0.515768	0.423045	4.33947e-16	No
Pi3K68D	0.0614155	0.539767	0.397242	0	No
CG32425	0.925789	0.0153201	0.386287	0.146977	No
fok	0.878869	0	0.355743	0	No
CG4538	0.186342	0.399283	0.331736	0	No
hrg	0.669407	0.121124	0.32791	0	No
CG43689	0.217785	0.355191	0.310827	0	No
ttk	0.485997	0.204125	0.304327	0	No
Ets21C	0.421981	0.21752	0.288942	0.130325	No
spir	0.177657	0.298608	0.259407	0	No
fs(1)h	0.402819	0.151127	0.239994	0	No
koi	0.684983	-0.0546617	0.236063	0.0608824	No
Ndae1	0.615283	0	0.235465	0	No
cact	-1.54072	0.661989	0.225784	0.205367	No
fabp	0.640395	-0.0457111	0.2209	0.0429451	No
pre-mod(mdg4)-E	0.21647	0.214536	0.215181	0.110587	No
Cirl	0.0724532	0.266861	0.204924	0	No
Gyf	0.53972	0	0.203176	0	No
row	0.46003	0.0286728	0.187226	0	No
CalpA	0.0792352	0.232459	0.183171	0	No
bnl	0.329415	0.0933036	0.176376	4.33947e-16	No
KCNQ	0	0.227354	0.155478	0	No
hdly	0.790596	-0.336263	0.143598	0	No
CG34398	0.387034	0	0.140867	0	No
CG12768	0.169982	0.121682	0.137962	0	No
Su(var)2-10	0.322833	0.0347779	0.137321	0	No
CG43736	0.0824721	0.152722	0.129683	0	No
pasha	0.355699	0	0.12856	0	No
dikar	-0.0752667	0.217245	0.126176	0	No
cmb	-0.258566	0.282965	0.124021	0	No
scaf6	0.148952	0.103881	0.119062	0	No
CG17271	0.56735	-0.171353	0.118943	4.33947e-16	No
CG13784	0.141462	0.0972704	0.112152	0	No
Nup98-96	0.158227	0.0783828	0.105491	0	No
tapas	-0.0748274	0.183196	0.102209	0	No
cg	-0.0562572	0.166105	0.0957244	0	No
ZAP3	0.0770229	0.0864997	0.0833477	0	No
CG12054	0.0223841	0.110685	0.0818481	0	No
MESK2	1.12109	-1.00449	0.0804312	0	No
Lrch	-0.145483	0.174783	0.0757227	0	No
klar	0.0883468	0.0575418	0.0678834	0	No
Nmnat	0.142531	0.0232698	0.0641288	0	No
CAP	0.150682	0.0172566	0.0631165	0	No
CG31140	0.138393	0.0209258	0.0611535	0	No
cathD	0.348633	-0.107393	0.0611456	0	No
CG7215	-0.259538	0.192194	0.0567479	0	No
LSm-4	0.169357	-0.0198592	0.0460089	0	No
HDAC6	0	0.0628063	0.0421732	0	No
CG34449	0.0772265	0.0235781	0.0416835	0	No
CG31975	0.119594	0	0.0409763	0	No
Pmi	0.567933	-0.32201	0.0390482	0	No
eag	-0.232939	0.157464	0.0386933	0	No
CG14764	0.100222	-0.00118326	0.0334166	0	No
dia	0.158372	-0.0407023	0.0287532	0	No
UQCR-11	0.165274	-0.0451192	0.0284742	0	No
KLHL18	0.297191	-0.128366	0.0278544	0	No
CG6791	0.0653703	0.0080249	0.0273944	0	No
nudE	0.0631916	0.00905744	0.0273288	0	No
CG17691	-0.000291542	0.0390435	0.0260506	0	No
Mmp1	0.033556	0.0218385	0.0257549	0	No
Hr39	-0.0200251	0.0480754	0.0257305	0	No
Pax	0.0335971	0.0194628	0.0241896	0	No
Ald	0.0591888	0.00612672	0.0240318	0	No
alpha-Man-Ia	0.0509924	0.00506628	0.020538	0	No
sqd	0.353317	-0.18015	0.0203976	0	No
Fmr1	0.0193732	0.0207795	0.0203109	0	No
Lpin	-0.0209341	0.0380063	0.0186258	0	No
CG1674	0.0347513	0.0102234	0.0184458	0	No
Mnn1	-0.0740006	0.0600964	0.0167677	0	No
Dek	0.034985	0.00303285	0.0137624	0	No
sbb	-0.000146951	0.0190644	0.012689	0	No
CtBP	0.0462573	-0.00587944	0.0117096	0	No
Sik3	0	0.0168331	0.0112439	0	No
bs	0.0313741	0	0.010534	0	No
rhea	0	0.0147911	0.00987753	0	No
CG10638	-0.0139871	0.0214732	0.00974969	0	No
CG14442	0.0223904	0	0.00750213	0	No
tutl	-0.0762803	0.0462767	0.00657002	0	No
Pop2	-0.0142081	0.0161035	0.00607018	0	No
Syp	-0.0147911	0.0136255	0.00421535	0	No
CG4658	0	0.00621696	0.00414762	0	No
CG12163	0.0330178	-0.0115263	0.00347508	0	No
Pabp2	0.004491	0.00187672	0.00274867	0	No
RpL3	0.00795672	0	0.00265712	0	No
kuz	0.00755796	0	0.00252372	0	No
sowah	0.00737657	0	0.00246305	0	No
CG8405	0.00735545	0	0.00245599	0	No
Adat1	0	0	0	0	No
AGO3	0	0	0	0	No
Ank	0	0	0	0	No
Asx	0	0	0	0	No
baz	0	0	0	0	No
be	0	0	0	0	No
CG10508	0	0	0	0	No
CG11456	0	0	0	0	No
CG13366	0	0	0	0	No
CG17385	0	0	0	0	No
CG17514	0	0	0	0	No
CG1888	0	0	0	0	No
CG31038	0	0	0	0	No
CG31145	0	0	0	0	No
CG31731	0	0	0	0	No
CG32495	0	0	0	0	No
CG33108	0	0	0	0	No
CG33307	0	0	0	0	No
CG34112	0	0	0	0	No
CG34357	0	0	0	0	No
CG42271	0	0	0	0	No
CG42321	0	0	0	0	No
CG42324	0	0	0	0	No
CG42749	0	0	0	0	No
CG43373	0	0	0	0	No
CG43732	0	0	0	0	No
CG46301	0	0	0	0	No
CG6294	0	0	0	0	No
CG6340	0	0	0	0	No
CG6726	0	0	0	0	No
CG7990	0	0	0	0	No
CG8177	0	0	0	0	No
CG9527	0	0	0	0	No
chm	0	0	0	0	No
ClC-c	0	0	0	0	No
cno	0	0	0	0	No
Cpsf160	0	0	0	0	No
Dyb	0	0	0	0	No
dysc	0	0	0	0	No
Fhos	0	0	0	0	No
GSS	0	0	0	0	No
gukh	0	0	0	0	No
hep	0	0	0	0	No
jdp	0	0	0	0	No
Lmpt	0	0	0	0	No
MRP	0	0	0	0	No
MTF-1	0	0	0	0	No
mthl10	0	0	0	0	No
ND-MLRQ	0	0	0	0	No
Nrx-1	0	0	0	0	No
Ntf-2	0	0	0	0	No
p24-2	0	0	0	0	No
Pdfr	0	0	0	0	No
pre-mod(mdg4)-AA	0	0	0	0	No
pre-mod(mdg4)-U	0	0	0	0	No
Prm	0	0	0	0	No
prominin-like	0	0	0	0	No
RhoGAP18B	0	0	0	0	No
Samuel	0	0	0	0	No
sls	0	0	0	0	No
Stat92E	0	0	0	0	No
Strn-Mlck	0	0	0	0	No
Tab2	0	0	0	0	No
Treh	0	0	0	0	No
udd	0	0	0	0	No
Xpc	0	0	0	0	No
Zasp52	0	0	0	0	No
pre-mod(mdg4)-V	0.00467283	-0.00463259	-0.00152411	0	No
CrebB	0.0232423	-0.01543	-0.00242373	0	No
CG32700	-0.0576919	0.0219508	-0.00411128	0	No
CG42724	-0.0144212	0	-0.00479106	0	No
pes	-0.0157053	0	-0.00521614	0	No
SF1	-0.0163953	0	-0.00544441	0	No
HnRNP-K	0	-0.00853711	-0.00568579	0	No
scra	-0.145901	0.0550551	-0.00886976	0	No
nolo	0.00692447	-0.0296528	-0.017357	0	No
tmod	-0.0102062	-0.024092	-0.0194485	0	No
lig	0.0085115	-0.0375589	-0.022038	0	No
CG32521	-0.00629214	-0.0304498	-0.0223522	0	No
GstO2	-0.305114	0.0899801	-0.0300843	0	No
Ih	-0.0295881	-0.0311101	-0.0306026	0	No
CG45081	-0.125706	0.0120243	-0.0324407	0	No
Ptp4E	0.0831785	-0.098729	-0.0355102	0	No
CG11699	0	-0.058204	-0.0385406	0	No
Rbp6	-0.125478	0	-0.0406255	0	No
CoRest	-0.0979413	-0.012912	-0.0407019	0	No
Wbp2	0.0166871	-0.070494	-0.0408444	0	No
Sam-S	-0.0235028	-0.050917	-0.0417209	0	No
Ilk	-0.11366	-0.00771806	-0.0421747	0	No
Dif	-0.128128	-0.00260124	-0.0432421	0	No
Mical	-0.240785	0.0409718	-0.0469718	0	No
faf	-0.0767172	-0.0346299	-0.048523	0	No
pre-mod(mdg4)-B	0.0855059	-0.121663	-0.0492507	0	No
Trpm	0.334523	-0.291497	-0.0513654	0.0389779	No
DIP-beta	-0.167961	0	-0.0538431	0	No
CG32000	-0.0884889	-0.0400857	-0.0560403	0	No
lqfR	0.0040374	-0.0904429	-0.058257	0	No
CG30116	-0.186393	0	-0.0594949	0	No
Pxn	0.0300557	-0.110485	-0.0621007	0	No
Yeti	-0.0498021	-0.0721215	-0.0646433	0	No
CG12236	0.278338	-0.272994	-0.0649191	0	No
Asator	-0.373948	0.0657277	-0.0664812	0	No
Evi5	0.00786212	-0.115073	-0.0729198	0	No
acj6	-0.249994	0	-0.0786145	0	No
fus	-0.251539	0	-0.0790716	0	No
CG33096	-0.072948	-0.0857172	-0.0814482	0	No
app	-0.0918788	-0.0845612	-0.0869963	0	No
RpS3A	-0.190558	-0.0411937	-0.0892837	0	No
Pcf11	-0.138092	-0.0665442	-0.0900015	0	No
Mbs	-0.0655365	-0.117165	-0.0997491	0	No
E(bx)	-0.318782	-0.00850769	-0.104704	0.0331178	No
pre-mod(mdg4)-O	-0.114604	-0.103725	-0.107342	0	No
rudhira	0.547721	-0.603281	-0.110768	0.0957002	No
NFAT	-0.0844461	-0.124375	-0.110942	0	No
bru3	0.0441792	-0.196738	-0.111883	0	No
Hrb98DE	-0.214869	-0.0745029	-0.119791	0	No
alph	-0.048398	-0.158774	-0.121036	0	No
Ac3	0.174225	-0.322731	-0.1374	0	No
Rbp1-like	-0.091773	-0.161323	-0.137765	0	No
RpS11	-0.0433991	-0.195405	-0.142936	0	No
Mvl	-0.0190242	-0.222465	-0.151415	0	No
Ack-like	-0.219322	-0.118729	-0.151487	0	No
CG10737	-0.071318	-0.193787	-0.151798	0	No
jar	-0.133674	-0.168344	-0.156694	0	No
BtbVII	-0.376254	-0.0722881	-0.166669	3.90553e-15	No
CG1024	-0.706276	0	-0.199311	0	No
CG11155	-0.736966	0	-0.206451	0	No
pyd	-0.30056	-0.162592	-0.207131	0	No
drongo	-0.0776931	-0.290491	-0.216016	0	No
Bmcp	-0.374449	-0.189845	-0.248793	0	No
CG42671	0.256861	-0.607992	-0.258947	0	No
CG43340	-0.574873	-0.126112	-0.260762	4.33947e-16	No
fru	0.0246844	-0.446315	-0.271666	0	No
dl	-0.239585	-0.299677	-0.279367	0	No
snama	-0.139927	-0.367234	-0.287419	0	No
pre-mod(mdg4)-N	-0.31962	-0.29149	-0.300806	0	No
eRF1	-0.521249	-0.232245	-0.322297	0	No
CG10077	-0.206604	-0.384726	-0.322876	0	No
CG13865	-0.186335	-0.39765	-0.323719	0	No
MCPH1	-0.229812	-0.414983	-0.350582	0	No
ade3	0.69042	-1.58706	-0.396277	0.132332	No
CG5028	0.51326	-1.30024	-0.421856	0.0449507	No
CG32850	-0.489449	-0.410697	-0.436473	0	No
CG2201	-0.207862	-0.575919	-0.442525	0	No
Adh	-2.4021	0	-0.454566	0.412726	No
CG11876	-0.732411	-0.366604	-0.478541	0.0811182	No
NKAIN	0.0872818	-0.897977	-0.490292	0	No
Dhit	-0.868806	-0.334663	-0.491714	0	No
CG4975	0.695269	-2.19192	-0.544487	0.247846	No
Msp300	0.105581	-1.04812	-0.554184	0	No
mamo	0.0884418	-1.07783	-0.577263	0.14182	No
CG8229	-0.460781	-0.652375	-0.585643	0	No
l(1)G0289	-0.20425	-0.822475	-0.585733	0	No
dgt1	-0.846804	-0.491922	-0.600797	0	No
Rcp	0	-1.0979	-0.633084	0.250343	No
Sugb	-1.30212	-0.396223	-0.63994	0	No
PNUTS	0.00255435	-1.15949	-0.661158	0	No
Cdep	-0.504185	-0.752166	-0.664683	0	No
shi	-0.773656	-0.739433	-0.750751	0.416345	No
Rad9	-1.26114	-0.584761	-0.777002	0.444279	No
Eps-15	-1.38873	-0.551535	-0.780506	0	No
Stim	-0.604743	-0.959254	-0.831158	0.48805	No
Slik	-1.35742	-0.723392	-0.905429	0	No
Pih1D1	-0.680105	-1.25179	-1.03507	0.203898	No
CG14164	-1.08619	-1.08598	-1.08605	0	No
CG34376	-0.766179	-1.3723	-1.1408	0.556962	No
wun	-0.693356	-1.49506	-1.17576	0.502499	No
chif	-0.92075	-1.33325	-1.18226	0.293776	No
mxt	-1.14062	-1.30491	-1.24804	0.203898	No
CG42676	-1.01964	-1.40022	-1.2619	0.633012	No
CG4951	-0.525047	-1.91076	-1.29001	0.719463	No
CG1637	-0.844782	-1.94087	-1.47699	0	No
chn	-1.90835	-1.34776	-1.51156	0	No
mod(mdg4)	-1.81098	-2.09336	-1.99296	0.300845	No
frc	-1.28295	-2.63354	-2.03258	0	No
Fur1	-1.92813	-3.0052	-2.55111	2.22843	P<0.05&DOWN
Fas2	-3.16019	-3.34077	-3.27803	2.03969	P<0.05&DOWN

## Sheet: Fne-WT_S2
geneSymbol	Log_ALE_Usage_Ratio_1	Log_ALE_Usage_Ratio_2	Log_ALE_Usage_Ratio_Avg	LogP	Group
5PtaseI	4.72992	4.32934	4.60834	5.57797	P<0.05&UP
Ac3	0.227814	-0.524465	0.0178438	0	No
acj6	0	0	0	0	No
Ack-like	-0.226154	-0.0589121	-0.168226	0	No
Adar	2.08254	3.08056	2.49658	2.87695	P<0.05&UP
Adat1	1.80735	0	1.41504	0.625383	No
ade3	1.83398	-0.650765	1.37246	0.835454	No
Adh	-1.79204	0	-0.9273	0.868981	No
AGO3	0	0	0	0	No
Ald	0.068162	0.0132418	0.0500866	0	No
Alh	4.66549	2.2497	4.20975	4.41214	P<0.05&UP
alph	-0.0226145	-0.158774	-0.0665884	0	No
alpha-Man-Ia	0.0571321	-0.0281871	0.0292493	0	No
Ank	0	0	0	0	No
AnxB9	0.022855	2.62866	1.45355	0.609041	No
AP-1sigma	0.135772	0.325785	0.201929	0	No
app	-0.0840585	-0.0504121	-0.0727556	0	No
Asator	-0.139018	0.0750194	-0.0640878	0	No
Asx	0	0	0	0	No
baz	-0.0380063	-0.0430512	-0.039686	0	No
be	0	0	0	0	No
Bmcp	-0.439872	-0.229551	-0.366305	2.16974e-15	No
bnl	0.698807	0.374523	0.598599	0.259621	No
bru1	3.05693	0.467603	2.58711	1.36409	P<0.05&UP
bru3	0.133472	-0.196738	0.0315751	0	No
bs	0.093879	0	0.0632598	0	No
Bsg25D	4.12413	-0.122118	3.57669	2.2606	P<0.05&UP
BtbVII	-0.481098	-0.258804	-0.403132	0.173423	No
bves	0.757723	0.797782	0.7712	0.407366	No
cact	-1.20469	0.0124652	-0.676992	0	No
CalpA	0.0611681	0.218035	0.115375	0	No
CAP	0.170129	0.0528949	0.1321	0	No
cathD	1.3692	0.131693	1.06169	0.259621	No
Cbl	4.72314	3.37362	4.39665	4.87856	P<0.05&UP
Cdep	-1.09115	-2.19336	-1.37405	0.203844	No
cg	0.0155876	0.463712	0.180917	0	No
CG10077	-0.0567548	-0.999358	-0.308126	2.16974e-15	No
CG10089	-0.185939	0	-0.12126	0	No
CG10097	-1.41504	2.51245	1.10565	0.255393	No
CG1024	-0.863809	-0.426238	-0.70275	2.16974e-15	No
CG10508	0	0	0	0	No
CG10638	-0.0191204	0.023936	-0.00462503	0	No
CG10737	0.00515364	-0.580655	-0.164983	2.16974e-15	No
CG11151	1.18989	0.785227	1.0672	0.462115	No
CG11155	-1.07036	-0.847881	-0.992326	0.203844	No
CG11456	0	0	0	0	No
CG11699	0.329308	0.145002	0.27045	0	No
CG11876	-0.855876	-0.0848589	-0.550792	0	No
CG12004	3.70227	5.17983	4.37576	4.38901	P<0.05&UP
CG12054	0.0211911	0.105988	0.0500141	0	No
CG12163	0.0301003	-0.0845589	-0.00711605	0	No
CG12236	-0.114519	-0.978994	-0.349411	1.17166e-14	No
CG12768	0.211737	0.104595	0.1769	0	No
CG13366	0	0	0	0	No
CG13784	0.141462	0.0972704	0.126881	0	No
CG13865	-0.15454	-0.124236	-0.144368	2.16974e-15	No
CG1407	3.09962	3.05954	3.08638	4.16617	P<0.05&UP
CG14442	0.0223904	0	0.0149654	0	No
CG14764	0.107153	-0.0174027	0.0668175	0	No
CG14879	0	0	0	0	No
CG15717	0.588238	1.59106	1.00468	0.487539	No
CG1637	-0.807221	-0.653021	-0.753969	1.17166e-14	No
CG1674	-0.00369941	-0.00756369	-0.00498635	0	No
CG17271	0.24038	0.223034	0.234621	0	No
CG17385	0	0	0	0	No
CG17508	-0.329374	1.34704	0.463156	0.36416	No
CG17514	0	0	0	0	No
CG17691	0.00203915	0.0222105	0.0087943	0	No
CG17834	2.64429	-0.685114	2.12936	1.35107	P<0.05&UP
CG1888	3.19878	0	2.69032	1.69524	P<0.05&UP
CG2201	-0.19776	-0.892147	-0.394273	2.16974e-15	No
CG2321	-0.637334	0	-0.392263	2.16974e-15	No
CG30116	-0.160524	0	-0.105008	0	No
CG31038	0	0	0	0	No
CG31140	0.00923501	-0.0276405	-0.0029524	0	No
CG31145	0	0	0	0	No
CG31635	0.678072	0.192573	0.533663	2.16974e-15	No
CG31731	0	0	0	0	No
CG31975	-0.090057	0	-0.0594091	0	No
CG32000	-0.405484	-0.554895	-0.453589	2.16974e-15	No
CG32425	1.68384	-0.497301	1.24976	0.729315	No
CG32495	0	0	0	0	No
CG32521	-0.0182022	-0.0519372	-0.0293598	0	No
CG32700	-0.114191	0.0219508	-0.0673686	0	No
CG32850	-0.903745	-0.888867	-0.898768	1.17166e-14	No
CG33096	-0.0509807	0.338845	0.0909906	0	No
CG33108	0	0	0	0	No
CG33307	0	0	0	0	No
CG34112	0	0	0	0	No
CG34357	0	0	0	0	No
CG34376	-0.690921	-0.572268	-0.650276	0.304148	No
CG34398	0.387034	0	0.269195	0	No
CG34417	4.92196	-0.986698	4.34896	2.64289	P<0.05&UP
CG34449	0.115031	0.0553042	0.0953957	0	No
CG42271	0	0	0	0	No
CG42321	0	0	0	0	No
CG42322	1.58519	0	1.22259	0.462115	No
CG42324	0	0	0	0	No
CG42671	0.296541	-1.98306	-0.147018	2.16974e-15	No
CG42672	2.13389	1.67066	1.99538	1.28388	No
CG42676	-0.745632	-0.412036	-0.625656	0.10844	No
CG42724	-0.0643766	-0.137489	-0.0883381	0	No
CG42749	0	0	0	0	No
CG43143	2.07807	1.15031	1.82977	1.01597	No
CG43340	-0.68807	0.138666	-0.357065	0.174115	No
CG43373	0	0	0	0	No
CG43427	2.66482	2.7661	2.69937	3.17896	P<0.05&UP
CG43689	0.239599	0.352898	0.278362	2.16974e-15	No
CG43732	-0.152003	0	-0.0995357	0	No
CG43736	0.0537165	0.148915	0.0861523	2.16974e-15	No
CG44838	4.13831	2.52338	3.7715	3.25953	P<0.05&UP
CG45081	-0.0506949	0.0120243	-0.0294841	0	No
CG4538	1.36855	0.629856	1.1617	0.462115	No
CG46301	0	0	0	0	No
CG4658	0	0.00621696	0.0020753	0	No
CG4662	4.50899	4.68491	4.57005	5.72901	P<0.05&UP
CG4928	0	0	0	0	No
CG4951	-1.07528	-1.79671	-1.27813	0.832452	No
CG4975	-0.466046	-3.01477	-0.932711	0.493939	No
CG5028	0.219009	-0.832541	-0.0541889	0.0310026	No
CG5189	1.28437	1.54684	1.37726	0.850335	No
CG6294	0	0	0	0	No
CG6340	0	0	0	0	No
CG6726	0	0	0	0	No
CG6791	-0.0471045	-0.0372865	-0.0438244	0	No
CG7028	-0.323259	-0.221198	-0.28843	0	No
CG7215	-0.552161	0.266037	-0.225163	0	No
CG7518	1.11848	1.33923	1.19588	0.88356	No
CG7990	0	0	0	0	No
CG8177	0	0	0	0	No
CG8229	-0.183005	-0.701623	-0.336056	2.16974e-15	No
CG8405	0.0219548	-0.010425	0.0112421	0	No
CG9527	0	0	0	0	No
chif	-0.468777	-1.14435	-0.660826	0.175989	No
chm	0	0	0	0	No
chn	-1.20235	-1.47728	-1.2883	0.203844	No
Cirl	0.194262	0.274394	0.22147	0	No
ClC-c	0	0	0	0	No
CLIP-190	0.597448	0.774311	0.658843	0.174715	No
cmb	-0.105333	-0.0956041	-0.102083	0	No
cno	0	0	0	0	No
CoRest	-0.0187846	0.106486	0.0241922	0	No
Cpsf160	0	0	0	0	No
CrebB	0.012038	-0.0274126	-0.000992705	0	No
CtBP	-0.0930326	-0.597337	-0.242366	0	No
Dbp80	1.9745	-0.237337	1.53741	0.944206	No
Dek	0.0338228	-0.0146763	0.0178369	0	No
dgt1	-1.18081	-0.19211	-0.771413	1.17166e-14	No
Dhit	-0.656535	-1.05512	-0.777561	2.16974e-15	No
dia	0.162537	0.0646157	0.130629	0	No
Dif	-0.010556	0.0835998	0.0215169	0	No
dikar	-0.301041	-0.101114	-0.231274	0	No
DIP-beta	-0.120294	0	-0.0790716	0	No
dl	0.0349018	-0.0233702	0.0157381	0	No
drongo	-0.00837967	-0.327253	-0.107042	0	No
Dyb	0	0	0	0	No
dysc	-0.062053	0	-0.0410707	0	No
E(bx)	0.0704614	-0.156712	-0.00136046	0	No
eag	-0.211565	0.157464	-0.0777897	0	No
Ect4	2.00717	1.36586	1.82337	1.251	No
Eps-15	-0.839338	-0.288217	-0.631352	2.16974e-15	No
eRF1	-0.392127	-0.0967664	-0.28681	2.16974e-15	No
Ets21C	0.857767	1.22672	0.991514	0.683706	No
Evi5	0.000909357	-0.160049	-0.0507737	0	No
ewg	4.20181	3.85629	4.09557	4.78867	P<0.05&UP
fabp	0.113835	0.261504	0.164756	0	No
faf	-0.0166498	-0.0343304	-0.0225193	0	No
Fas2	-3.44172	-2.31567	-2.96228	1.09967	No
Fhos	0	0	0	0	No
Fmr1	0.031423	0.00948233	0.0241464	0	No
fok	0.542971	0.437346	0.508614	0	No
frc	-0.692334	-1.57104	-0.930281	1.17166e-14	No
fru	-0.0463558	-0.619544	-0.213328	1.17166e-14	No
fs(1)h	0.388171	-0.225245	0.211185	0	No
Fur1	-2.58778	-2.98067	-2.70724	2.46284	P<0.05&DOWN
fus	-0.108581	0	-0.0714718	0	No
GSS	0	0	0	0	No
GstO2	-0.315675	-0.0705332	-0.229249	8.67895e-16	No
gukh	0	0	0	0	No
Gyf	0.199328	0	0.135897	0	No
HDAC6	-0.0746082	0.0628063	-0.0273341	0	No
hdly	0.828876	-0.0510734	0.590665	0.122308	No
hep	0	0	0	0	No
HnRNP-K	-0.00303285	-0.00534787	-0.00380411	0	No
Hr39	0.0158819	0.104432	0.0460067	0	No
Hrb98DE	-0.289183	-0.0596291	-0.208538	0	No
hrg	0.593185	0.436471	0.542815	2.16974e-15	No
Ih	-0.0573917	-0.000294548	-0.0381071	0	No
Ilk	-0.0326008	0.0407916	-0.00771951	0	No
jar	-0.0751142	-0.674265	-0.248573	2.16974e-15	No
jdp	0	0	0	0	No
KCNQ	0	0.227354	0.0798325	0	No
klar	0.0753037	0.0575418	0.0694073	0	No
KLHL18	0.411073	0.0268199	0.294003	0.0644823	No
koi	1.69327	1.48892	1.62832	1.41592	P<0.05&UP
kuz	0.0144996	-0.00650678	0.00753138	0	No
l(1)G0196	2.94536	2.90609	2.93239	3.93127	P<0.05&UP
l(1)G0289	-0.0437957	-1.35382	-0.363732	2.16974e-15	No
laccase2	2.6746	1.75294	2.42758	1.77304	P<0.05&UP
lap	2.85594	3.43689	3.07661	2.46335	P<0.05&UP
lig	0.0233593	-0.00992048	0.0123511	0	No
Lmpt	0	0	0	0	No
Lpin	0.0271055	-0.00876569	0.0152472	0	No
lqfR	-0.00151694	0.000474649	-0.000852772	0	No
Lrch	-0.156806	0.0130237	-0.0979467	0	No
LSm-4	0.177259	0.0216996	0.127246	0	No
mamo	0.265654	-1.07899	-0.0600355	0	No
Mbs	-0.0763105	-0.0691815	-0.0739303	0	No
MCPH1	-0.834047	-0.472597	-0.703241	1.17166e-14	No
Meltrin	4.45187	1.02874	3.93264	3.56008	P<0.05&UP
MESK2	0.699275	-0.451642	0.407294	0	No
Mical	-0.0817136	-0.239188	-0.132319	0	No
Mmp1	0.0376236	0.0820747	0.0525933	0	No
Mnn1	0	0.0600964	0.0203116	0	No
mod(mdg4)	-2.15443	-3.15357	-2.41729	0.3008	No
MRP	0	0	0	0	No
mRpS5	-0.0919057	5.76412	4.22813	2.29038	P<0.05&UP
Msp300	0.0757989	-1.41384	-0.272762	0	No
MTF-1	0	0	0	0	No
mthl10	0	0	0	0	No
Mvl	-0.018878	-0.12202	-0.052446	0	No
mxt	-1.26058	-0.612324	-1.01072	0.203844	No
nAChRbeta1	1.02509	0	0.757075	0.138381	No
ND-MLRQ	0	0	0	0	No
Ndae1	0	0	0	0	No
NFAT	-0.101945	-0.29773	-0.164301	0	No
ninaC	-0.627939	0	-0.386971	2.16974e-15	No
nito	0.862447	0.370237	0.716275	0.138381	No
NKAIN	-0.813425	-0.610136	-0.742431	0.357931	No
Nmnat	0.184097	0.0232698	0.132454	0	No
Nna1	3.88238	1.86039	3.46492	2.64321	P<0.05&UP
nolo	0.0372387	0.0063402	0.0270125	0	No
Nrg	4.95435	0.682302	4.40625	3.1677	P<0.05&UP
Nrx-1	-0.0709665	0	-0.046921	0	No
Ntf-2	0.0469928	0.0143696	0.0362002	0	No
nudE	0.0691861	-0.0886843	0.0184582	0	No
Nup98-96	0.126663	0.2293	0.161693	0	No
p24-2	0	0	0	0	No
Pabp2	0.0027542	-0.00202382	0.00116329	0	No
Pal1	2.61986	2.64137	2.62707	2.10749	P<0.05&UP
par-1	4.33634	0.88906	3.81604	3.5977	P<0.05&UP
pasha	0	0.77793	0.308271	0	No
Pax	0.0271741	0.0131009	0.0224983	0	No
Pcf11	-0.109039	-0.220676	-0.1453	0	No
Pdfr	1.1223	0	0.835617	0.138381	No
pes	0.00361125	0	0.00240851	0	No
Pi3K68D	0.232909	0.580045	0.358134	2.16974e-15	No
Pih1D1	-0.496006	-1.77995	-0.811534	2.16974e-15	No
Plc21C	3.04794	1.2184	2.65287	1.72068	P<0.05&UP
Pmi	0.179683	-0.777656	-0.0747179	4.33947e-16	No
PNUTS	0.337844	-1.75806	-0.0875397	0	No
Pop2	-0.0234164	-0.0176138	-0.0214796	0	No
pre-mod(mdg4)-AA	0	0	0	0	No
pre-mod(mdg4)-B	0.12071	-0.094738	0.0524072	0	No
pre-mod(mdg4)-C	0.154109	1.25212	0.618982	0.188133	No
pre-mod(mdg4)-E	0.280844	0.104811	0.22452	0.0774077	No
pre-mod(mdg4)-N	-0.31962	-0.29149	-0.310182	0	No
pre-mod(mdg4)-O	-0.114604	-0.103725	-0.110969	0	No
pre-mod(mdg4)-U	0	0	0	0	No
pre-mod(mdg4)-V	0.00113074	0.00695388	0.0030744	0	No
Prm	0	0	0	0	No
prominin-like	0	0	0	0	No
Ptp4E	0.0875682	-0.101078	0.0273859	0	No
px	4.47827	2.87254	4.11275	3.93564	P<0.05&UP
Pxn	0.0549961	-0.104883	0.00364693	0	No
pyd	-0.275547	-0.514064	-0.350755	2.16974e-15	No
Rad9	-0.614903	-0.584761	-0.604785	0.189768	No
Rbp1-like	-0.126017	-0.207723	-0.152741	2.16974e-15	No
Rbp6	-0.0949572	0	-0.0626054	0	No
Rcp	0	-1.59487	-0.363981	0.138381	No
Reep1	0.760271	0.57055	0.699761	1.17166e-14	No
rhea	0	0.0147911	0.00494722	0	No
RhoGAP18B	0	0	0	0	No
RhoU	0	0	0	0	No
Rok	2.54409	1.60253	2.29293	1.73314	P<0.05&UP
row	0.642071	-0.459274	0.359329	0	No
RpL3	0.00434547	0	0.00289843	0	No
RpS11	-0.0104673	-0.229845	-0.0799514	0	No
RpS3A	-0.0656808	-0.0778382	-0.0697219	0	No
RtGEF	-0.0220953	1.72423	0.813839	0.532536	No
rudhira	1.25583	0.00354743	0.945742	0.558875	No
Sam-S	-0.023201	-0.110903	-0.0518468	0	No
Samuel	0	0	0	0	No
sbb	0.00176225	0.0285782	0.0107564	0	No
scaf6	0.1209	0.0847723	0.108958	0	No
scra	-0.0606566	0.0477621	-0.0236043	0	No
SF1	0	0	0	0	No
sgg	1.5782	1.6547	1.60415	0.968082	No
Sh	-0.464345	-0.267231	-0.395604	0.040756	No
shi	-0.098641	-0.751412	-0.285222	0.109682	No
Sik3	0	0.0168331	0.00563288	0	No
skap	3.92745	3.22215	3.72837	3.63393	P<0.05&UP
Slik	-1.3254	-1.38183	-1.34396	1.17166e-14	No
sls	0	0	0	0	No
snama	0.00596567	-0.0697275	-0.0188267	0	No
sowah	0.00737657	0	0.0049219	0	No
spir	0.346637	0.250895	0.315423	2.16974e-15	No
sqd	0.321587	-0.152985	0.180062	0.0447966	No
stan	2.87103	0	2.38144	1.37987	P<0.05&UP
Stat92E	0	0	0	0	No
Stim	-0.894086	-0.330654	-0.680882	0.303189	No
Strn-Mlck	0	0	0	0	No
Su(var)2-10	0.36423	-0.253066	0.18629	2.16974e-15	No
Sugb	-2.09385	-0.445632	-1.3186	1.17166e-14	No
Sxl	2.40665	0.515936	2.00417	1.27119	No
syd	4.57307	3.29968	4.25934	5.80236	P<0.05&UP
Syp	-0.0219508	0.00290983	-0.0136163	0	No
Tab2	0	0	0	0	No
tapas	-0.00900281	0.308681	0.104844	0	No
Teh2	2.27354	1.07763	1.9734	1.14205	No
tmod	-0.00768493	-0.408303	-0.129269	0	No
Treh	0	0	0	0	No
Trl	2.57377	1.35389	2.26936	1.59768	P<0.05&UP
trol	0.126693	3.23101	1.94771	1.24144	No
Trp1	3.71211	3.13904	3.54517	4.90983	P<0.05&UP
Trpm	0.240381	-0.291497	0.0839116	0	No
Tsp	0.306231	0.450597	0.355975	0.122308	No
Tsp42Ep	2.11548	0	1.68806	0.963959	No
ttk	0.926482	0.355706	0.760117	0.356586	No
tutl	-0.0187318	0.0212623	-0.00527689	0	No
udd	0	0	0	0	No
UQCR-11	0.311085	0.0454001	0.227844	0	No
vn	2.9004	3.2419	3.02344	2.30526	P<0.05&UP
Vps13B	0	0	0	0	No
Vrp1	2.49273	2.5201	2.50191	1.92655	P<0.05&UP
Wbp2	-0.00716923	-0.0793159	-0.0308195	0	No
wun	-1.04276	-0.24989	-0.727575	0.473238	No
Xpc	0	0	0	0	No
Yeti	0.370335	0.67467	0.479071	0	No
yuri	2.67983	0.964332	2.29932	1.64354	P<0.05&UP
ZAP3	0.121614	-0.0293766	0.073019	0	No
Zasp52	0	0	0	0	No

## Sheet: Rbp9-WT_S2
geneSymbol	Log_ALE_Usage_Ratio_1	Log_ALE_Usage_Ratio_2	Log_ALE_Usage_Ratio_Avg	LogP	Group
5PtaseI	4.40541	4.03654	4.29261	4.92046	P<0.05&UP
Ac3	0.255642	-0.105163	0.145105	0	No
Ace	0	0	0	0	No
acj6	0	0	0	0	No
Ack-like	-0.12165	-0.0308889	-0.0907578	0	No
Adar	3.46212	2.16592	3.14451	3.81397	P<0.05&UP
Adat1	1.65228	0.932586	1.44983	0.600614	No
ade3	1.15798	-0.381218	0.80204	0.428394	No
Adh	-2.15171	0	-1.04882	1.20824	No
AGO3	0	0	0	0	No
Ald	0.0719698	0.000730738	0.0486121	0	No
Alh	3.68	2.2497	3.34057	3.31736	P<0.05&UP
alph	-0.048398	-0.158774	-0.0842598	0	No
alpha-Man-Ia	0.0527492	-0.0378086	0.0231904	0	No
Ank	0	0	0	0	No
AnxB9	0.194636	1.46119	0.749097	0.273496	No
AP-1sigma	0.232611	0.4202	0.297889	0	No
app	-0.162622	-0.0258039	-0.115559	0	No
Asator	-0.046287	0.0442621	-0.0154682	0	No
Asx	0	0	0	0	No
baz	-0.0284105	0	-0.018878	0	No
be	0	0	0	0	No
Bmcp	-0.16715	-0.108114	-0.147202	0	No
bnl	1.07579	0.435764	0.892293	0.381478	No
bru1	2.42212	-1.74558	1.87674	0.630733	No
bru3	0.0679574	-0.196738	-0.0149931	0	No
bs	0.093879	0	0.0632598	0	No
Bsg25D	4.25766	0.43242	3.72271	2.41041	P<0.05&UP
BtbVII	-0.198658	0.0921772	-0.0950602	5.20737e-15	No
bves	1.84427	2.24496	1.99055	1.608	P<0.05&UP
cact	-1.02794	0.543618	-0.299	0.107713	No
CalpA	0.0848069	0.200624	0.124455	0	No
CAP	0.155493	0.0168129	0.110731	0	No
cathD	0.763451	-0.0687847	0.535567	0	No
Cbl	3.74775	3.28517	3.60941	3.8818	P<0.05&UP
Cdep	-0.834611	-0.627045	-0.762053	0	No
cg	0.00364507	0.371521	0.136968	0	No
CG10077	-0.0798384	-0.657526	-0.247941	0	No
CG10097	-1.65836	3.45943	1.95526	0.815677	No
CG1024	-0.333334	-0.343366	-0.336671	0	No
CG10508	0	0	0	0	No
CG10638	-0.0214732	0.0220531	-0.00681805	0	No
CG10737	-0.228035	0.0128834	-0.143179	0	No
CG11151	0.83779	0.746918	0.808131	0.29072	No
CG11155	-0.510252	-0.447525	-0.489038	0	No
CG11456	0	0	0	0	No
CG11699	0.385255	0.130743	0.305305	4.77342e-15	No
CG11876	-0.713584	0.0209955	-0.425162	0	No
CG12004	3.05716	3.56459	3.24683	2.87958	P<0.05&UP
CG12054	0.0275921	0.0997994	0.052065	0	No
CG12163	0.0378187	-0.0219493	0.0181699	0	No
CG12236	0.126359	-0.356729	-0.0174152	0	No
CG12768	0.213211	0.0874534	0.172498	0	No
CG13366	0	0	0	0	No
CG13784	0.141462	0.0972704	0.126881	0	No
CG13865	-0.154708	-0.175574	-0.16163	0	No
CG1407	2.49601	2.44397	2.47887	2.94061	P<0.05&UP
CG14164	-0.835422	-1.40498	-1.00148	0	No
CG14442	0.0223904	0	0.0149654	0	No
CG14764	0.119895	0.00236362	0.0817718	0	No
CG14879	0	0	0	0	No
CG15717	0.415973	0.692495	0.514155	0.11575	No
CG1637	-0.394308	-1.0163	-0.573402	0	No
CG1674	-0.0297135	-0.0326547	-0.0306932	0	No
CG17271	0.447772	-0.0387507	0.303094	0	No
CG17385	0	0	0	0	No
CG17508	-0.243685	1.72075	0.7327	0.574695	No
CG17514	0	0	0	0	No
CG17691	-0.00730628	0.0390435	0.0083097	0	No
CG17834	1.97632	-0.306911	1.53242	0.944448	No
CG1888	2.11548	0	1.68806	0.900569	No
CG2201	-0.179716	-0.485552	-0.274635	0	No
CG2321	0	0	0	0	No
CG30116	-0.0566412	0	-0.0375127	0	No
CG31038	-0.0312088	0	-0.0207307	0	No
CG31140	-0.0143072	0.00423871	-0.00809872	0	No
CG31145	0	0	0	0	No
CG31635	0.593249	0.415037	0.536256	0	No
CG31731	0	0	0	0	No
CG31975	-0.090057	0	-0.0594091	0	No
CG32000	-0.0291938	-0.0523319	-0.0368653	0	No
CG32425	1.90696	0.44158	1.56209	1.04994	No
CG32495	0	0	0	0	No
CG32521	-0.0210814	-0.0420747	-0.0280453	0	No
CG32700	-0.117787	0.0219508	-0.0696883	0	No
CG32850	-0.669395	-0.212326	-0.500432	0	No
CG33096	-0.0709229	0.170822	0.0142396	0	No
CG33307	0	0	0	0	No
CG34112	0	0	0	0	No
CG34357	0	0	0	0	No
CG34376	-0.738089	-0.127353	-0.504594	0.173472	No
CG34398	0.106875	0	0.0721222	0	No
CG34417	5.38772	-0.321734	4.81648	2.99879	P<0.05&UP
CG34449	0.133116	0.104837	0.123751	0	No
CG41520	-0.447525	0	-0.282439	0	No
CG42271	0	0	0	0	No
CG42321	0	0	0	0	No
CG42322	1.28011	0	0.965235	0.288432	No
CG42324	0	0	0	0	No
CG42671	0.237685	-0.853149	-0.0430647	0	No
CG42672	1.39164	0.865964	1.23677	0.722302	No
CG42676	-0.525802	-0.0769075	-0.36016	0	No
CG42724	-0.0456736	0	-0.0302878	0	No
CG42749	0	0	0	0	No
CG43143	1.1877	1.46965	1.28793	0.432922	No
CG43340	-0.0781666	0.585592	0.178524	1.30184e-15	No
CG43373	0	0	0	0	No
CG43427	2.25869	2.6141	2.38713	2.71526	P<0.05&UP
CG43689	0.189648	0.354427	0.246691	0	No
CG43732	0	-0.807427	-0.222408	0	No
CG43736	0.0582045	0.188917	0.103104	0	No
CG44838	2.13437	2.15553	2.14146	1.38973	P<0.05&UP
CG45081	-0.00698499	0.0120243	-0.000620677	0	No
CG4538	1.6155	1.77694	1.67135	0.955909	No
CG46301	0	0	0	0	No
CG4658	0	0.00621696	0.0020753	0	No
CG4662	3.73321	3.20368	3.57734	3.45293	P<0.05&UP
CG4928	0	0	0	0	No
CG4951	-1.36961	-1.69696	-1.47069	1.04966	No
CG4975	-0.0908626	-1.62904	-0.446655	0.188535	No
CG5028	0.0928134	-1.17985	-0.220785	0	No
CG5189	1.30084	0.990887	1.20474	0.568319	No
CG6294	0	0	0	0	No
CG6340	0	0	0	0	No
CG6726	0	0	0	0	No
CG6791	-0.0352994	-0.0388165	-0.0364708	0	No
CG7028	0.20122	0.833061	0.44389	0	No
CG7215	-0.352371	0.0827026	-0.19232	0	No
CG7518	1.11901	0.979366	1.07395	0.747288	No
CG7990	0	0	0	0	No
CG8177	0	0	0	0	No
CG8229	0.00945392	-0.312055	-0.0899619	0	No
CG8405	0.0184644	0	0.0123358	0	No
CG9527	0	0	0	0	No
chif	-0.795635	-1.19446	-0.916726	0.298648	No
chm	0	0	0	0	No
chn	-1.46662	-2.22116	-1.67711	0.203873	No
Cirl	0.154489	0.280569	0.197752	0	No
ClC-c	0	0	0	0	No
CLIP-190	0.520651	1.78663	1.0748	0.574199	No
cmb	-0.174351	-0.000877926	-0.114179	0	No
cno	0	0	0	0	No
CoRest	-0.103046	0.0506836	-0.0499614	0	No
Cpsf160	0	0	0	0	No
CrebB	0.0323187	-0.0045821	0.020123	0	No
CtBP	-0.0994369	-0.219618	-0.138395	0	No
Dbp80	0.863385	-2.82212	0.333426	0	No
Dek	0.033532	0.00303285	0.0234371	0	No
dgt1	-1.14359	-0.638287	-0.954801	0	No
Dhit	-0.776207	-1.35003	-0.943338	0.203873	No
dia	0.152103	0.0646157	0.123526	0	No
Dif	-0.0311347	-0.128968	-0.0630142	0	No
dikar	0.0816318	0.0730101	0.0787636	0	No
DIP-beta	-0.17511	0	-0.114348	0	No
dl	-0.290993	-0.168247	-0.248906	0	No
drongo	0.00322128	-0.107563	-0.0327697	0	No
Dyb	0	0	0	0	No
dysc	-0.0430512	0	-0.0285576	0	No
E(bx)	-0.639969	-0.191448	-0.474479	0.289962	No
eag	-0.113723	0.157464	-0.0175511	0	No
Ect4	2.06223	1.27485	1.8443	1.29129	No
Eps-15	-1.36179	-0.462846	-0.996395	0.203873	No
eRF1	-0.340456	-0.145004	-0.272321	0	No
Ets21C	0.00627151	-0.317332	-0.0937427	0.0312395	No
Evi5	0.00318025	-0.069757	-0.0207248	0	No
ewg	4.50939	5.171	4.76513	6.50519	P<0.05&UP
fabp	0.755353	0.434262	0.656057	0.282233	No
faf	0.0220973	-0.0721085	-0.00862616	0	No
Fas2	-4.50839	-3.34077	-4.00711	1.56443	P<0.05&DOWN
Fhos	0	0	0	0	No
Fmr1	0.0254832	0.0207795	0.023917	0	No
fok	0.503605	0.31354	0.44299	4.77342e-15	No
frc	-1.28629	-2.91072	-1.65443	0	No
fru	-0.0652031	-0.36844	-0.159374	0	No
fs(1)h	0.440078	0.141895	0.347367	0	No
Fur1	-2.45935	-2.50068	-2.473	2.23287	P<0.05&DOWN
fus	0	0	0	0	No
GSS	0	0	0	0	No
GstO2	-0.187434	0.284134	-0.0125522	0	No
gukh	0	0	0	0	No
Gyf	0.157451	0	0.106853	0	No
HDAC6	-0.0874268	0.0628063	-0.0355913	0	No
hdly	1.20134	0.0902283	0.916755	0.243489	No
hep	0	0	0	0	No
HnRNP-K	-0.0081018	0	-0.00539614	0	No
Hr39	-0.0124071	-0.0442912	-0.0229571	0	No
Hrb98DE	-0.247098	-0.0209821	-0.167723	4.77342e-15	No
hrg	0.640741	0.203269	0.509126	0	No
Ih	-0.0622037	0.00455782	-0.0396048	0	No
Ilk	-0.335083	-0.121809	-0.260434	0	No
jar	-0.209415	-0.1952	-0.204661	0	No
jdp	0	0	0	0	No
KCNQ	0	0.227354	0.0798325	0	No
klar	0.0597892	0.0575418	0.0590404	0	No
KLHL18	0.33314	-0.106274	0.201002	8.67895e-16	No
koi	1.73676	0.837696	1.49449	1.17772	No
kuz	0.0121894	0	0.00813771	0	No
l(1)G0196	2.71258	2.1553	2.54963	3.05569	P<0.05&UP
l(1)G0289	-0.0573283	-0.684556	-0.237704	0	No
laccase2	1.73177	1.44368	1.64198	0.959215	No
lap	2.58319	3.79256	3.10671	2.37322	P<0.05&UP
lig	0.0120189	-0.0199097	0.00145434	0	No
Lmpt	0	0	0	0	No
Lpin	0.0515487	0.0380063	0.0470487	0	No
lqfR	0.0703572	-0.0339436	0.0364213	0	No
Lrch	-0.210575	0.0708497	-0.110542	0	No
LSm-4	0.151491	0.0161163	0.107763	0	No
mamo	-0.00338806	-0.729286	-0.207277	4.33947e-16	No
Mbs	-0.074744	-0.0641502	-0.0712041	0	No
MCPH1	-0.900348	-1.02274	-0.940002	0	No
Meltrin	4.42606	1.44721	3.92981	3.80686	P<0.05&UP
MESK2	0.341259	-0.200478	0.182263	0	No
Mical	0.0338011	-0.170593	-0.0311651	0	No
Mmp1	0.0355912	0.066917	0.0461089	0	No
Mnn1	0	-0.036094	-0.0119313	0	No
mod(mdg4)	-2.70873	-3.51498	-2.93087	0.300824	No
MRP	0	0	0	0	No
mRpS5	0.0450851	5.39739	3.88138	2.13646	P<0.05&UP
Msp300	0.222634	-0.863458	-0.0572129	0	No
MTF-1	0	0	0	0	No
mthl10	0	0	0	0	No
Mvl	-0.0169791	0	-0.0112971	0	No
mxt	-1.22817	-1.12891	-1.19432	0.203873	No
nAChRbeta1	1.40281	0	1.06771	0.286312	No
ND-MLRQ	0	0	0	0	No
Ndae1	0	0	0	0	No
NFAT	-0.0770335	-0.166598	-0.106275	0	No
nito	1.02471	0.43242	0.852958	0.287298	No
NKAIN	0.149175	-0.289288	0.0172927	0	No
Nmnat	0.184097	-0.0311225	0.115863	0	No
Nna1	4	2.90145	3.71779	3.33054	P<0.05&UP
nolo	0.0319352	0.0295003	0.031124	0	No
Nrg	4.08217	0.657475	3.56286	2.57501	P<0.05&UP
Nrx-1	-0.0244432	0	-0.0162494	0	No
Ntf-2	0.0158003	0.0243607	0.0186594	0	No
nudE	0.0655339	-0.0135408	0.0396543	0	No
Nup98-96	0.143532	0.231404	0.173421	0	No
p24-2	0	0	0	0	No
Pabp2	0.00159518	-0.00390563	-0.000236094	0	No
Pal1	1.9474	2.22243	2.04502	1.30233	P<0.05&UP
par-1	2.97716	1.2882	2.60019	2.59757	P<0.05&UP
pasha	0.240285	0	0.164551	0	No
Pax	0.030827	0.0120862	0.0246071	0	No
Pcf11	-0.274928	-0.390508	-0.312435	0	No
Pdfr	2.33991	0	1.89083	1.03706	No
pes	0.00361125	0	0.00240851	0	No
Pi3K68D	0.107198	0.55051	0.270577	0	No
Pih1D1	-0.464779	-1.09242	-0.645256	0	No
Plc21C	3.061	2.24933	2.83765	2.27498	P<0.05&UP
Pmi	-0.311612	-0.274743	-0.299218	0.0963448	No
PNUTS	0.257998	-1.13548	-0.0756124	0	No
Pop2	-0.0123153	-0.0624602	-0.0288374	0	No
pre-mod(mdg4)-AA	0	0	0	0	No
pre-mod(mdg4)-B	0.130965	0.0725512	0.111756	0	No
pre-mod(mdg4)-C	-0.0349734	1.13627	0.468223	0.124337	No
pre-mod(mdg4)-E	0.188368	0.0873736	0.155483	0.0254684	No
pre-mod(mdg4)-N	-0.31962	-0.29149	-0.310182	4.77342e-15	No
pre-mod(mdg4)-O	-0.114604	-0.103725	-0.110969	0	No
pre-mod(mdg4)-U	0	0	0	0	No
pre-mod(mdg4)-V	-0.0040545	-0.000211549	-0.00277238	0	No
Prm	0	0	0	0	No
prominin-like	-0.00303285	0	-0.00202119	0	No
Ptp4E	-0.00233054	-0.00320693	-0.00262261	0	No
px	4.07209	2.155	3.6665	3.06121	P<0.05&UP
Pxn	0.0557232	-0.0171849	0.0318275	0	No
pyd	-0.197604	-0.23397	-0.209624	0	No
Rad9	-1.01499	-0.584761	-0.856888	0.525391	No
Rbp1-like	-0.266917	-0.365768	-0.299121	0	No
Rbp6	-0.300981	0	-0.193525	0	No
Rcp	0.816221	-1.59487	0.36088	0	No
Reep1	0.707144	0.619981	0.678671	0	No
rhea	0	0.0147911	0.00494722	0	No
RhoGAP18B	0	0	0	0	No
RhoU	0	0	0	0	No
Rok	1.59418	1.39159	1.52976	0.773957	No
row	0.5331	-0.164678	0.335787	0	No
RpL3	0.00795672	0	0.00530936	0	No
RpS11	0.0695009	-0.133675	0.00490357	0	No
RpS3A	-0.120578	-0.0614614	-0.100602	0	No
RtGEF	0.0952733	2.4054	1.30925	0.818959	No
rudhira	0.699697	-0.0649277	0.48691	0.236684	No
Sam-S	-0.0388273	-0.0216863	-0.033091	0	No
Samuel	0	0	0	0	No
sbb	-0.00279464	0.00490452	-0.000223683	0	No
scaf6	0.104944	0.130663	0.113568	0	No
scra	-0.0891103	0.0311774	-0.0478899	0	No
SF1	0	0	0	0	No
sgg	0.83432	0.616906	0.765426	0.245115	No
shi	-0.661933	-0.445462	-0.586109	0.282088	No
Sik3	0	0.0168331	0.00563288	0	No
skap	3.41453	2.58842	3.18799	2.81	P<0.05&UP
Slik	-1.41769	-0.564332	-1.07411	0	No
sls	0	0	0	0	No
snama	-0.0375796	-0.341626	-0.131983	0	No
sowah	0.00737657	0	0.0049219	0	No
spir	0.297705	0.368424	0.321665	0	No
sqd	0.0650012	-0.195883	-0.0168283	0	No
stan	2.00932	-0.262919	1.56645	0.559313	No
Stat92E	0	0	0	0	No
Stim	-0.646791	-0.578886	-0.623799	0.294531	No
Strn-Mlck	0	0	0	0	No
Su(var)2-10	0.365911	0.0116284	0.257205	0	No
Sugb	-1.17061	-0.061635	-0.700054	0	No
Sxl	1.10919	0.0722814	0.838848	0.440265	No
syd	4.15269	2.85802	3.83534	5.17388	P<0.05&UP
Syp	-0.0222438	0.0136255	-0.010188	0	No
Tab2	0	0	0	0	No
tapas	-0.136734	0.341694	0.0409603	0	No
Teh2	0.833231	-1.58519	0.377262	0	No
tmod	0.000736783	-0.0158201	-0.00476111	0	No
Treh	0	0	0	0	No
Trl	2.00218	2.29556	2.10674	1.40418	P<0.05&UP
trol	0.0203373	2.86411	1.63371	1.04584	No
Trp1	3.36231	2.62747	3.15635	4.15069	P<0.05&UP
Trpm	0.186199	0.445731	0.277996	0.0945328	No
Tsp	0.194275	0.519416	0.310989	0.11531	No
Tsp42Ep	3.75513	0	3.22262	2.11809	P<0.05&UP
ttk	0.013538	0.258035	0.0997237	0	No
tutl	-0.0396366	-0.0233798	-0.0341973	0	No
udd	0	0	0	0	No
UQCR-11	0.148352	-0.0195983	0.0945119	0	No
vn	3.61465	4.11806	3.80265	3.65995	P<0.05&UP
Vps13B	0	0	0	0	No
Vrp1	2.16899	2.78623	2.40531	1.86766	P<0.05&UP
wb	0.321928	0.58489	0.41501	0	No
Wbp2	-0.0774999	-0.0334382	-0.0626626	0	No
wun	-0.352203	0.629376	0.0536535	1.73579e-15	No
Xpc	0	0	0	0	No
Yeti	0.648396	0.216902	0.518396	4.77342e-15	No
yuri	1.74661	0.390417	1.41903	0.599621	No
ZAP3	0.117449	0.0184731	0.0852054	0	No
Zasp52	0	0	0	0	No
zfh2	0	0.58489	0.222362	0	No
zormin	-2.66292	0	-1.18902	0.203873	No

## Sheet: CS_elav5
gene_id	Log_ALE_Usage_Ratio_1	Log_ALE_Usage_Ratio_2	Log_ALE_Usage_Ratio_3	Log_ALE_Usage_Ratio_Avg	LogP	Group
5PtaseI	-0.127904	-0.119815	-0.0399817	-0.0953511	0	No
ab	0	0	0	0	0	No
Ac3	-0.102384	-0.136254	-0.0921574	-0.110142	3.30282e-14	No
Ace	0.0554077	0.0378828	0.0599657	0.0511168	0	No
acj6	-0.444129	0.303515	0.537892	0.189466	0.0488053	No
Ack-like	0	0	0	0	0	No
Adar	-0.128153	-0.0859323	-0.092328	-0.102018	0	No
Adat1	-0.0931815	-0.462239	-0.26944	-0.267107	0	No
ade3	-0.0662002	0.0922819	0.0603816	0.0304288	0	No
Adh	0.032018	0.0173114	0.158922	0.0708314	0	No
AGO3	0	0	0	0	0	No
Ald	-0.0234328	-0.00160486	0	-0.00830636	0	No
Alh	-2.63566	-1.95273	-2.16959	-2.22541	5.57737	P<0.05&DOWN
alph	-0.0351036	0.0980144	0	0.0220771	0	No
alpha-Man-Ia	0	0	0	0	0	No
Ank	0	0	0	0	0	No
Ank2	-0.107854	-0.244941	-0.298296	-0.214781	3.30282e-14	No
Antp	0	0	0	0	0	No
AnxB9	0.265937	0.464137	0.383791	0.373574	4.3009e-14	No
AP-1sigma	0	0	0	0	0	No
app	0.185297	0.321982	0.284035	0.264914	0	No
Asator	0	0	0	0	0	No
Asx	0	0	0	0	0	No
axo	0	0	0	0	0	No
baz	0	0	0	0	0	No
be	0	0	0	0	0	No
Bmcp	0	0	0	0	0	No
bnl	0.516763	-0.0386418	1.41528	0.75743	0.77997	No
bol	-0.39145	-0.487177	-0.390761	-0.422424	3.30282e-14	No
bru1	-1.60608	-1.0324	-0.800813	-1.10841	1.61126	P<0.05&DOWN
bru3	-0.575143	-0.804235	-0.598866	-0.655809	0.451748	No
bs	0	0	0	0	0	No
Bsg25D	0.325673	-0.129761	0.206584	0.146735	0	No
BtbVII	0.398063	-0.0260554	0.426318	0.280418	0.207868	No
bves	-0.606472	-0.732406	-0.06218	-0.436669	0.275541	No
cact	1.41369	1.11483	0.903248	1.15923	0.815281	No
CalpA	0.227905	0.0747342	0.0744024	0.127512	3.30282e-14	No
CAP	0.0835777	0.0290383	0.0241884	0.0458538	0	No
Cbl	-0.0419012	0.00607327	-0.000742394	-0.0120349	0	No
CCHa2-R	1.79315	-0.319853	-0.263955	0.765442	0.257873	No
Cdep	2.63089	2.52096	2.96182	2.71698	4.28244	P<0.05&UP
cg	-0.105543	-0.164326	-0.380021	-0.211884	0	No
CG10077	0.185445	0.645995	0.827893	0.577594	0.514584	No
CG10089	0	0	0	0	0	No
CG1024	0	0	0	0	0	No
CG10508	0	0	0	0	0	No
CG10638	0	0	0	0	0	No
CG10737	-0.244022	-0.171039	-0.141087	-0.184738	3.30282e-14	No
CG11151	0.192572	0.0279557	-0.00583023	0.0742006	0	No
CG11155	0.00461092	0.0309879	0.0572181	0.0310988	0	No
CG11241	0.396738	0.950607	0.936747	0.783365	0.312457	No
CG11456	0	0	0	0	0	No
CG11699	0	0	0	0	0	No
CG11876	-0.024728	-0.0720406	-0.0494604	-0.0486136	0	No
CG11889	-2.21684	-2.00635	-2.05002	-2.08826	7.87447	P<0.05&DOWN
CG11905	1.58476	-1.19982	-3.24749	0.238868	0.332966	No
CG12004	-0.0789374	-0.0388995	-0.0316664	-0.0496851	0	No
CG12054	-0.0675911	-0.0312463	-0.0372216	-0.0452655	0	No
CG12163	-0.0324935	0.0121798	-0.00317458	-0.00771058	0	No
CG12236	-0.314144	0.383269	1.06971	0.488046	0.110981	No
CG12484	-0.0650083	0.0499699	-0.0738003	-0.0285012	3.30282e-14	No
CG12768	-0.877878	-0.152003	-0.978463	-0.620241	4.3009e-14	No
CG13285	-0.0748982	-2.16504	-0.045983	-0.486668	0.357263	No
CG13288	0	0	0	0	0	No
CG13366	0	0	0	0	0	No
CG13784	0	0	0	0	0	No
CG13865	0.0481875	0.0360118	0.00867744	0.0310533	0	No
CG1407	-0.495225	-0.178005	0.0926095	-0.173714	3.30282e-14	No
CG14164	0	0	0	0	0	No
CG14442	0	0	0	0	0	No
CG14669	0	0	0	0	0	No
CG14764	0	0	0	0	0	No
CG14879	0.503735	-0.111058	-1.32379	-0.129065	0.0651086	No
CG15717	0.0101569	0.367111	0.435117	0.282481	0	No
CG15803	0	0	0	0	0	No
CG1637	0.437121	0.651519	0.363588	0.489318	0	No
CG1674	0	0	0	0	0	No
CG17271	3.25594	1.90197	2.56474	2.67857	2.73933	P<0.05&UP
CG17364	0	0	0	0	0	No
CG17385	0	0	0	0	0	No
CG17508	0.225924	0.338939	0.288154	0.285078	0	No
CG17514	0	0	0	0	0	No
CG17684	0	0	0	0	0	No
CG17691	0	0	0	0	0	No
CG17834	1.16392	0.327916	-1.07652	0.404188	0.109353	No
CG17839	0	0	0	0	0	No
CG1888	0.671545	-0.359691	0.929946	0.511743	0.102035	No
CG2201	0.278976	0.370227	0.425722	0.359572	4.3009e-14	No
CG2930	0	0	0	0	0	No
CG2993	-0.0876397	-0.0369584	0.00858035	-0.0381377	3.30282e-14	No
CG30116	-0.197283	-0.251154	-0.359131	-0.26763	3.30282e-14	No
CG31038	0	0	0	0	0	No
CG31140	-0.0192362	-0.0144891	-0.0208081	-0.0181753	0	No
CG31145	0	0	0	0	0	No
CG31635	0	0	0	0	0	No
CG32000	0	0	0	0	0	No
CG32333	0	0	0	0	0	No
CG32425	-0.0496959	-0.151555	0.0852803	-0.0353854	0	No
CG32521	0.0297117	0.0613605	0.0592079	0.0501654	0	No
CG32700	0.742115	0.556037	0.590356	0.631793	0	No
CG32850	0	0	0	0	0	No
CG33096	0.0914957	0.0464404	-0.0177304	0.0407632	0	No
CG33108	0	0	0	0	0	No
CG33307	0	0	0	0	0	No
CG34114	0	0	0	0	0	No
CG34120	0	0	0	0	0	No
CG34331	0	0	0	0	0	No
CG34357	0	0	0	0	0	No
CG34376	1.11389	1.20424	1.49734	1.28129	2.12339	P<0.05&UP
CG34383	-0.155188	-0.00578713	-0.0102283	-0.0554178	3.30282e-14	No
CG34398	0	0	0	0	0	No
CG34417	0.818248	0.354291	-1.50212	0.178302	0.143599	No
CG34449	0.144831	0.194751	0.202405	0.180888	3.30282e-14	No
CG42235	-1.33531	-0.488607	-0.413472	-0.689789	0.793224	No
CG42271	0	0	0	0	0	No
CG42322	-0.0448465	-0.10124	-0.0651634	-0.0702285	0	No
CG42324	-0.00288828	-0.00303467	-0.00738101	-0.00443315	0	No
CG42339	0	0	0	0	0	No
CG42340	2.13774	1.5861	1.45282	1.7571	1.45301	P<0.05&UP
CG42671	-0.235853	-0.26001	-0.159362	-0.217767	0	No
CG42672	-0.233828	-1.94167	-1.4694	-1.02736	2.71023	P<0.05&DOWN
CG42673	0	0	0	0	0	No
CG42676	0.0715796	-0.118027	-0.0199863	-0.0200695	0	No
CG42724	0	0	0	0	0	No
CG42749	0	0	0	0	0	No
CG42795	0.550704	-0.361739	0.459275	0.270181	0	No
CG43078	0.0055511	0.0402439	-0.0784179	-0.0100189	0	No
CG43143	0.239738	-0.0168716	0.269257	0.169643	0.169418	No
CG43325	0	0	0	0	0	No
CG43340	0	0	0	0	0	No
CG43373	0	0	0	0	0	No
CG43394	0	0	0	0	0	No
CG43427	-0.0642235	-0.0312114	-0.0640306	-0.0530715	0	No
CG43689	-0.0140955	0.00545833	-0.00949047	-0.00601836	0	No
CG43729	-0.00494223	-0.0288798	-0.01239	-0.0153694	0	No
CG43732	0.0538727	0.0284564	0.0346877	0.0390462	0	No
CG43736	-0.0201102	0.0307321	0.0304339	0.0138824	0	No
CG43778	0	0	0	0	0	No
CG44838	-0.395452	-0.799003	-0.82114	-0.65821	0.84994	No
CG45076	0.909087	0.528208	0.544775	0.671682	4.3009e-14	No
CG45081	0	0	0	0	0	No
CG45263	-1.48827	-0.867489	-1.21764	-1.16864	1.02507	No
CG4538	0.265436	0.465938	-0.00726123	0.254269	0	No
CG46301	0	0	0	0	0	No
CG4658	0	0	0	0	0	No
CG4662	-3.05216	-2.68407	-2.58123	-2.75873	15.0995	P<0.05&DOWN
CG4678	1.03475	0.958246	0.947031	0.980539	3.30282e-14	No
CG4928	0	0	0	0	0	No
CG4951	3.2689	-2.09828	0.538846	1.91654	0.670042	No
CG4975	0	0	0	0	0	No
CG5028	3.19838	3.33075	3.31464	3.28245	0.601982	No
CG5189	2.22843	1.62987	1.53347	1.83133	1.64469	P<0.05&UP
CG6294	0	0	0	0	0	No
CG6340	0	0	0	0	0	No
CG6726	0	0	0	0	0	No
CG6791	0	0	0	0	0	No
CG7028	0	0	0	0	0	No
CG7215	-0.032764	-0.0474395	-0.0171938	-0.0324129	0	No
CG7518	-0.0627021	-0.0765758	0.000333648	-0.0459247	0	No
CG7990	0	0	0	0	0	No
CG8177	0	0	0	0	0	No
CG8229	-0.0788888	-0.0430062	-0.0672427	-0.0629684	0	No
CG8405	0	0	0	0	0	No
CG9449	0	0	0	0	0	No
chif	-0.284871	-0.293421	0.0495383	-0.167197	0.0875322	No
chm	0	0	0	0	0	No
chn	0.0327779	-0.117258	0.0152307	-0.021545	0	No
Cirl	-0.0270408	-0.00790039	-0.00145977	-0.0120928	0	No
ClC-c	0	0	0	0	0	No
CLIP-190	-0.634016	0.254115	0.517922	0.123832	0	No
cmb	-0.594544	-0.0395065	0.0047255	-0.185232	3.30282e-14	No
Cngl	0.344692	0.357582	0.398029	0.366947	3.30282e-14	No
cno	0	0	0	0	0	No
CoRest	-0.00173523	0.019609	0.019609	0.0125293	0	No
Cpr57A	0	0	0	0	0	No
Cpsf160	0	0	0	0	0	No
CrebB	0.0188996	0.0721051	0.0745733	0.0554203	0	No
CtBP	0.0453682	0.0107883	0.0495055	0.0353248	0	No
Dbp80	0	0	0	0	0	No
Ddr	0	0	0	0	0	No
Dek	-0.0600645	-0.0532127	-0.0480035	-0.0537518	0	No
dgt1	0.041438	-0.0326499	0	0.00324819	0	No
Dhit	-0.00363868	-0.162522	0.0353285	-0.0411038	0	No
dia	0	0	0	0	0	No
Dif	1.78065	0.75464	1.01737	1.25242	1.67946	P<0.05&UP
dikar	0.637444	-0.68606	-0.882259	-0.141549	0	No
DIP-beta	0	0	0	0	0	No
dl	-0.117157	0.176185	-0.382942	-0.0898984	0	No
Drip	0	0	0	0	0	No
drongo	0	0	0	0	0	No
dsb	0	0	0	0	0	No
Dyb	0	0	0	0	0	No
dysc	0	0	0	0	0	No
E(bx)	-0.00700015	0.0179746	-0.0722504	-0.0199261	0	No
eag	0	0	0	0	0	No
Ect4	0.503345	-0.0977094	-0.389769	0.0543917	0	No
Eps-15	1.22442	0.865429	0.755006	0.962519	0.60375	No
eRF1	0.596283	0.0223773	-0.0660191	0.215251	0.0901897	No
ETHR	0	0	0	0	0	No
Ets21C	0.764315	-0.494566	-0.159568	0.13909	0	No
Evi5	0	0	0	0	0	No
ewg	-0.897253	-0.654325	-0.532501	-0.686843	0	No
fabp	0.352776	-0.0498328	-0.121554	0.0759938	0	No
faf	0	0	0	0	0	No
Fas2	-0.165315	-0.103562	-0.107788	-0.125282	0	No
Fhos	0	0	0	0	0	No
Fife	0.463717	-0.580607	-0.393924	-0.0949934	0.0532143	No
Fmr1	0	0	0	0	0	No
fok	-0.105867	-0.056699	-0.02054	-0.0606122	0	No
frc	-0.49966	-0.389051	-0.536309	-0.473639	0.400096	No
fru	-0.081003	-0.091465	-0.00435733	-0.0584161	0	No
fs(1)h	0.0754579	0.0368862	0.12207	0.0785588	4.3009e-14	No
Fur1	0.608463	0.332644	0.420705	0.458569	0.138688	No
fus	0	0	0	0	0	No
GABA-B-R3	0	0	0	0	0	No
Gfrl	0	0	0	0	0	No
GstO2	-0.202295	-0.115125	0.890664	0.281549	0.0711836	No
gukh	0	0	0	0	0	No
GV1	0.748554	-0.242247	0.324812	0.332674	0	No
Gyf	0	0	0	0	0	No
HDAC6	0	0	0	0	0	No
hdly	-0.45566	-1.1135	-0.253086	-0.563166	0.602274	No
hep	0	0	0	0	0	No
HnRNP-K	-0.0769965	-0.073106	0.0193674	-0.042886	0	No
Hr39	0	0	0	0	0	No
Hrb98DE	-0.533512	-0.617989	-0.867206	-0.666075	0.368664	No
hrg	0	0	0	0	0	No
Ih	-0.00376532	-0.000289611	0.0027484	-0.000433053	0	No
Ilk	-0.0187981	-0.00723823	-0.0386773	-0.0215128	0	No
ImpE1	0.300103	-0.0506872	-0.345696	-0.00789028	0	No
Irk3	-0.0729766	0.0151538	-0.104748	-0.0532936	0.0392665	No
Jabba	1.4545	0.476567	0.470206	0.879013	4.3009e-14	No
jar	0.579407	0.313995	0.334924	0.414565	0.226317	No
jbug	2.06796	2.52851	2.05591	2.23478	0.301004	No
jdp	0	0	0	0	0	No
Jon74E	0	0	0	0	0	No
KCNQ	0	0	0	0	0	No
klar	0	0	0	0	0	No
koi	-0.294865	0.0772762	-0.170645	-0.121017	0	No
kuz	0.00495334	-0.00677046	-0.0341746	-0.0119042	0	No
l(1)G0196	-0.196821	-0.0877243	-0.206727	-0.162742	3.30282e-14	No
l(1)G0289	-0.103443	-0.0787579	-0.00399204	-0.0614415	0	No
lap	0	0	0	0	0	No
lig	0	0	0	0	0	No
Liprin-gamma	0	0	0	0	0	No
Lmpt	0	0	0	0	0	No
Lpin	-0.353384	-0.130192	-0.0841915	-0.184551	3.30282e-14	No
lqfR	-0.0119409	-0.0131538	-0.0229863	-0.0160185	0	No
Lrch	0.185631	-0.124542	-0.0451077	0.011413	0	No
Lsd-2	0	0	0	0	0	No
LSm-4	-0.00459009	-0.00971918	-0.0170895	-0.0104571	0	No
Mbs	0.361333	0.557779	0.414679	0.447003	0	No
Meltrin	-0.0194628	0.0127519	0.0127519	0.0020934	0	No
mesh	0	0	0	0	0	No
MESK2	0.0600471	0.145257	0.528103	0.259206	0.137985	No
mGluR	0.00503921	-0.0249328	-0.0608822	-0.0266738	0	No
Mical	0	0	0	0	0	No
Mlp60A	0	0	0	0	0	No
Mmp1	0.141811	0.0816206	0.194945	0.140201	0	No
Mnn1	0	0	0	0	0	No
mod(mdg4)	-0.448134	-0.503799	-0.44033	-0.463812	0.36022	No
Mp20	0	0	0	0	0	No
MRP	0	0	0	0	0	No
mRpS5	-0.00653526	0.10755	0.0971936	0.0669816	0	No
Msp300	-0.00197765	0.0249199	0.182439	0.0707804	0	No
MTF-1	0	0	0	0	0	No
mthl10	0	0	0	0	0	No
Mur2B	0	0	0	0	0	No
mxt	0.522359	0.119126	0.0165259	0.236298	0	No
Myo28B1	0	0	0	0	0	No
nAChRalpha5	-0.226601	0.116139	0.14402	0.0207478	0	No
nAChRbeta1	-0.151723	-0.118285	-0.0591299	-0.109203	0	No
ND-MLRQ	0.167632	0.24998	0.24125	0.220091	5.73293e-14	No
Ndae1	0.0597698	0.0199749	0.1452	0.0759319	0	No
Neto	0.0456048	0.128128	0.166564	0.114311	0	No
NFAT	0.283238	0.025541	0.0761097	0.132667	3.30282e-14	No
ninaC	0	0	0	0	0	No
nito	1.33645	-0.0203304	-0.343717	0.51914	0.294312	No
NKAIN	0.393383	0.031186	0.115231	0.188388	0	No
Nmdar2	0	0	0	0	0	No
Nmnat	-0.00511128	-0.0896447	0.02283	-0.0231877	0	No
Nna1	-0.100837	1.44439	0.0125569	0.636206	0.178111	No
nolo	0.0936619	0.0223875	-0.0315453	0.029081	0	No
Nrg	-0.0196024	0.0354309	0.07018	0.0291419	3.30282e-14	No
Nrx-1	0.00317806	0.000577598	0	0.00125255	0	No
Ntf-2	0	0	0	0	0	No
nudE	-0.177629	-0.0866848	-0.0329404	-0.0978542	3.30282e-14	No
Nup98-96	0.103736	-0.0138535	-0.0370304	0.0189451	0	No
Oamb	0.103654	-0.0304092	0.00550616	0.02737	0	No
Octbeta1R	0	0	0	0	0	No
Orcokinin	0	0	0	0	0	No
Pabp2	0	0	0	0	0	No
Pal1	0.10817	-2.33365	-1.6681	-0.915112	2.41479	No
par-1	-0.273811	-0.307855	-0.328718	-0.303284	0	No
pasha	0	0	0	0	0	No
Pax	-1.83979	-1.56525	0.174075	-0.781304	0.64768	No
Pcf11	-0.705172	-0.685484	-1.21555	-0.848768	0.92504	No
Pdfr	0	0	0	0	0	No
pes	0	0	0	0	0	No
PGRP-LC	-0.4101	-0.0265247	0.125478	-0.0865976	0	No
pHCl-1	0.162939	-0.0364841	0.0419248	0.0584688	0	No
Pi3K68D	2.00606	0.208242	-0.959806	0.922515	0.288862	No
Pih1D1	-0.323676	-0.337951	-0.266384	-0.309004	3.30282e-14	No
pio	0	0	0	0	0	No
PKD	-0.650204	-0.198735	-0.314977	-0.375591	3.30282e-14	No
Plc21C	-0.344214	-0.535174	-0.752837	-0.534463	0.314215	No
Pmi	0.636466	-0.505312	-0.49482	-0.0151437	0	No
PNUTS	0.131215	-0.520347	0.0994215	-0.06705	0	No
Pop2	0	0	0	0	0	No
pre-mod(mdg4)-AA	0	0	0	0	0	No
pre-mod(mdg4)-B	0.0518849	0.180314	0.264823	0.168316	3.30282e-14	No
pre-mod(mdg4)-C	-0.58159	0.143419	0.1684	-0.050623	0	No
pre-mod(mdg4)-E	-0.7366	0.0775595	-0.0580627	-0.197635	0.0991192	No
pre-mod(mdg4)-N	0	0	0	0	0	No
pre-mod(mdg4)-O	0	0	0	0	0	No
pre-mod(mdg4)-U	0	0	0	0	0	No
pre-mod(mdg4)-V	-0.00315601	0.00693005	0.00293653	0.00224282	0	No
Prm	0	0	0	0	0	No
prominin-like	0	0	0	0	0	No
PsGEF	-0.556639	-0.520596	-1.05178	-0.690171	4.3009e-14	No
Ptp4E	0.0805207	0.0135354	-0.00408551	0.0304528	0	No
px	-1.90617	-1.85048	-1.21588	-1.62207	5.09353	P<0.05&DOWN
Pxn	0	0	0	0	0	No
pyd	-0.0545197	0.179435	0.284204	0.143216	0	No
Rab3-GEF	0.00748909	-0.0384219	-0.0147955	-0.015121	0	No
Rad9	0	0	0	0	0	No
Rbp1-like	-0.0337598	0.168035	0.565889	0.255278	0.146746	No
Rbp6	-0.00141325	0.0278823	0.030675	0.0191209	0	No
Rcp	0	0	0	0	0	No
Reep1	0.00134796	-0.0446615	0.0097184	-0.011001	0	No
rhea	-0.0298227	0.00175475	-0.00292933	-0.0102655	0	No
RhoGAP100F	0	0	0	0	0	No
RhoGAP18B	0	0	0	0	0	No
Rok	-2.34217	-3.74858	-3.58963	-3.08039	6.34184	P<0.05&DOWN
row	-0.0763985	-0.0139641	0.00843419	-0.0268648	0	No
RpL3	0.00144385	0.00375627	0.00375627	0.00298587	0	No
RpS11	0	0	0	0	0	No
RpS3A	0.145255	0.182107	0.166369	0.164656	5.73293e-14	No
RtGEF	-0.150536	-0.289756	-0.340141	-0.257896	0	No
rudhira	-0.0563224	-0.0074201	0.0454687	-0.00549226	0	No
Sam-S	0.0919759	0.0761586	0.0854404	0.0845395	0	No
Samuel	0	0	0	0	0	No
sbb	-0.00709797	-0.0099891	-0.00578235	-0.00762207	0	No
scaf6	0.00350926	-0.11744	-0.182106	-0.0966157	0	No
Sclp	0	0	0	0	0	No
scra	0	0	0	0	0	No
scro	0	0	0	0	0	No
sgg	-0.340325	-0.358913	-0.319257	-0.339407	0	No
Sh	0.0380789	0.0122509	0.243473	0.101701	0	No
Shab	1.08087	0.824601	1.08712	1.00261	0.623168	No
Shal	-0.158708	-0.169925	-0.145556	-0.158029	0	No
shi	0.592185	0.368445	0.406526	0.459075	0.0878644	No
Sik3	0	0	0	0	0	No
skap	-0.443807	-0.0895788	-0.241249	-0.250966	2.77726e-14	No
Slik	1.23331	-2.52572	-1.4239	-0.0501952	1.41127	No
sls	0.673924	-0.122685	-0.903226	0.0231719	0.0479371	No
snama	0.0416071	0.0667871	0.0434505	0.0506605	0	No
sowah	0	0	0	0	0	No
spir	-0.234654	-0.181108	-0.0950051	-0.169105	0	No
sqd	-0.286298	-0.101659	-0.234524	-0.205381	4.3009e-14	No
stan	-0.157396	-0.121584	-0.424879	-0.228412	0	No
Stat92E	0	0	0	0	0	No
Stim	0.304094	0.139473	0.681229	0.393105	0.0802161	No
Strn-Mlck	0	0	0	0	0	No
Su(var)2-10	-0.00581301	-0.0451552	-0.0769469	-0.0423448	0	No
Sugb	0.818978	1.00843	-0.76794	0.540401	0.1788	No
sv	0	0	0	0	0	No
svp	0	0	0	0	0	No
Sxl	-1.70911	-1.49198	-1.71914	-1.63621	5.66561	P<0.05&DOWN
syd	-0.440717	-0.523914	-0.323538	-0.42704	3.30282e-14	No
Syp	0	0	0	0	0	No
Tab2	0	0	0	0	0	No
tapas	0.158417	0.00508996	0.0364641	0.0681863	0	No
tau	0.602409	-0.0361339	-0.176915	0.171253	0	No
Teh2	0	0	0	0	0	No
teq	0	0	0	0	0	No
tim	0	0	0	0	0	No
tmod	0	0	0	0	0	No
tn	0	0	0	0	0	No
Treh	0	0	0	0	0	No
Trl	-0.144727	-1.03132	-0.727234	-0.586497	0.824107	No
trol	1.28738	0.782526	1.1895	1.10248	1.44032	P<0.05&UP
Trp1	-0.0754272	-0.0254962	-0.12748	-0.0755338	3.30282e-14	No
Trpm	0.097007	0.00928565	-0.0305589	0.0262337	0	No
Tsp	0	0	0	0	0	No
Tsp42Ep	1.28011	0.718794	1.67791	1.27779	0.644515	No
ttk	-0.478323	1.61092	0.136394	0.699384	0.110981	No
tty	-0.0191704	-0.00361777	-0.020524	-0.014417	0	No
tutl	0.00615095	0.00405441	0.0253399	0.0118802	0	No
udd	0	0	0	0	0	No
unc79	0	0	0	0	0	No
UQCR-11	-0.131857	-0.012242	-0.144508	-0.0949603	5.73293e-14	No
vn	-0.184425	-0.533451	-0.823167	-0.489983	3.30282e-14	No
Vrp1	0	0	0	0	0	No
wb	0.533451	0.555225	0.0996181	0.410803	0	No
Wbp2	0	0	0	0	0	No
wun	-0.316499	-0.378297	-0.482788	-0.390904	3.30282e-14	No
Xpc	0	0	0	0	0	No
Yeti	0.413594	-0.102963	0.05838	0.139432	0	No
yuri	-4.00822	-0.878499	0.182684	-0.784987	2.37728	No
ZAP3	0.0274927	0.13194	0.0558322	0.0724323	0	No
Zasp52	-0.00988749	-0.200599	-0.322987	-0.172034	3.30282e-14	No
Zasp66	0	0	0	0	0	No
zfh2	-0.451364	-0.396122	-0.429519	-0.425489	0	No
zormin	-0.38191	0.119478	-0.592095	-0.253176	0.202257	No

## Sheet: CS_elav5fne
gene_id	Log_ALE_Usage_Ratio_1	Log_ALE_Usage_Ratio_2	Log_ALE_Usage_Ratio_3	Log_ALE_Usage_Ratio_Avg	LogP	Group
5PtaseI	-5.89509	-5.20404	-5.11301	-5.36433	34.7592	P<0.05&DOWN
ab	0	0	0	0	0	No
Ac3	-0.018083	0.0198284	0.0124448	0.00482319	0	No
Ace	0.144168	0.110036	0.05447	0.103364	0	No
acj6	0.661649	0.723644	-0.0469052	0.485856	0.529031	No
Ack-like	0	0	0	0	0	No
Adar	-0.137368	-0.160244	-0.125066	-0.140819	0	No
Adat1	-1.30491	-2.80466	-3.14168	-2.18185	7.41114	P<0.05&DOWN
ade3	0.0674852	0.0986946	0.0871605	0.0845043	0	No
Adh	0.0504424	0.00267389	0.0383979	0.030647	0	No
AGO3	0	0	0	0	0	No
Ald	-0.0872813	-0.147086	-0.186036	-0.139562	0	No
Alh	-3.51728	-3.32868	-2.88026	-3.21676	8.11519	P<0.05&DOWN
alph	0.357023	0.248714	0.15595	0.256239	0	No
alpha-Man-Ia	0	0	0	0	0	No
Ank	0	0	0	0	0	No
Ank2	-10.6589	-11.6813	-11.9375	-11.3144	65.8572	P<0.05&DOWN
Antp	0	0	0	0	0	No
AnxB9	0.13267	0.206912	0.150291	0.16364	0	No
AP-1sigma	0	0	0	0	0	No
app	0.593787	0.601377	0.587396	0.594198	0	No
Asator	0	0	0	0	0	No
Asx	0	0	0	0	0	No
axo	0	0	0	0	0	No
baz	0	0	0	0	0	No
be	0	0	0	0	0	No
Bmcp	0	0	0	0	0	No
bnl	0.691878	-0.760006	0.579609	0.302688	0.101199	No
bol	-5.1166	-5.00011	-5.50926	-5.19272	25.2388	P<0.05&DOWN
bru1	-2.70296	-2.32253	-2.70942	-2.56665	4.57475	P<0.05&DOWN
bru3	-1.24881	-1.37026	-1.22104	-1.2786	0.961673	No
bs	0	0	0	0	0	No
Bsg25D	0.113525	0.00528229	-0.461757	-0.0935514	0.0556152	No
BtbVII	0.375678	-0.051096	-0.246504	0.0499042	0	No
bves	-1.60576	-1.82856	-1.82407	-1.74899	1.84189	P<0.05&DOWN
cact	2.66493	1.93678	1.67827	2.15606	6.51403e-14	No
CalpA	0.150982	-0.0136932	-0.0195259	0.0414465	0	No
CAP	0.0635869	-0.0553922	0.00154299	0.00406447	0	No
Cbl	-0.23525	-0.304078	-0.225959	-0.254677	0	No
CCHa2-R	0.391575	-0.492528	0.0824929	0.0386466	0	No
Cdep	4.11974	3.54178	3.57394	3.77046	0.300993	No
cg	-0.381446	-0.251423	-0.236427	-0.288311	0	No
CG10077	0.398225	0.534075	0.197338	0.383121	0.258386	No
CG10089	0	0	0	0	0	No
CG10097	2.36941	-2.36622	-0.881818	0.976718	0.505899	No
CG1024	0	0	0	0	0	No
CG10508	0	0	0	0	0	No
CG10638	0	0	0	0	0	No
CG10737	-0.333059	-0.307118	-0.556871	-0.394739	0	No
CG11151	0.269067	-0.392402	-0.346959	-0.123891	0	No
CG11155	0.00371963	0.032632	0.0270944	0.021203	0	No
CG11241	1.32002	1.46544	1.25021	1.34803	1.11002	No
CG11456	0	0	0	0	0	No
CG11699	0	0	0	0	0	No
CG11876	-0.0224303	0.0256783	-0.0456091	-0.013814	0	No
CG11889	-0.389164	-0.594561	-0.708159	-0.557866	0	No
CG11905	2.09014	-0.914996	-0.929954	0.824593	0.469674	No
CG12004	-0.54199	-0.618133	-0.778385	-0.642838	0	No
CG12054	0.00499852	0.0022062	0.0178674	0.00837351	0	No
CG12163	0.0246774	0.0117305	-0.0180824	0.0062194	0	No
CG12236	0.444581	0.802775	0.337436	0.542301	0.235621	No
CG12484	-2.71318	-3.01577	-2.72804	-2.81243	14.4568	P<0.05&DOWN
CG12768	-0.423459	-0.973264	-1.01793	-0.778589	1.32277	No
CG13285	-0.489342	-0.180054	-0.210698	-0.286809	0	No
CG13288	0	0	0	0	0	No
CG13366	0	0	0	0	0	No
CG13784	0	0	0	0	0	No
CG13865	0.0664926	0.0520225	0.0567913	0.0584481	0	No
CG1407	-0.155265	-0.169345	-0.269318	-0.19709	0	No
CG14164	0	0	0	0	0	No
CG14442	0	0	0	0	0	No
CG14669	0	0	0	0	0	No
CG14764	0	0	0	0	0	No
CG14879	0.377441	-0.564356	0.550001	0.197186	0.0593067	No
CG15717	-1.15565	-0.875721	-0.76964	-0.924666	1.59859	No
CG15803	0	0	0	0	0	No
CG1637	0.565801	0.64673	0.408165	0.543602	0	No
CG1674	0	0	0	0	0	No
CG17271	1.35201	1.59073	1.68793	1.55035	0.83504	No
CG17364	0	0	0	0	0	No
CG17385	0	0	0	0	0	No
CG17508	-0.0842663	-0.3738	0.551739	0.084456	0.0345146	No
CG17514	0	0	0	0	0	No
CG17691	0	0	0	0	0	No
CG17834	1.40651	0.715208	0.78019	1.00241	0	No
CG17839	0	0	0	0	0	No
CG1888	-0.595338	-1.12891	-1.12891	-0.928318	0.294152	No
CG2201	0.257681	0.256494	0.297832	0.270797	0	No
CG2930	0	0	0	0	0	No
CG2993	-0.0746138	-0.0681965	-0.133722	-0.0918773	0	No
CG30116	-6.84754	-5.47866	-5.21397	-5.69147	32.3263	P<0.05&DOWN
CG30427	0	0	0	0	0	No
CG31038	0	0	0	0	0	No
CG31140	-0.0636233	-0.0543678	-0.0719135	-0.0632837	0	No
CG31145	0	0	0	0	0	No
CG31635	0	0	0	0	0	No
CG32000	0	0	0	0	0	No
CG32333	0	0	0	0	0	No
CG32425	-1.10481	-1.96242	-1.71193	-1.54679	4.28594	P<0.05&DOWN
CG32521	-0.0316347	-0.0509067	0.0206921	-0.0202982	0	No
CG32700	0.713472	0.575929	0.586762	0.626752	0	No
CG32850	0	0	0	0	0	No
CG33096	0.0346127	0.0297255	0.0298756	0.0314064	0	No
CG33108	0	0	0	0	0	No
CG33307	0	0	0	0	0	No
CG34114	0	0	0	0	0	No
CG34120	0	0	0	0	0	No
CG34331	0	0	0	0	0	No
CG34357	0	0	0	0	0	No
CG34376	-1.28666	0.751979	2.04068	1.04926	0.811015	No
CG34383	-0.348043	-0.211084	-0.318196	-0.291233	0	No
CG34398	0	0	0	0	0	No
CG34417	-0.108486	0.0278394	0.694374	0.249031	0.130925	No
CG34449	0.0756438	0.124462	-0.0692655	0.0459347	0	No
CG42235	0.94188	0.888394	0.674808	0.839564	0.519887	No
CG42271	0	0	0	0	0	No
CG42319	0	0	0	0	0	No
CG42322	0.197167	0.358994	-0.221213	0.13173	0	No
CG42324	-0.0121698	-0.0168432	-0.0139252	-0.0143115	0	No
CG42339	0	0	0	0	0	No
CG42340	5.87915	5.26279	5.20214	5.48181	0.300993	No
CG42671	-2.10394	-2.54929	-2.65112	-2.41463	11.7738	P<0.05&DOWN
CG42672	-1.60458	-2.91427	-1.97665	-2.06781	6.73495	P<0.05&DOWN
CG42673	0	0	0	0	0	No
CG42676	0.0938039	0.0552716	0.0578881	0.0690953	0	No
CG42724	0	0	0	0	0	No
CG42749	0	0	0	0	0	No
CG42795	-1.03343	-1.73109	-1.41032	-1.36339	2.75936	P<0.05&DOWN
CG43078	-0.23506	-0.231481	-0.145062	-0.203264	0	No
CG43143	-1.20279	-1.3069	-1.64138	-1.37187	1.10872	No
CG43325	0	0	0	0	0	No
CG43340	0	0	0	0	0	No
CG43355	0	0	0	0	0	No
CG43373	0	0	0	0	0	No
CG43394	0	0	0	0	0	No
CG43427	-0.117871	-0.0445816	-0.234147	-0.130099	0	No
CG43689	-0.0173794	-0.0142592	-0.00592423	-0.0125128	0	No
CG43729	-0.112216	-0.0943097	-0.118844	-0.108419	0	No
CG43732	-0.40171	-0.252108	-0.28599	-0.31186	0	No
CG43736	0.00450307	0.0394957	0.040092	0.0281259	0	No
CG43778	0	0	0	0	0	No
CG44838	-2.4027	-2.1237	-2.07429	-2.19315	4.19688	P<0.05&DOWN
CG45076	1.21861	0.539847	0.617567	0.825195	0	No
CG45081	0	0	0	0	0	No
CG45263	-2.85657	-2.33732	-2.41938	-2.52041	2.6562	P<0.05&DOWN
CG4538	0.588998	0.225538	-0.329308	0.209696	0	No
CG46301	0	0	0	0	0	No
CG4658	0	0	0	0	0	No
CG4662	-5.9218	-4.96537	-4.26156	-4.89767	24.0141	P<0.05&DOWN
CG4678	0.956797	0.870158	0.966348	0.931745	0	No
CG4928	0	0	0	0	0	No
CG4951	1.15891	0.0100147	-0.801408	0.346207	0	No
CG4975	0	0	0	0	0	No
CG5028	0.787341	1.27185	0.565814	0.905817	0.613788	No
CG5189	2.27398	1.4388	1.05528	1.68192	1.34765	P<0.05&UP
CG5921	-1	0.447401	0.208383	0.00909586	0	No
CG6294	0	0	0	0	0	No
CG6340	0	0	0	0	0	No
CG6726	0	0	0	0	0	No
CG6791	0	0	0	0	0	No
CG7028	0	0	0	0	0	No
CG7215	-0.0442152	-0.0517465	-0.055294	-0.0504112	0	No
CG7518	-0.145071	-0.253821	-0.221558	-0.206093	0	No
CG7990	0	0	0	0	0	No
CG8177	0	0	0	0	0	No
CG8229	-0.295705	-0.212298	-0.331242	-0.278882	0	No
CG8405	0	0	0	0	0	No
CG9449	0	0	0	0	0	No
chif	-0.256869	0.338637	0.379553	0.181592	0	No
chm	0	0	0	0	0	No
chn	0.351524	0.272706	0.246113	0.290812	0	No
Cirl	-0.12723	-0.137197	-0.0971615	-0.120429	0	No
ClC-c	0	0	0	0	0	No
CLIP-190	-1.35923	-1.00614	-1.39678	-1.24304	1.4069	P<0.05&DOWN
cmb	-0.0432009	-0.127081	-0.670519	-0.254712	0	No
Cngl	-0.052475	0.0409702	-0.0277667	-0.0125464	0	No
cno	0	0	0	0	0	No
CoRest	-0.0258087	-0.00424732	0.00510947	-0.00825749	0	No
Cpr57A	0	0	0	0	0	No
Cpsf160	0	0	0	0	0	No
CrebB	0.00800347	0.0448199	0.0542667	0.0358344	0	No
CtBP	-0.373694	-0.259193	-0.276019	-0.302092	0.0759681	No
Dbp80	0	0	0	0	0	No
Ddr	0	0	0	0	0	No
Dek	-0.122739	-0.0423118	-0.0587788	-0.0741947	0	No
dgt1	-0.0231144	-0.124784	-0.0722865	-0.0727978	0	No
Dhit	0.0483222	0.0415616	-0.035349	0.0186743	0	No
dia	0	0	0	0	0	No
Dif	2.06624	1.27068	1.24	1.57897	0	No
dikar	1.20613	0.503242	0.461415	0.765949	0.216471	No
DIP-beta	0	0	0	0	0	No
dl	0.00924352	0.244202	0.284547	0.184341	0	No
Drip	0	0	0	0	0	No
drongo	0	0	0	0	0	No
dsb	0	0	0	0	0	No
Dyb	0	0	0	0	0	No
dysc	0	0	0	0	0	No
E(bx)	-0.606994	-0.366109	-0.83766	-0.590755	0	No
eag	0	0	0	0	0	No
Ect4	0.136732	0.878063	0.0242363	0.398445	0.279475	No
Eps-15	3.68705	3.1251	3.21413	3.36385	0.601948	No
eRF1	1.37239	1.06405	1.09706	1.18459	0.204075	No
ETHR	0	0	0	0	0	No
Ets21C	-0.914902	-1.25616	-0.804684	-0.979446	0.511939	No
Evi5	0	0	0	0	0	No
ewg	-5.34909	-4.9523	-5.06553	-5.11285	21.333	P<0.05&DOWN
fabp	0.0648493	0.913973	1.245	0.821135	0.565813	No
faf	0	0	0	0	0	No
Fas2	-2.26082	-2.48282	-2.28016	-2.33783	9.4464	P<0.05&DOWN
Fhos	0	0	0	0	0	No
Fife	-0.097718	-0.782355	-0.736885	-0.50365	0.45104	No
Fmr1	0	0	0	0	0	No
fok	-0.0861563	-0.055295	-0.0637358	-0.068337	0	No
frc	-1.06071	-1.48995	-0.894693	-1.12733	1.15424	No
fru	0.177364	0.242459	0.113865	0.178852	0	No
fs(1)h	-0.231126	-0.232186	-0.187514	-0.216791	0.187764	No
Fur1	1.61878	1.37673	1.2723	1.43	0.83504	No
fus	0	0	0	0	0	No
GABA-B-R3	0	0	0	0	0	No
Gfrl	0	0	0	0	0	No
GstO2	0.569555	0.208329	-0.163661	0.235593	0.0722727	No
gukh	0	0	0	0	0	No
GV1	0.277825	0.166103	0.207359	0.217835	0	No
Gyf	0	0	0	0	0	No
HDAC6	0	0	0	0	0	No
hdly	-2.47427	-1.23032	-0.692612	-1.29228	2.09933	P<0.05&DOWN
hep	0	0	0	0	0	No
HnRNP-K	-0.0673918	-0.0344116	-0.0239065	-0.0417846	0	No
Hr39	0	0	0	0	0	No
Hrb98DE	-0.767819	-0.645842	-0.441871	-0.612194	0.368891	No
hrg	0	0	0	0	0	No
Ih	-0.00637784	-0.00173854	-0.00944223	-0.00584939	0	No
Ilk	-0.0527838	0.0099851	-0.0179403	-0.020018	0	No
ImpE1	0.167893	0.00569186	-0.338947	-0.0399886	0	No
Irk3	-0.206413	-0.789968	-0.0657127	-0.321616	0.291381	No
Jabba	0.720371	0.301973	0.33013	0.463818	0	No
jar	0.0220681	-0.0454255	0.646993	0.242986	0.0681324	No
jbug	2.31422	2.46877	1.98789	2.27059	0.300993	No
jdp	0	0	0	0	0	No
Jon74E	0	0	0	0	0	No
KCNQ	0	0	0	0	0	No
klar	0	0	0	0	0	No
koi	-0.393557	-0.120453	-0.299917	-0.26682	0	No
kuz	0.0214908	-0.0198119	-0.0395977	-0.0124146	0	No
l(1)G0196	-0.108931	-0.277667	-0.148432	-0.176561	0	No
l(1)G0289	-0.0646499	0	0.0172	-0.0153884	0	No
lap	0	0	0	0	0	No
lig	0	0	0	0	0	No
Liprin-gamma	0	0	0	0	0	No
Lmpt	0	0	0	0	0	No
Lpin	-0.447202	-0.594459	-1.03961	-0.672531	0	No
lqfR	-0.0367487	-0.0408858	-0.0304801	-0.0360319	0	No
Lrch	0.0512606	-0.0379488	-0.00357147	0.00371556	0	No
Lsd-2	0	0	0	0	0	No
LSm-4	-0.0391096	0.00297739	-0.0383574	-0.0246954	0	No
Mbs	0.702924	0.820067	0.691332	0.73929	0	No
Meltrin	-0.0301772	-0.0468934	-0.030894	-0.0359676	0	No
mesh	0	0	0	0	0	No
MESK2	0.0888981	-0.193814	-0.371011	-0.14609	0	No
mGluR	-0.162484	-0.256651	-0.259433	-0.22548	0	No
Mical	0	0	0	0	0	No
Mlp60A	0	0	0	0	0	No
Mmp1	0.0838839	0.114895	0.157636	0.119122	0	No
Mnn1	0	0	0	0	0	No
mod(mdg4)	-0.716284	-1.16476	-1.1103	-0.982888	0.851317	No
Mp20	0	0	0	0	0	No
MRP	0	0	0	0	0	No
mRpS5	-0.0460679	0.087659	0.0456498	0.0301548	0	No
Msp300	0.0161587	0.0260031	-0.0527696	-0.00311263	0	No
MTF-1	0	0	0	0	0	No
mthl10	0	0	0	0	0	No
Mur2B	0	0	0	0	0	No
mxt	0.700461	0.471384	0.575274	0.585419	0	No
Myo28B1	0	0	0	0	0	No
nAChRalpha5	0.0208628	0.312298	0.346516	0.23378	0	No
nAChRbeta1	-0.344654	-0.306815	-0.460451	-0.369172	0	No
ND-MLRQ	0.201152	0.345823	0.319612	0.290222	0	No
Ndae1	0.0236931	-0.0917934	-0.358249	-0.133409	0	No
Neto	-0.0898386	-0.0676748	-0.179644	-0.111579	0	No
NFAT	0.231435	0.0641598	-0.0671465	0.0813405	0	No
ninaC	0	0	0	0	0	No
nito	0.637875	-0.664201	-0.416765	-0.0310238	0.0955377	No
NKAIN	0.233037	0.0723136	0.0498889	0.120747	0	No
Nmdar2	0	0	0	0	0	No
Nmnat	-0.187464	-0.257329	-0.191578	-0.21177	0	No
Nna1	0.484171	-0.092776	0.793239	0.439875	0.183569	No
nolo	0.0102788	-0.0216029	-0.064465	-0.0249384	0	No
Nrg	-2.12437	-2.25905	-2.43623	-2.2676	10.8032	P<0.05&DOWN
Nrx-1	0.00332235	0.00115496	0.00129927	0.00192587	0	No
Ntf-2	0	0	0	0	0	No
nudE	-0.413007	-0.428457	-0.805401	-0.537902	0	No
Nup98-96	0.0887507	-0.0612322	0.00185775	0.0111056	0	No
Oamb	0.257391	-0.03058	0.0618463	0.101266	0	No
Octbeta1R	0	0	0	0	0	No
Orcokinin	0	0	0	0	0	No
Pabp2	0	0	0	0	0	No
Pal1	-2.2838	-3.40552	-3.89467	-3.03127	9.31344	P<0.05&DOWN
par-1	-0.788759	-0.753368	-0.74595	-0.762571	0	No
pasha	0	0	0	0	0	No
Pax	0.289507	-0.34598	-0.682125	-0.18867	0	No
Pcf11	-0.652093	-0.192274	-0.323413	-0.376596	0.321529	No
Pdfr	0	0	0	0	0	No
pes	0	0	0	0	0	No
PGRP-LC	0.120466	-0.0358521	-0.119891	-0.00829593	0	No
pHCl-1	0.187294	-0.105538	-0.178064	-0.0232831	0	No
Pi3K68D	0.748231	-0.179362	0.676048	0.471823	0.289528	No
Pih1D1	-0.200256	-0.456674	-0.352188	-0.332513	0	No
pio	0	0	0	0	0	No
PKD	-3.89629	-3.09345	-3.83896	-3.56093	19.0228	P<0.05&DOWN
Plc21C	-1.77144	-1.85527	-2.037	-1.8837	1.68107	P<0.05&DOWN
Pmi	0.212799	-0.363877	-0.734531	-0.241827	0.102014	No
PNUTS	-0.567626	-0.644452	-0.810225	-0.670585	0.544019	No
Pop2	0	0	0	0	0	No
pre-mod(mdg4)-AA	0	0	0	0	0	No
pre-mod(mdg4)-B	0.332426	0.420443	0.422608	0.392433	0	No
pre-mod(mdg4)-C	0.230252	0.0598745	0.340216	0.214689	0.0655022	No
pre-mod(mdg4)-E	-0.0268159	0.00268782	0.338824	0.114667	0.0898317	No
pre-mod(mdg4)-N	0	0	0	0	0	No
pre-mod(mdg4)-O	0	0	0	0	0	No
pre-mod(mdg4)-U	0	0	0	0	0	No
pre-mod(mdg4)-V	-0.000288539	0.00186403	0.000502192	0.000692836	0	No
Prm	0	0	0	0	0	No
prominin-like	0	0	0	0	0	No
PsGEF	-7.17139	-5.92765	-6.05527	-6.28757	47.858	P<0.05&DOWN
Ptp4E	0.105803	0.105992	0.0491306	0.0872225	0	No
px	-4.63101	-4.30783	-4.35095	-4.42298	13.5894	P<0.05&DOWN
Pxn	0	0	0	0	0	No
pyd	0.278527	0.295809	0.0652893	0.216951	0	No
Rab3-GEF	-0.740775	-0.59451	-0.7761	-0.701631	0	No
Rad9	0	0	0	0	0	No
Rbp1-like	-0.754295	-0.409731	-0.259928	-0.460152	0.387248	No
Rbp6	-0.0157955	-0.0158267	-0.0253596	-0.0189869	0	No
Rcp	0	0	0	0	0	No
Reep1	-0.0408818	-0.013572	-0.0586623	-0.037586	0	No
rhea	-0.00507303	0.0177413	-0.000585391	0.00406141	0	No
RhoGAP100F	0	0	0	0	0	No
RhoGAP18B	0	0	0	0	0	No
Rok	-2.81288	-4.47075	-4.39228	-3.67404	7.78923	P<0.05&DOWN
row	-0.198995	-0.127523	-0.117165	-0.147438	0	No
RpL3	0.00014445	0.00332335	0.00346767	0.00231264	0	No
RpS11	0	0	0	0	0	No
RpS3A	0.134089	0.100823	0.108359	0.114494	0	No
RtGEF	-0.166071	-0.165908	-0.206252	-0.179286	0	No
rudhira	0.358911	0.356574	0.255657	0.324511	0	No
Sam-S	0.109965	0.108387	0.036669	0.0854098	0	No
Samuel	0	0	0	0	0	No
sbb	-0.0086962	-0.0127519	-0.0149368	-0.012126	0	No
scaf6	0.0472364	-0.208848	-0.0381561	-0.0627006	0	No
Sclp	0	0	0	0	0	No
scra	0	0	0	0	0	No
scro	0	0	0	0	0	No
sgg	-4.37756	-4.30603	-4.3512	-4.34463	17.6994	P<0.05&DOWN
Sh	-0.542849	-0.701577	-0.653209	-0.631006	0.313834	No
Shab	2.69015	2.37637	2.9131	2.67645	4.80842	P<0.05&UP
Shal	-7.2157	-7.10889	-8.03668	-7.39854	85.3882	P<0.05&DOWN
shi	0.66255	0.519418	0.783398	0.659144	0.292573	No
Sik3	0	0	0	0	0	No
skap	-0.404551	-0.459615	-0.547833	-0.469464	0	No
Slik	1.36774	-0.45913	-0.205793	0.476867	0	No
sls	-1.57749	-1.18202	0.0903853	-0.704903	0.487503	No
snama	-0.0121115	-0.0449613	0.0289586	-0.00905418	0	No
sowah	0	0	0	0	0	No
spir	-0.268889	-0.259617	-0.41737	-0.313503	0	No
sqd	-1.14663	-0.928629	-1.15078	-1.07156	1.66135	P<0.05&DOWN
stan	-0.571559	-1.51671	-1.34484	-1.08307	2.26418	P<0.05&DOWN
Stat92E	0	0	0	0	0	No
Stim	0.0461461	0.331243	-0.0789587	0.109847	0	No
Strn-Mlck	0	0	0	0	0	No
Su(var)2-10	-0.267805	-0.263663	-0.274073	-0.268507	0	No
Sugb	0.693311	0.398436	1.20505	0.804748	0.515409	No
sv	0	0	0	0	0	No
svp	0	0	0	0	0	No
Sxl	-3.63625	-3.61026	-3.59124	-3.61246	12.9557	P<0.05&DOWN
syd	-4.20891	-3.66006	-3.86838	-3.89503	22.9621	P<0.05&DOWN
Syp	0	0	0	0	0	No
Tab2	0	0	0	0	0	No
tapas	-0.0636774	-0.0378854	-0.0758152	-0.0590392	0	No
tau	-0.188126	-0.373927	-0.287575	-0.28121	0	No
Teh2	0	0	0	0	0	No
teq	0	0	0	0	0	No
tim	0	0	0	0	0	No
tmod	0	0	0	0	0	No
tn	0	0	0	0	0	No
Treh	0	0	0	0	0	No
Trl	-1.24816	-1.68079	-2.06001	-1.62488	3.0247	P<0.05&DOWN
trol	1.00465	0.866964	0.997184	0.957637	0	No
Trp1	-0.368169	-0.363742	-0.285978	-0.338799	0	No
Trpm	0.0679079	-0.0468731	-0.101369	-0.0250422	0	No
Tsp	0	0	0	0	0	No
Tsp42Ep	1.65836	0.443616	2.62714	1.83385	1.24018	No
ttk	0.355333	1.17424	1.02107	0.891535	0.235621	No
tty	-0.0105703	-0.00376267	-0.0173024	-0.0105345	0	No
tutl	-0.0161771	-0.0264054	-0.0290113	-0.023854	0	No
udd	0	0	0	0	0	No
unc79	0	0	0	0	0	No
UQCR-11	0.0819704	0.124033	0.0073076	0.0719082	0	No
Vrp1	0	0	0	0	0	No
wb	-1.36903	-0.624251	-0.400504	-0.742183	1.30467	No
Wbp2	0	0	0	0	0	No
wun	0.0823145	0.0369903	-0.138164	-0.0031961	0	No
Xpc	0	0	0	0	0	No
Yeti	0.127256	-0.0933719	0.037249	0.0265401	0	No
yuri	-5.17055	-1.4994	-0.396429	-1.39441	3.25728	P<0.05&DOWN
ZAP3	0.0548793	0.0216517	-0.0855942	-0.00178548	0	No
Zasp52	0.341006	-0.0391102	-0.103204	0.0799109	0	No
Zasp66	0	0	0	0	0	No
zfh2	-3.01928	-2.71222	-3.09507	-2.93249	11.1234	P<0.05&DOWN
zormin	-0.26484	0.380872	0.416688	0.209673	0	No

## Sheet: elav5_elav5fne
gene_id	Log_ALE_Usage_Ratio_1	Log_ALE_Usage_Ratio_2	Log_ALE_Usage_Ratio_3	Log_ALE_Usage_Ratio_Avg	LogP	Group
5PtaseI	-3.7351	-3.671	-4.4185	-3.90424	19.4257	P<0.05&DOWN
ab	0	0	0	0	0	No
Ac3	0.0843012	0.156083	0.104602	0.115313	0	No
Ace	0.0887601	0.0721532	-0.00549576	0.0523872	0	No
acj6	1.10578	0.420129	-0.584798	0.470559	0.361929	No
Ack-like	0	0	0	0	0	No
Adar	-0.00921538	-0.0743113	-0.0327384	-0.0385045	0	No
Adat1	-1.05535	-1.32192	-2.14475	-1.43789	3.0599	P<0.05&DOWN
ade3	0.133685	0.00641264	0.026779	0.0567142	0	No
Adh	0.0184244	-0.0146376	-0.120524	-0.0377044	0	No
AGO3	0	0	0	0	0	No
Ald	-0.0638485	-0.145481	-0.186036	-0.13089	0	No
Alh	-0.881619	-1.37594	-0.710675	-0.962883	0.622941	No
alph	0.392127	0.1507	0.15595	0.237396	1.649e-14	No
alpha-Man-Ia	0	0	0	0	0	No
Ank	0	0	0	0	0	No
Ank2	-5.50801	-4.99552	-5.06415	-5.17201	23.7081	P<0.05&DOWN
Antp	0	0	0	0	0	No
AnxB9	-0.133267	-0.257225	-0.2335	-0.20699	0	No
AP-1sigma	0	0	0	0	0	No
app	0.40849	0.279395	0.303361	0.331513	0	No
Asator	0	0	0	0	0	No
Asx	0	0	0	0	0	No
axo	0	0	0	0	0	No
baz	0	0	0	0	0	No
be	0	0	0	0	0	No
Bmcp	0	0	0	0	0	No
bnl	0.175115	-0.721365	-0.835673	-0.385903	0.515976	No
bol	-3.65998	-2.99686	-3.7637	-3.43178	8.85245	P<0.05&DOWN
bru1	-1.09688	-1.29013	-1.9086	-1.3924	1.38124	P<0.05&DOWN
bru3	-0.67367	-0.566027	-0.62217	-0.619952	0.201126	No
bs	0	0	0	0	0	No
Bsg25D	-0.212148	0.135044	-0.66834	-0.211672	0.115139	No
BtbVII	-0.0223848	-0.0250407	-0.672822	-0.209409	0.198243	No
bves	-0.999292	-1.09616	-1.76189	-1.24826	1.1044	No
cact	0.881749	0.724524	0.651742	0.755892	0	No
CalpA	-0.076923	-0.0884275	-0.0939283	-0.0864088	0	No
CAP	-0.0199908	-0.0844305	-0.0226454	-0.0420499	0	No
Cbl	-0.193349	-0.310151	-0.225217	-0.242068	0	No
CCHa2-R	-1.40158	-0.172676	0.346448	-0.241761	0.272525	No
Cdep	0.71427	0.617426	0.40641	0.585018	0	No
cg	-0.275903	-0.0870977	0.143593	-0.0629061	0	No
CG10077	0.212781	-0.111919	-0.630555	-0.135954	0.0488719	No
CG10089	0	0	0	0	0	No
CG1024	0	0	0	0	0	No
CG10508	0	0	0	0	0	No
CG10638	0	0	0	0	0	No
CG10737	-0.0890377	-0.136079	-0.415785	-0.206589	0	No
CG11151	0.0764951	-0.420357	-0.341129	-0.211389	0	No
CG11155	-0.000891286	0.0016441	-0.0301237	-0.00971845	0	No
CG11241	0.923282	0.514836	0.313464	0.606583	0.417559	No
CG11456	0	0	0	0	0	No
CG11699	0	0	0	0	0	No
CG11876	0.00229771	0.0977189	0.00385135	0.0353176	0	No
CG11889	0.71096	0.171611	0.0842846	0.349882	0	No
CG11905	1.38556	-1.9806	-2.47186	0.0221279	0.449094	No
CG12004	-0.463053	-0.579233	-0.746719	-0.591668	0	No
CG12054	0.0725897	0.0334525	0.055089	0.0537991	0	No
CG12163	0.0571709	-0.000449274	-0.0149078	0.0142753	0	No
CG12236	0.758725	0.419505	-0.732272	0.27557	5.64132e-15	No
CG12484	-2.3468	-3.34155	-2.34014	-2.60612	10.3403	P<0.05&DOWN
CG12768	1.01062	-0.622864	0.627904	0.488676	0.132032	No
CG13285	-0.466146	1.25905	-0.192513	0.412278	0	No
CG13288	0	0	0	0	0	No
CG13366	0	0	0	0	0	No
CG13784	0	0	0	0	0	No
CG13865	0.0183052	0.0160107	0.0481139	0.0275509	0	No
CG1407	0.33996	0.00865944	-0.361927	0.0237833	0	No
CG14164	0	0	0	0	0	No
CG14442	0	0	0	0	0	No
CG14669	0	0	0	0	0	No
CG14764	0	0	0	0	0	No
CG14879	-0.126294	-0.453298	1.87379	0.824158	0.206136	No
CG15717	-1.18615	-1.93317	-2.11217	-1.68559	4.93353	P<0.05&DOWN
CG15803	0	0	0	0	0	No
CG1637	0.12868	-0.00478903	0.0445763	0.057212	0	No
CG1674	0	0	0	0	0	No
CG17271	-1.90392	-0.311242	-0.876802	-0.890986	0.920465	No
CG17364	0	0	0	0	0	No
CG17385	0	0	0	0	0	No
CG17508	-0.597361	-1.13282	-0.0740098	-0.537439	0.769716	No
CG17514	0	0	0	0	0	No
CG17691	0	0	0	0	0	No
CG17834	0.423102	0.492815	1.77027	1.03777	0	No
CG17839	0	0	0	0	0	No
CG1888	-1.26688	-0.769218	-2.05886	-1.27195	0.64437	No
CG2201	-0.0212948	-0.113733	-0.127891	-0.0868598	0	No
CG2930	0	0	0	0	0	No
CG2993	0.0130259	-0.031238	-0.142302	-0.0520362	0	No
CG30116	-4.30414	-3.33665	-2.6227	-3.26549	11.6696	P<0.05&DOWN
CG31038	0	0	0	0	0	No
CG31140	-0.0443871	-0.0398787	-0.0511054	-0.0451164	0	No
CG31145	0	0	0	0	0	No
CG31635	0	0	0	0	0	No
CG32000	0	0	0	0	0	No
CG32333	0	0	0	0	0	No
CG32425	-0.968695	-1.50862	-2.0265	-1.43718	3.48859	P<0.05&DOWN
CG32521	-0.0613464	-0.112267	-0.0385157	-0.0703814	0	No
CG32700	-0.0286436	0.019892	-0.00359326	-0.00397886	0	No
CG32850	0	0	0	0	0	No
CG33096	-0.056883	-0.016715	0.0476059	-0.00802046	0	No
CG33108	0	0	0	0	0	No
CG33307	0	0	0	0	0	No
CG34114	0	0	0	0	0	No
CG34120	0	0	0	0	0	No
CG34331	0	0	0	0	0	No
CG34357	0	0	0	0	0	No
CG34376	-2.40055	-0.452264	0.543334	-0.335442	0.287988	No
CG34383	-0.192855	-0.205297	-0.307968	-0.234458	0	No
CG34398	0	0	0	0	0	No
CG34417	-0.926734	-0.326452	2.19649	0.977509	0	No
CG34449	-0.0691875	-0.0702896	-0.271671	-0.133959	0	No
CG41520	0	0	0	0	0	No
CG42235	1.43699	1.33377	1.18374	1.32189	0.745117	No
CG42271	0	0	0	0	0	No
CG42322	0.242013	0.460234	-0.15605	0.204093	4.33947e-16	No
CG42324	-0.00928154	-0.0138086	-0.00654416	-0.00987499	0	No
CG42339	0	0	0	0	0	No
CG42340	1.14786	1.58472	1.67898	1.48841	0	No
CG42671	-1.19117	-1.42935	-1.88525	-1.47401	3.80374	P<0.05&DOWN
CG42672	-1.37075	-0.972595	-0.507246	-0.907033	1.33905	No
CG42673	0	0	0	0	0	No
CG42676	0.0222242	0.173299	0.0778744	0.092487	0	No
CG42724	0	0	0	0	0	No
CG42749	0	0	0	0	0	No
CG42795	-2.40025	-0.891195	-3.8695	-1.91228	4.28494	P<0.05&DOWN
CG43078	-0.240611	-0.271725	-0.0666444	-0.190135	0	No
CG43143	-0.0301906	-0.864363	-0.712747	-0.488203	0.201126	No
CG43325	0	0	0	0	0	No
CG43340	0	0	0	0	0	No
CG43373	0	0	0	0	0	No
CG43394	0	0	0	0	0	No
CG43427	-0.0536472	-0.0133702	-0.170116	-0.0775262	0	No
CG43689	-0.00328394	-0.0197176	0.00356625	-0.00644537	0	No
CG43729	-0.107274	-0.0654299	-0.106454	-0.0929197	0	No
CG43732	-0.455583	-0.280565	-0.320677	-0.350352	0	No
CG43736	0.0246133	0.00876362	0.00965812	0.0143633	0	No
CG43778	0	0	0	0	0	No
CG44838	-2.00725	-1.32469	-1.25315	-1.49071	1.86688	P<0.05&DOWN
CG45076	0.309522	0.0116382	0.0727914	0.13713	0	No
CG45081	0	0	0	0	0	No
CG45263	-1.36829	-1.46983	-1.20174	-1.34236	0.64437	No
CG4538	0.323562	-0.2404	-0.322046	-0.049974	0	No
CG46301	0	0	0	0	0	No
CG4658	0	0	0	0	0	No
CG4662	-2.86964	-2.2813	-1.68033	-2.1964	3.01415	P<0.05&DOWN
CG4678	-0.0779544	-0.0880886	0.0193166	-0.0480902	0	No
CG4928	0	0	0	0	0	No
CG4951	-0.505547	1.42934	-0.992854	0.378555	0	No
CG4975	0	0	0	0	0	No
CG5028	-5.91719	-4.55574	-5.07709	-5.08002	21.9097	P<0.05&DOWN
CG5189	0.0455452	-0.191074	-0.478197	-0.19215	0.0595755	No
CG6294	0	0	0	0	0	No
CG6340	0	0	0	0	0	No
CG6726	0	0	0	0	0	No
CG6791	0	0	0	0	0	No
CG7028	0	0	0	0	0	No
CG7215	-0.0114512	-0.00430701	-0.0381002	-0.0178797	0	No
CG7518	-0.0823692	-0.177245	-0.221892	-0.159323	0	No
CG7990	0	0	0	0	0	No
CG8177	0	0	0	0	0	No
CG8229	-0.216816	-0.169292	-0.263999	-0.216184	0	No
CG8405	0	0	0	0	0	No
CG9380	1.18875	0.125783	0.876216	0.795269	0.372383	No
CG9449	0	0	0	0	0	No
chif	0.0280027	0.632059	0.330015	0.351026	0.188499	No
chm	0	0	0	0	0	No
chn	0.318746	0.389964	0.230882	0.314662	0	No
Cirl	-0.100189	-0.129297	-0.0957017	-0.108319	0	No
ClC-c	0	0	0	0	0	No
CLIP-190	-0.437273	-1.42111	-2.31842	-1.19271	1.83693	P<0.05&DOWN
cmb	0.551343	-0.0875743	-0.675244	0.0156781	0	No
Cngl	-0.397167	-0.316612	-0.425796	-0.379114	0	No
cno	0	0	0	0	0	No
CoRest	-0.0240734	-0.0238564	-0.0144996	-0.0208029	0	No
Cpr57A	0	0	0	0	0	No
Cpsf160	0	0	0	0	0	No
CrebB	-0.0108961	-0.0272851	-0.0203066	-0.0194803	0	No
CtBP	-0.419062	-0.269982	-0.325524	-0.336884	0.160251	No
Dbp80	0	0	0	0	0	No
Ddr	0	0	0	0	0	No
Dek	-0.0626743	0.010901	-0.0107752	-0.0205203	0	No
dgt1	-0.0645524	-0.0921336	-0.0722865	-0.0762774	0	No
Dhit	0.0519609	0.204083	-0.0706775	0.0661778	0	No
dia	0	0	0	0	0	No
Dif	0.624774	0.721221	0.537246	0.629705	0	No
dikar	0.568687	1.1893	1.34367	1.07075	0.372383	No
DIP-beta	0	0	0	0	0	No
dl	0.126401	0.0680171	0.667489	0.313497	0	No
Drip	0	0	0	0	0	No
drongo	0	0	0	0	0	No
dsb	0	0	0	0	0	No
Dyb	0	0	0	0	0	No
dysc	0	0	0	0	0	No
E(bx)	-0.599994	-0.384084	-0.765409	-0.574678	0	No
eag	0	0	0	0	0	No
ect	0	0	0	0	0	No
Ect4	-0.366613	0.975773	0.414006	0.441723	0.19013	No
Eps-15	1.99971	2.00784	2.21345	2.07711	0.204073	No
eRF1	0.996963	1.05083	1.13684	1.0627	0.204073	No
ETHR	0	0	0	0	0	No
Ets21C	-1.67922	-0.761596	-0.645117	-0.960593	0.51987	No
Evi5	0	0	0	0	0	No
ewg	-2.63025	-3.05649	-3.41113	-2.99723	5.42346	P<0.05&DOWN
fabp	-0.287927	0.963805	1.36655	0.834055	0.415939	No
faf	0	0	0	0	0	No
Fas2	-1.72349	-1.745	-1.55907	-1.67343	4.3999	P<0.05&DOWN
Fhos	0	0	0	0	0	No
Fife	-0.561435	-0.201748	-0.342961	-0.361203	0.278862	No
Fmr1	0	0	0	0	0	No
fok	0.0197108	0.00140409	-0.0431959	-0.00711912	0	No
frc	-0.561046	-1.1009	-0.358384	-0.640799	0.396567	No
fru	0.258367	0.333924	0.118223	0.239585	0	No
fs(1)h	-0.369279	-0.298739	-0.415906	-0.360502	0.350732	No
Fur1	1.01032	1.04409	0.851596	0.971079	0.372383	No
fus	0	0	0	0	0	No
GABA-B-R3	0	0	0	0	0	No
Gasp	0.171928	-0.199019	0.169925	0.0578342	0	No
Gfrl	0	0	0	0	0	No
GstO2	0.77185	0.323454	-1.05432	0.197573	0	No
gukh	0	0	0	0	0	No
GV1	-0.470729	0.40835	-0.117453	-0.0142178	0	No
Gyf	0	0	0	0	0	No
HDAC6	0	0	0	0	0	No
hdly	-2.01861	-0.116812	-0.439527	-0.654114	0.756473	No
hep	0	0	0	0	0	No
HnRNP-K	0.00960475	0.0386944	-0.0432739	0.00207296	0	No
Hr39	0	0	0	0	0	No
Hrb98DE	-0.234308	-0.0278536	0.425335	0.0812742	0	No
hrg	0	0	0	0	0	No
Ih	-0.00261253	-0.00144893	-0.0121906	-0.00540934	0	No
Ilk	-0.0339857	0.0172233	0.0207369	0.00154074	0	No
ImpE1	-0.13221	0.056379	0.00674834	-0.0208411	0	No
Irk3	-0.133436	-0.805122	0.0390356	-0.256472	0.180989	No
Jabba	-0.734127	-0.174594	-0.140076	-0.325136	0	No
jar	-0.557339	-0.35942	0.312069	-0.151726	0.0617885	No
jbug	0.246258	-0.059741	-0.0680184	0.0470777	0	No
jdp	0	0	0	0	0	No
Jon74E	0	0	0	0	0	No
KCNQ	0	0	0	0	0	No
klar	0	0	0	0	0	No
koi	-0.0986918	-0.197729	-0.129272	-0.141306	0	No
kuz	0.0165375	-0.0130414	-0.00542311	-0.000587756	0	No
l(1)G0196	0.0878901	-0.189942	0.0582951	-0.00931612	0	No
l(1)G0289	0.0387929	0.0787579	0.021192	0.0464491	0	No
laccase2	0	0	0	0	0	No
lap	0	0	0	0	0	No
lig	0	0	0	0	0	No
Liprin-gamma	0	0	0	0	0	No
Lmpt	0	0	0	0	0	No
Lpin	-0.0938181	-0.464267	-0.955421	-0.462244	0	No
lqfR	-0.0248078	-0.027732	-0.00749376	-0.0199835	0	No
Lrch	-0.13437	0.0865933	0.0415362	0.00102705	0	No
Lsd-2	0	0	0	0	0	No
LSm-4	-0.0345195	0.0126966	-0.0212679	-0.0142263	0	No
Mbs	0.34159	0.262288	0.276653	0.293925	0	No
Meltrin	-0.0107144	-0.0596453	-0.0436459	-0.0378578	0	No
mesh	0	0	0	0	0	No
MESK2	0.0415513	0.313133	-0.729132	-0.061456	0	No
mGluR	-0.167523	-0.231718	-0.198551	-0.199026	0	No
Mical	0	0	0	0	0	No
Mlp60A	0	0	0	0	0	No
Mmp1	-0.0579271	0.033274	-0.0373086	-0.0201227	0	No
Mnn1	0	0	0	0	0	No
mod(mdg4)	-0.26815	-0.660963	-0.669973	-0.520523	0.23389	No
Mp20	0	0	0	0	0	No
MRP	0	0	0	0	0	No
mRpS5	-0.0395326	-0.0198914	-0.0515438	-0.0369302	0	No
Msp300	0.0181364	0.00108319	-0.235208	-0.067453	0	No
MTF-1	0	0	0	0	0	No
mthl10	0	0	0	0	0	No
Mur2B	0	0	0	0	0	No
Mvl	2.32193	2.73697	-1.41504	2.005	0	No
mxt	0.178102	0.352258	0.558748	0.371444	0	No
Myo28B1	0	0	0	0	0	No
nAChRalpha5	0.247464	0.19616	0.202496	0.215555	0	No
nAChRbeta1	-0.192931	-0.18853	-0.401321	-0.257568	0	No
ND-MLRQ	0.0335196	0.0958427	0.0783619	0.0694795	0	No
Ndae1	-0.0360767	-0.111768	-0.503448	-0.203028	0	No
Neto	-0.135443	-0.195803	-0.346208	-0.223124	0	No
NFAT	-0.0518035	0.0386188	-0.143256	-0.0502371	0	No
ninaC	0	0	0	0	0	No
nito	-0.698573	-0.643871	-0.0730476	-0.443005	0.51233	No
NKAIN	-0.160346	0.0411276	-0.0653417	-0.0591707	0	No
Nmdar2	0	0	0	0	0	No
Nmnat	-0.182353	-0.167685	-0.214408	-0.188017	0	No
Nna1	0.585008	-1.53716	0.780682	0.247949	0	No
nolo	-0.0833831	-0.0439905	-0.0329197	-0.053269	0	No
Nrg	-2.0196	-2.46435	-2.87127	-2.40994	11.0501	P<0.05&DOWN
Nrx-1	0.000144291	0.000577367	0.00129927	0.000673721	0	No
Ntf-2	0	0	0	0	0	No
nudE	-0.235378	-0.341772	-0.77246	-0.431837	0	No
Nup98-96	-0.0149852	-0.0473787	0.0388882	-0.00738547	0	No
Oamb	0.153738	-0.000170743	0.0563401	0.0713756	0	No
Octbeta1R	0	0	0	0	0	No
Orcokinin	0	0	0	0	0	No
Pabp2	0	0	0	0	0	No
Pal1	-2.39197	-1.07187	-2.22657	-1.76957	3.46046	P<0.05&DOWN
par-1	-0.514947	-0.445513	-0.417232	-0.458649	0	No
pasha	0	0	0	0	0	No
Pax	1.34838	0.281824	-0.725228	0.541646	0	No
Pcf11	0.053079	0.493211	0.892135	0.5197	0.395497	No
Pdfr	0	0	0	0	0	No
pes	0	0	0	0	0	No
PGRP-LC	0.530565	-0.00932746	-0.245369	0.129459	0	No
pHCl-1	0.0243558	-0.0690539	-0.219989	-0.0847415	0	No
Pi3K68D	-1.25783	-0.387604	1.63585	0.516111	0	No
Pih1D1	0.12342	-0.118723	-0.0858038	-0.0229883	0	No
pio	0	0	0	0	0	No
PKD	-0.897457	-1.92458	-2.23453	-1.5667	3.79786	P<0.05&DOWN
Plc21C	-1.42723	-1.3201	-1.28416	-1.34256	0.84234	No
Pmi	-0.423667	0.141435	-0.239711	-0.15444	3.47158e-15	No
PNUTS	-0.698841	-0.124105	-0.909646	-0.538153	0.445727	No
Pop2	0	0	0	0	0	No
pre-mod(mdg4)-AA	0	0	0	0	0	No
pre-mod(mdg4)-B	0.280541	0.240129	0.157785	0.227052	0	No
pre-mod(mdg4)-C	0.811842	-0.083544	0.171816	0.350747	0.141217	No
pre-mod(mdg4)-E	0.709784	-0.0748717	0.396887	0.379122	0.263563	No
pre-mod(mdg4)-N	0	0	0	0	0	No
pre-mod(mdg4)-O	0	0	0	0	0	No
pre-mod(mdg4)-U	0	0	0	0	0	No
pre-mod(mdg4)-V	0.00286747	-0.00506602	-0.00243434	-0.00154052	0	No
Prm	0	0	0	0	0	No
prominin-like	0	0	0	0	0	No
PsGEF	-3.17113	-2.26661	-1.6568	-2.23791	5.54997	P<0.05&DOWN
Ptp4E	0.0252827	0.0924567	0.0532161	0.0572486	0	No
px	-2.72484	-2.45735	-3.13506	-2.74605	3.46982	P<0.05&DOWN
Pxn	0	0	0	0	0	No
pyd	0.333046	0.116374	-0.218914	0.0944115	0	No
Rab3-GEF	-0.748264	-0.556088	-0.761305	-0.685457	0	No
Rad9	0	0	0	0	0	No
Rbp1-like	-0.720535	-0.577766	-0.825817	-0.704445	0.707823	No
Rbp6	-0.0143823	-0.0437091	-0.0560346	-0.037936	0	No
Rcp	0	0	0	0	0	No
Reep1	-0.0422297	0.0310895	-0.0683807	-0.0258897	0	No
rhea	0.0247497	0.0159865	0.00234394	0.0143895	0	No
RhoGAP100F	0	0	0	0	0	No
RhoGAP18B	0	0	0	0	0	No
RhoU	0	0	0	0	0	No
Rok	-0.470704	-0.72217	-0.802654	-0.658135	0.138669	No
row	-0.122597	-0.113559	-0.125599	-0.120576	0	No
RpL3	-0.0012994	-0.000432917	-0.000288597	-0.000673569	0	No
RpS11	0	0	0	0	0	No
RpS3A	-0.0111656	-0.0812833	-0.0580103	-0.0498576	0	No
RtGEF	-0.0155344	0.123848	0.133889	0.0823278	0	No
rudhira	0.415233	0.363995	0.210188	0.332407	0	No
Sam-S	0.0179893	0.0322283	-0.0487714	0.000911968	0	No
Samuel	0	0	0	0	0	No
sbb	-0.00159823	-0.00276281	-0.00915446	-0.00450135	0	No
scaf6	0.0437272	-0.0914083	0.14395	0.035298	0	No
Sclp	0	0	0	0	0	No
scra	0	0	0	0	0	No
scro	0	0	0	0	0	No
sgg	-3.31805	-3.15579	-3.29888	-3.25574	7.86817	P<0.05&DOWN
Sh	-0.580928	-0.713828	-0.896682	-0.724711	0.317818	No
Shab	1.60928	1.55177	1.82598	1.66725	2.67724	P<0.05&UP
Shal	-4.71977	-4.41989	-5.54198	-4.82105	28.006	P<0.05&DOWN
shi	0.070365	0.150972	0.376872	0.205319	0.0761673	No
Sik3	0	0	0	0	0	No
skap	0.0392564	-0.370036	-0.306584	-0.200967	0	No
Slik	0.537759	0.723067	0.286937	0.526887	0	No
sls	-2.25141	-1.05934	0.993611	-0.162174	0.395987	No
snama	-0.0537186	-0.111748	-0.0144919	-0.0594343	0	No
sowah	0	0	0	0	0	No
spir	-0.0342344	-0.0785086	-0.322365	-0.139583	0	No
sqd	-0.597641	-0.717821	-0.692191	-0.668286	0.718773	No
stan	-0.279718	-1.20571	-0.415728	-0.579957	0.807078	No
Stat92E	0	0	0	0	0	No
Stim	-0.257948	0.191769	-0.760188	-0.223834	0.0833431	No
Strn-Mlck	0	0	0	0	0	No
Su(var)2-10	-0.261992	-0.218508	-0.197126	-0.225623	0	No
Sugb	-0.125667	-0.609991	1.97299	0.873837	0.150485	No
sv	0	0	0	0	0	No
svp	0	0	0	0	0	No
Sxl	-1.92713	-2.11828	-1.8721	-1.9687	2.82876	P<0.05&DOWN
syd	-1.66004	-1.34116	-2.13006	-1.67487	4.20099	P<0.05&DOWN
Syp	0	0	0	0	0	No
Tab2	0	0	0	0	0	No
tapas	-0.222095	-0.0429754	-0.112279	-0.123908	0	No
tau	-0.790536	-0.337793	-0.11066	-0.386126	0.122619	No
Teh2	0	0	0	0	0	No
teq	0	0	0	0	0	No
tim	0	0	0	0	0	No
tmod	0	0	0	0	0	No
tn	0	0	0	0	0	No
Treh	0	0	0	0	0	No
Trl	-1.10344	-0.649467	-1.33278	-1.00007	1.14695	No
trol	0.0307935	0.265897	0.154254	0.153504	0	No
Trp1	-0.292742	-0.338246	-0.158498	-0.261126	0	No
Trpm	-0.0290992	-0.0561587	-0.0708105	-0.0519192	0	No
Tsp	0	0	0	0	0	No
Tsp42Ep	0.378253	-0.275178	0.949232	0.435437	0.188499	No
ttk	0.833656	-0.436681	0.884679	0.541806	5.64132e-15	No
tty	0.00860008	-0.0001449	0.00322161	0.00389676	0	No
tutl	-0.022328	-0.0304598	-0.0543512	-0.0356491	0	No
udd	0	0	0	0	0	No
unc79	0	0	0	0	0	No
UQCR-11	0.213828	0.136275	0.151815	0.167697	1.649e-14	No
vn	-3.69584	-1.96069	-0.748246	-1.69059	4.14322	P<0.05&DOWN
Vrp1	0	0	0	0	0	No
Wbp2	0	0	0	0	0	No
wun	0.398813	0.415287	0.344624	0.386556	0	No
Xpc	0	0	0	0	0	No
Yeti	-0.286337	0.00959064	-0.021131	-0.093309	0	No
yuri	-1.16233	-0.620896	-0.579113	-0.764123	0.415939	No
ZAP3	0.0273866	-0.110288	-0.141426	-0.0728926	0	No
Zasp52	0.350894	0.161489	0.219783	0.246246	0	No
Zasp66	0	0	0	0	0	No
zfh2	-1.76993	-1.59892	-1.91111	-1.75432	3.2849	P<0.05&DOWN
zormin	-0.0972549	0.306855	0.844439	0.403226	0	No
