# Supplementary material for: ELAV/Hu RNA binding proteins determine multiple programs of neural alternative splicing
Source: PLoS Genet. 2021 Apr 7;17(4):e1009439. doi: 10.1371/journal.pgen.1009439 (PMC8055025; doi:10.1371/journal.pgen.1009439)
Supplement: S3 Table — (XLSX) [file pgen.1009439.s017.xlsx]

## Sheet: Sheet1
Elav-CLIP	S2 data: this study		Head data: Carrasco and Hilgers, Mol Cell 2020
CPM	S2_Elav_WT	S2_Elav_3X	Head_rep1	Head_rep2
5	4820	2635	4637	4159
10	3234	1482	3176	2828
15	2494	973	2480	2158
20	2078	710	2037	1734
30	1522	447	1506	1264
40	1194	334	1213	975
100	501	168	503	414
