# Supplementary material for: ELAV/Hu RNA binding proteins determine multiple programs of neural alternative splicing
Source: PLoS Genet. 2021 Apr 7;17(4):e1009439. doi: 10.1371/journal.pgen.1009439 (PMC8055025; doi:10.1371/journal.pgen.1009439)
Supplement: S4 Table — (XLSX) [file pgen.1009439.s018.xlsx]

## Sheet: NR_Ctrl_genes
gene	Symbol	group	genetype
ENSG00000000003	TSPAN6	NR	TUTR
ENSG00000000457	SCYL3	NR	TUTR
ENSG00000005175	RPAP3	NR	TUTR
ENSG00000001036	FUCA2	NR	ALE
ENSG00000001167	NFYA	NR	TUTR
ENSG00000015532	XYLT2	NR	ALE
ENSG00000037241	RPL26L1	NR	TUTR
ENSG00000004700	RECQL	NR	TUTR
ENSG00000004961	HCCS	NR	TUTR
ENSG00000050344	NFE2L3	NR	ALE
ENSG00000005156	LIG3	NR	ALE
ENSG00000063660	GPC1	NR	TUTR
ENSG00000064726	BTBD1	NR	TUTR
ENSG00000065518	NDUFB4	NR	TUTR
ENSG00000066422	ZBTB11	NR	ALE
ENSG00000007080	CCDC124	NR	TUTR
ENSG00000075188	NUP37	NR	TUTR
ENSG00000076826	CAMSAP3	NR	TUTR
ENSG00000079432	CIC	NR	TUTR
ENSG00000007944	MYLIP	NR	TUTR
ENSG00000082068	WDR70	NR	ALE
ENSG00000008405	CRY1	NR	ALE
ENSG00000087448	KLHL42	NR	ALE
ENSG00000091651	ORC6	NR	TUTR
ENSG00000091947	TMEM101	NR	ALE
ENSG00000009335	UBE3C	NR	ALE
ENSG00000009413	REV3L	NR	ALE
ENSG00000009830	POMT2	NR	TUTR
ENSG00000009954	BAZ1B	NR	TUTR
ENSG00000099800	TIMM13	NR	TUTR
ENSG00000101000	PROCR	NR	ALE
ENSG00000102409	BEX4	NR	TUTR
ENSG00000010270	STARD3NL	NR	TUTR
ENSG00000102996	MMP15	NR	ALE
ENSG00000010322	NISCH	NR	ALE
ENSG00000104331	IMPAD1	NR	ALE
ENSG00000104643	MTMR9	NR	TUTR
ENSG00000104671	DCTN6	NR	ALE
ENSG00000105088	OLFM2	NR	TUTR
ENSG00000105514	RAB3D	NR	TUTR
ENSG00000105755	ETHE1	NR	ALE
ENSG00000106344	RBM28	NR	TUTR
ENSG00000106615	RHEB	NR	TUTR
ENSG00000106635	BCL7B	NR	TUTR
ENSG00000107130	NCS1	NR	TUTR
ENSG00000107281	NPDC1	NR	TUTR
ENSG00000010810	FYN	NR	TUTR
ENSG00000108651	UTP6	NR	TUTR
ENSG00000108691	CCL2	NR	TUTR
ENSG00000109929	SC5D	NR	TUTR
ENSG00000011007	ELOA	NR	TUTR
ENSG00000110092	CCND1	NR	ALE
ENSG00000110237	ARHGEF17	NR	TUTR
ENSG00000110696	C11orf58	NR	TUTR
ENSG00000011105	TSPAN9	NR	ALE
ENSG00000111058	ACSS3	NR	TUTR
ENSG00000011275	RNF216	NR	TUTR
ENSG00000113966	ARL6	NR	TUTR
ENSG00000115042	FAHD2A	NR	TUTR
ENSG00000011523	CEP68	NR	ALE
ENSG00000011566	MAP4K3	NR	ALE
ENSG00000117614	SYF2	NR	TUTR
ENSG00000119048	UBE2B	NR	TUTR
ENSG00000120256	LRP11	NR	ALE
ENSG00000120875	DUSP4	NR	TUTR
ENSG00000121005	CRISPLD1	NR	TUTR
ENSG00000121879	PIK3CA	NR	TUTR
ENSG00000122778	KIAA1549	NR	TUTR
ENSG00000124562	SNRPC	NR	TUTR
ENSG00000125304	TM9SF2	NR	TUTR
ENSG00000126524	SBDS	NR	TUTR
ENSG00000012660	ELOVL5	NR	ALE
ENSG00000126953	TIMM8A	NR	mixed
ENSG00000128050	PAICS	NR	TUTR
ENSG00000128534	LSM8	NR	TUTR
ENSG00000130935	NOL11	NR	TUTR
ENSG00000131495	NDUFA2	NR	TUTR
ENSG00000132581	SDF2	NR	TUTR
ENSG00000134086	VHL	NR	TUTR
ENSG00000134153	EMC7	NR	TUTR
ENSG00000135452	TSPAN31	NR	TUTR
ENSG00000135457	TFCP2	NR	TUTR
ENSG00000135974	C2orf49	NR	TUTR
ENSG00000136240	KDELR2	NR	TUTR
ENSG00000137720	C11orf1	NR	TUTR
ENSG00000139133	ALG10	NR	ALE
ENSG00000139168	ZCRB1	NR	TUTR
ENSG00000142552	RCN3	NR	ALE
ENSG00000143971	ETAA1	NR	TUTR
ENSG00000144635	DYNC1LI1	NR	TUTR
ENSG00000144827	ABHD10	NR	TUTR
ENSG00000144840	RABL3	NR	TUTR
ENSG00000146242	TPBG	NR	TUTR
ENSG00000147649	MTDH	NR	TUTR
ENSG00000148290	SURF1	NR	TUTR
ENSG00000150787	PTS	NR	TUTR
ENSG00000152977	ZIC1	NR	TUTR
ENSG00000153044	CENPH	NR	TUTR
ENSG00000153975	ZUP1	NR	TUTR
ENSG00000154124	OTULIN	NR	TUTR
ENSG00000155868	MED7	NR	TUTR
ENSG00000161654	LSM12	NR	TUTR
ENSG00000161914	ZNF653	NR	ALE
ENSG00000163755	HPS3	NR	TUTR
ENSG00000163882	POLR2H	NR	TUTR
ENSG00000163933	RFT1	NR	TUTR
ENSG00000164823	OSGIN2	NR	ALE
ENSG00000165105	RASEF	NR	ALE
ENSG00000165355	FBXO33	NR	TUTR
ENSG00000165526	RPUSD4	NR	TUTR
ENSG00000166439	RNF169	NR	TUTR
ENSG00000166788	SAAL1	NR	TUTR
ENSG00000167283	ATP5MG	NR	ALE
ENSG00000167378	IRGQ	NR	TUTR
ENSG00000167785	ZNF558	NR	TUTR
ENSG00000167797	CDK2AP2	NR	ALE
ENSG00000168303	MPLKIP	NR	TUTR
ENSG00000168564	CDKN2AIP	NR	ALE
ENSG00000168785	TSPAN5	NR	TUTR
ENSG00000168894	RNF181	NR	TUTR
ENSG00000169955	ZNF747	NR	TUTR
ENSG00000170185	USP38	NR	ALE
ENSG00000170522	ELOVL6	NR	TUTR
ENSG00000170915	PAQR8	NR	TUTR
ENSG00000171150	SOCS5	NR	TUTR
ENSG00000172922	RNASEH2C	NR	TUTR
ENSG00000173113	TRMT112	NR	TUTR
ENSG00000173451	THAP2	NR	ALE
ENSG00000173511	VEGFB	NR	ALE
ENSG00000174013	FBXO45	NR	TUTR
ENSG00000174840	PDE12	NR	TUTR
ENSG00000175548	ALG10B	NR	TUTR
ENSG00000175550	DRAP1	NR	TUTR
ENSG00000178700	DHFR2	NR	TUTR
ENSG00000178982	EIF3K	NR	TUTR
ENSG00000179021	C3orf38	NR	TUTR
ENSG00000179387	ELMOD2	NR	ALE
ENSG00000180979	LRRC57	NR	TUTR
ENSG00000181029	TRAPPC5	NR	TUTR
ENSG00000181104	F2R	NR	ALE
ENSG00000181264	TLCD5	NR	TUTR
ENSG00000184697	CLDN6	NR	TUTR
ENSG00000184983	NDUFA6	NR	TUTR
ENSG00000185650	ZFP36L1	NR	TUTR
ENSG00000185745	IFIT1	NR	TUTR
ENSG00000187815	ZFP69	NR	TUTR
ENSG00000188725	SMIM15	NR	TUTR
ENSG00000019144	PHLDB1	NR	mixed
ENSG00000196387	ZNF140	NR	TUTR
ENSG00000196396	PTPN1	NR	TUTR
ENSG00000196743	GM2A	NR	ALE
ENSG00000197457	STMN3	NR	TUTR
ENSG00000197496	SLC2A10	NR	ALE
ENSG00000198393	ZNF26	NR	TUTR
ENSG00000198420	TCAF1	NR	TUTR
ENSG00000198700	IPO9	NR	TUTR
ENSG00000198863	RUNDC1	NR	TUTR
ENSG00000203667	COX20	NR	TUTR
ENSG00000203760	CENPW	NR	TUTR
ENSG00000020426	MNAT1	NR	TUTR
ENSG00000204822	MRPL53	NR	TUTR
ENSG00000205302	SNX2	NR	TUTR
ENSG00000205323	SARNP	NR	ALE
ENSG00000213064	SFT2D2	NR	TUTR
ENSG00000213079	SCAF8	NR	TUTR
ENSG00000213853	EMP2	NR	TUTR
ENSG00000215021	PHB2	NR	TUTR
ENSG00000215114	UBXN2B	NR	ALE
ENSG00000215817	ZC3H11B	NR	TUTR
ENSG00000225921	NOL7	NR	ALE
ENSG00000225973	PIGBOS1	NR	TUTR
ENSG00000227345	PARG	NR	TUTR
ENSG00000228049	POLR2J2	NR	TUTR
ENSG00000230124	ACBD6	NR	ALE
ENSG00000234284	ZNF879	NR	TUTR
ENSG00000023697	DERA	NR	TUTR
ENSG00000237190	CDKN2AIPNL	NR	ALE
ENSG00000237765	FAM200B	NR	TUTR
ENSG00000023902	PLEKHO1	NR	TUTR
ENSG00000239264	TXNDC5	NR	TUTR
ENSG00000241852	C8orf58	NR	ALE
ENSG00000242265	PEG10	NR	TUTR
ENSG00000247596	TWF2	NR	TUTR
ENSG00000249709	ZNF564	NR	ALE
ENSG00000250312	ZNF718	NR	TUTR
ENSG00000250317	SMIM20	NR	TUTR
ENSG00000025770	NCAPH2	NR	ALE
ENSG00000259494	MRPL46	NR	ALE
ENSG00000263001	GTF2I	NR	ALE
ENSG00000263002	ZNF234	NR	TUTR
ENSG00000265808	SEC22B	NR	ALE
ENSG00000267041	ZNF850	NR	ALE
ENSG00000272886	DCP1A	NR	TUTR
ENSG00000274276	CBSL	NR	mixed
ENSG00000274512	TBC1D3	NR	TUTR
ENSG00000275052	PPP4R3B	NR	TUTR
ENSG00000277586	NEFL	NR	TUTR
ENSG00000027847	B4GALT7	NR	ALE
ENSG00000278615	C11orf98	NR	TUTR
ENSG00000278662	GOLGA6L10	NR	TUTR
ENSG00000284299	NA	NR	TUTR
ENSG00000029993	HMGB3	NR	TUTR
ENSG00000031003	FAM13B	NR	TUTR
ENSG00000033178	UBA6	NR	ALE
ENSG00000033800	PIAS1	NR	TUTR
ENSG00000034053	APBA2	NR	TUTR
ENSG00000035403	VCL	NR	TUTR
ENSG00000035928	RFC1	NR	ALE
ENSG00000036054	TBC1D23	NR	TUTR
ENSG00000037757	MRI1	NR	TUTR
ENSG00000038219	BOD1L1	NR	TUTR
ENSG00000039319	ZFYVE16	NR	TUTR
ENSG00000046604	DSG2	NR	ALE
ENSG00000046647	GEMIN8	NR	TUTR
ENSG00000049245	VAMP3	NR	TUTR
ENSG00000050165	DKK3	NR	TUTR
ENSG00000051009	FAM160A2	NR	ALE
ENSG00000053501	USE1	NR	ALE
ENSG00000054118	THRAP3	NR	TUTR
ENSG00000054282	SDCCAG8	NR	ALE
ENSG00000054611	TBC1D22A	NR	TUTR
ENSG00000055118	KCNH2	NR	ALE
ENSG00000055163	CYFIP2	NR	TUTR
ENSG00000055332	EIF2AK2	NR	TUTR
ENSG00000057935	MTA3	NR	ALE
ENSG00000060339	CCAR1	NR	TUTR
ENSG00000061794	MRPS35	NR	TUTR
ENSG00000062650	WAPL	NR	TUTR
ENSG00000062716	VMP1	NR	TUTR
ENSG00000064313	TAF2	NR	TUTR
ENSG00000065060	UHRF1BP1	NR	ALE
ENSG00000065615	CYB5R4	NR	ALE
ENSG00000065621	GSTO2	NR	TUTR
ENSG00000065802	ASB1	NR	TUTR
ENSG00000066735	KIF26A	NR	TUTR
ENSG00000066855	MTFR1	NR	ALE
ENSG00000067064	IDI1	NR	TUTR
ENSG00000067082	KLF6	NR	ALE
ENSG00000067992	PDK3	NR	ALE
ENSG00000068024	HDAC4	NR	TUTR
ENSG00000068438	FTSJ1	NR	TUTR
ENSG00000068654	POLR1A	NR	TUTR
ENSG00000070061	ELP1	NR	TUTR
ENSG00000070081	NUCB2	NR	ALE
ENSG00000070214	SLC44A1	NR	ALE
ENSG00000070366	SMG6	NR	TUTR
ENSG00000070614	NDST1	NR	TUTR
ENSG00000071127	WDR1	NR	TUTR
ENSG00000071462	BUD23	NR	TUTR
ENSG00000071537	SEL1L	NR	ALE
ENSG00000071575	TRIB2	NR	ALE
ENSG00000072071	ADGRL1	NR	TUTR
ENSG00000072133	RPS6KA6	NR	TUTR
ENSG00000072832	CRMP1	NR	TUTR
ENSG00000073050	XRCC1	NR	TUTR
ENSG00000073464	CLCN4	NR	TUTR
ENSG00000073969	NSF	NR	TUTR
ENSG00000075213	SEMA3A	NR	TUTR
ENSG00000076928	ARHGEF1	NR	ALE
ENSG00000077097	TOP2B	NR	TUTR
ENSG00000077380	DYNC1I2	NR	TUTR
ENSG00000077458	FAM76B	NR	TUTR
ENSG00000077585	GPR137B	NR	TUTR
ENSG00000079150	FKBP7	NR	TUTR
ENSG00000079313	REXO1	NR	TUTR
ENSG00000079691	CARMIL1	NR	ALE
ENSG00000079950	STX7	NR	ALE
ENSG00000080189	SLC35C2	NR	TUTR
ENSG00000080839	RBL1	NR	ALE
ENSG00000081320	STK17B	NR	TUTR
ENSG00000081479	LRP2	NR	ALE
ENSG00000082515	MRPL22	NR	TUTR
ENSG00000082701	GSK3B	NR	TUTR
ENSG00000083814	ZNF671	NR	TUTR
ENSG00000084731	KIF3C	NR	TUTR
ENSG00000084754	HADHA	NR	TUTR
ENSG00000085377	PREP	NR	ALE
ENSG00000085491	SLC25A24	NR	TUTR
ENSG00000086232	EIF2AK1	NR	TUTR
ENSG00000086475	SEPHS1	NR	TUTR
ENSG00000086504	MRPL28	NR	mixed
ENSG00000086589	RBM22	NR	TUTR
ENSG00000087206	UIMC1	NR	TUTR
ENSG00000087263	OGFOD1	NR	TUTR
ENSG00000087269	NOP14	NR	TUTR
ENSG00000087995	METTL2A	NR	TUTR
ENSG00000088035	ALG6	NR	TUTR
ENSG00000088812	ATRN	NR	ALE
ENSG00000089022	MAPKAPK5	NR	TUTR
ENSG00000089063	TMEM230	NR	ALE
ENSG00000089091	DZANK1	NR	TUTR
ENSG00000089123	TASP1	NR	ALE
ENSG00000089682	RBM41	NR	ALE
ENSG00000090097	PCBP4	NR	TUTR
ENSG00000091039	OSBPL8	NR	TUTR
ENSG00000091136	LAMB1	NR	ALE
ENSG00000092020	PPP2R3C	NR	ALE
ENSG00000092140	G2E3	NR	TUTR
ENSG00000092148	HECTD1	NR	ALE
ENSG00000092853	CLSPN	NR	ALE
ENSG00000095951	HIVEP1	NR	ALE
ENSG00000096063	SRPK1	NR	TUTR
ENSG00000096696	DSP	NR	TUTR
ENSG00000099331	MYO9B	NR	ALE
ENSG00000099365	STX1B	NR	ALE
ENSG00000099785	MARCHF2	NR	TUTR
ENSG00000099901	RANBP1	NR	TUTR
ENSG00000099904	ZDHHC8	NR	mixed
ENSG00000100014	SPECC1L	NR	TUTR
ENSG00000100027	YPEL1	NR	ALE
ENSG00000100034	PPM1F	NR	ALE
ENSG00000100077	GRK3	NR	TUTR
ENSG00000100116	GCAT	NR	ALE
ENSG00000100138	SNU13	NR	TUTR
ENSG00000100167	SEPTIN3	NR	TUTR
ENSG00000100221	JOSD1	NR	TUTR
ENSG00000100239	PPP6R2	NR	TUTR
ENSG00000100304	TTLL12	NR	TUTR
ENSG00000100439	ABHD4	NR	TUTR
ENSG00000100483	VCPKMT	NR	TUTR
ENSG00000100532	CGRRF1	NR	TUTR
ENSG00000100815	TRIP11	NR	TUTR
ENSG00000100883	SRP54	NR	TUTR
ENSG00000100916	BRMS1L	NR	ALE
ENSG00000101052	IFT52	NR	TUTR
ENSG00000101146	RAE1	NR	ALE
ENSG00000101166	PRELID3B	NR	TUTR
ENSG00000101182	PSMA7	NR	ALE
ENSG00000101198	NKAIN4	NR	TUTR
ENSG00000101443	WFDC2	NR	mixed
ENSG00000101558	VAPA	NR	TUTR
ENSG00000101574	METTL4	NR	TUTR
ENSG00000101596	SMCHD1	NR	ALE
ENSG00000101680	LAMA1	NR	ALE
ENSG00000101940	WDR13	NR	TUTR
ENSG00000102030	NAA10	NR	TUTR
ENSG00000102038	SMARCA1	NR	TUTR
ENSG00000102144	PGK1	NR	TUTR
ENSG00000102316	MAGED2	NR	mixed
ENSG00000102781	KATNAL1	NR	TUTR
ENSG00000103035	PSMD7	NR	ALE
ENSG00000103222	ABCC1	NR	TUTR
ENSG00000103249	CLCN7	NR	TUTR
ENSG00000103264	FBXO31	NR	TUTR
ENSG00000103356	EARS2	NR	ALE
ENSG00000103381	CPPED1	NR	TUTR
ENSG00000103507	BCKDK	NR	TUTR
ENSG00000103510	KAT8	NR	TUTR
ENSG00000103550	KNOP1	NR	TUTR
ENSG00000103642	LACTB	NR	ALE
ENSG00000103876	FAH	NR	TUTR
ENSG00000103942	HOMER2	NR	ALE
ENSG00000104427	ZC2HC1A	NR	TUTR
ENSG00000104549	SQLE	NR	ALE
ENSG00000104904	OAZ1	NR	TUTR
ENSG00000104976	SNAPC2	NR	TUTR
ENSG00000105186	ANKRD27	NR	ALE
ENSG00000105281	SLC1A5	NR	TUTR
ENSG00000105321	CCDC9	NR	ALE
ENSG00000105486	LIG1	NR	TUTR
ENSG00000105556	MIER2	NR	TUTR
ENSG00000105655	ISYNA1	NR	TUTR
ENSG00000105701	FKBP8	NR	TUTR
ENSG00000105819	PMPCB	NR	TUTR
ENSG00000105829	BET1	NR	ALE
ENSG00000105835	NAMPT	NR	ALE
ENSG00000106066	CPVL	NR	TUTR
ENSG00000106105	GARS1	NR	ALE
ENSG00000106460	TMEM106B	NR	TUTR
ENSG00000106588	PSMA2	NR	TUTR
ENSG00000106683	LIMK1	NR	TUTR
ENSG00000106686	SPATA6L	NR	TUTR
ENSG00000106771	TMEM245	NR	TUTR
ENSG00000107771	CCSER2	NR	ALE
ENSG00000107902	LHPP	NR	ALE
ENSG00000107951	MTPAP	NR	ALE
ENSG00000108010	GLRX3	NR	ALE
ENSG00000108094	CUL2	NR	TUTR
ENSG00000108100	CCNY	NR	TUTR
ENSG00000108175	ZMIZ1	NR	TUTR
ENSG00000108679	LGALS3BP	NR	ALE
ENSG00000108840	HDAC5	NR	TUTR
ENSG00000108984	MAP2K6	NR	TUTR
ENSG00000109111	SUPT6H	NR	TUTR
ENSG00000109118	PHF12	NR	ALE
ENSG00000109184	DCUN1D4	NR	TUTR
ENSG00000109270	LAMTOR3	NR	TUTR
ENSG00000109787	KLF3	NR	ALE
ENSG00000109917	ZPR1	NR	TUTR
ENSG00000110025	SNX15	NR	TUTR
ENSG00000110047	EHD1	NR	TUTR
ENSG00000110171	TRIM3	NR	TUTR
ENSG00000110871	COQ5	NR	TUTR
ENSG00000111057	KRT18	NR	TUTR
ENSG00000111203	ITFG2	NR	TUTR
ENSG00000111275	ALDH2	NR	TUTR
ENSG00000111530	CAND1	NR	TUTR
ENSG00000111605	CPSF6	NR	TUTR
ENSG00000111615	KRR1	NR	TUTR
ENSG00000111678	C12orf57	NR	ALE
ENSG00000111832	RWDD1	NR	TUTR
ENSG00000112367	FIG4	NR	ALE
ENSG00000113300	CNOT6	NR	TUTR
ENSG00000113360	DROSHA	NR	TUTR
ENSG00000113441	LNPEP	NR	TUTR
ENSG00000113552	GNPDA1	NR	ALE
ENSG00000113811	SELENOK	NR	TUTR
ENSG00000114054	PCCB	NR	ALE
ENSG00000114346	ECT2	NR	TUTR
ENSG00000114374	USP9Y	NR	TUTR
ENSG00000114473	IQCG	NR	ALE
ENSG00000114480	GBE1	NR	TUTR
ENSG00000114491	UMPS	NR	ALE
ENSG00000114544	SLC41A3	NR	mixed
ENSG00000114902	SPCS1	NR	TUTR
ENSG00000115365	LANCL1	NR	TUTR
ENSG00000115392	FANCL	NR	ALE
ENSG00000115541	HSPE1	NR	TUTR
ENSG00000115761	NOL10	NR	TUTR
ENSG00000115993	TRAK2	NR	ALE
ENSG00000116141	MARK1	NR	TUTR
ENSG00000116260	QSOX1	NR	TUTR
ENSG00000116353	MECR	NR	TUTR
ENSG00000116459	ATP5PB	NR	TUTR
ENSG00000116991	SIPA1L2	NR	TUTR
ENSG00000117133	RPF1	NR	ALE
ENSG00000117139	KDM5B	NR	TUTR
ENSG00000117262	GPR89A	NR	TUTR
ENSG00000117528	ABCD3	NR	ALE
ENSG00000117569	PTBP2	NR	TUTR
ENSG00000117643	MAN1C1	NR	TUTR
ENSG00000117868	ESYT2	NR	TUTR
ENSG00000117899	MESD	NR	ALE
ENSG00000117906	RCN2	NR	TUTR
ENSG00000118242	MREG	NR	TUTR
ENSG00000118900	UBN1	NR	TUTR
ENSG00000118939	UCHL3	NR	TUTR
ENSG00000119328	ABITRAM	NR	ALE
ENSG00000119335	SET	NR	TUTR
ENSG00000119698	PPP4R4	NR	ALE
ENSG00000119718	EIF2B2	NR	ALE
ENSG00000119723	COQ6	NR	TUTR
ENSG00000119760	SUPT7L	NR	TUTR
ENSG00000119820	YIPF4	NR	TUTR
ENSG00000119927	GPAM	NR	ALE
ENSG00000119969	HELLS	NR	ALE
ENSG00000120253	NUP43	NR	TUTR
ENSG00000120265	PCMT1	NR	ALE
ENSG00000120438	TCP1	NR	TUTR
ENSG00000120526	NUDCD1	NR	TUTR
ENSG00000120539	MASTL	NR	TUTR
ENSG00000120616	EPC1	NR	TUTR
ENSG00000120699	EXOSC8	NR	TUTR
ENSG00000120733	KDM3B	NR	TUTR
ENSG00000120889	TNFRSF10B	NR	TUTR
ENSG00000120915	EPHX2	NR	TUTR
ENSG00000120992	LYPLA1	NR	TUTR
ENSG00000121274	TENT4B	NR	TUTR
ENSG00000121390	PSPC1	NR	TUTR
ENSG00000121481	RNF2	NR	TUTR
ENSG00000122490	SLC66A2	NR	TUTR
ENSG00000122566	HNRNPA2B1	NR	TUTR
ENSG00000122674	CCZ1	NR	TUTR
ENSG00000122729	ACO1	NR	TUTR
ENSG00000122779	TRIM24	NR	TUTR
ENSG00000122965	RBM19	NR	ALE
ENSG00000123349	PFDN5	NR	ALE
ENSG00000123600	METTL8	NR	TUTR
ENSG00000123684	LPGAT1	NR	TUTR
ENSG00000123739	PLA2G12A	NR	TUTR
ENSG00000124120	TTPAL	NR	TUTR
ENSG00000124164	VAPB	NR	TUTR
ENSG00000124214	STAU1	NR	TUTR
ENSG00000124222	STX16	NR	TUTR
ENSG00000124535	WRNIP1	NR	TUTR
ENSG00000124587	PEX6	NR	TUTR
ENSG00000125166	GOT2	NR	TUTR
ENSG00000125611	CHCHD5	NR	TUTR
ENSG00000125651	GTF2F1	NR	TUTR
ENSG00000125734	GPR108	NR	TUTR
ENSG00000125826	RBCK1	NR	ALE
ENSG00000125844	RRBP1	NR	TUTR
ENSG00000125863	MKKS	NR	TUTR
ENSG00000125868	DSTN	NR	TUTR
ENSG00000125870	SNRPB2	NR	TUTR
ENSG00000125970	RALY	NR	TUTR
ENSG00000125971	DYNLRB1	NR	ALE
ENSG00000126749	EMG1	NR	TUTR
ENSG00000126767	ELK1	NR	TUTR
ENSG00000126970	ZC4H2	NR	TUTR
ENSG00000127081	ZNF484	NR	TUTR
ENSG00000127334	DYRK2	NR	TUTR
ENSG00000127445	PIN1	NR	ALE
ENSG00000127481	UBR4	NR	ALE
ENSG00000127483	HP1BP3	NR	ALE
ENSG00000127526	SLC35E1	NR	TUTR
ENSG00000127955	GNAI1	NR	TUTR
ENSG00000127993	RBM48	NR	TUTR
ENSG00000128563	PRKRIP1	NR	TUTR
ENSG00000128626	MRPS12	NR	TUTR
ENSG00000128641	MYO1B	NR	ALE
ENSG00000128923	MINDY2	NR	TUTR
ENSG00000129559	NEDD8	NR	ALE
ENSG00000129680	MAP7D3	NR	ALE
ENSG00000129968	ABHD17A	NR	TUTR
ENSG00000130023	ERMARD	NR	TUTR
ENSG00000130119	GNL3L	NR	TUTR
ENSG00000130177	CDC16	NR	TUTR
ENSG00000130305	NSUN5	NR	TUTR
ENSG00000130544	ZNF557	NR	TUTR
ENSG00000130640	TUBGCP2	NR	TUTR
ENSG00000130770	ATP5IF1	NR	ALE
ENSG00000130787	HIP1R	NR	TUTR
ENSG00000130958	SLC35D2	NR	ALE
ENSG00000131016	AKAP12	NR	TUTR
ENSG00000131067	GGT7	NR	TUTR
ENSG00000131115	ZNF227	NR	TUTR
ENSG00000131242	RAB11FIP4	NR	TUTR
ENSG00000131435	PDLIM4	NR	TUTR
ENSG00000131558	EXOC4	NR	ALE
ENSG00000131584	ACAP3	NR	TUTR
ENSG00000131724	IL13RA1	NR	ALE
ENSG00000132010	ZNF20	NR	ALE
ENSG00000132275	RRP8	NR	TUTR
ENSG00000132382	MYBBP1A	NR	TUTR
ENSG00000132424	PNISR	NR	TUTR
ENSG00000132522	GPS2	NR	ALE
ENSG00000132563	REEP2	NR	TUTR
ENSG00000132694	ARHGEF11	NR	TUTR
ENSG00000132952	USPL1	NR	TUTR
ENSG00000133059	DSTYK	NR	ALE
ENSG00000133103	COG6	NR	ALE
ENSG00000133104	SPART	NR	TUTR
ENSG00000133134	BEX2	NR	TUTR
ENSG00000133422	MORC2	NR	TUTR
ENSG00000133627	ACTR3B	NR	TUTR
ENSG00000133812	SBF2	NR	ALE
ENSG00000133858	ZFC3H1	NR	ALE
ENSG00000134046	MBD2	NR	ALE
ENSG00000134056	MRPS36	NR	TUTR
ENSG00000134057	CCNB1	NR	TUTR
ENSG00000134108	ARL8B	NR	TUTR
ENSG00000134369	NAV1	NR	TUTR
ENSG00000134480	CCNH	NR	TUTR
ENSG00000134755	DSC2	NR	TUTR
ENSG00000134825	TMEM258	NR	TUTR
ENSG00000134874	DZIP1	NR	TUTR
ENSG00000134982	APC	NR	TUTR
ENSG00000135002	RFK	NR	TUTR
ENSG00000135049	AGTPBP1	NR	TUTR
ENSG00000135185	TMEM243	NR	ALE
ENSG00000135317	SNX14	NR	TUTR
ENSG00000135404	CD63	NR	TUTR
ENSG00000135446	CDK4	NR	TUTR
ENSG00000135535	CD164	NR	TUTR
ENSG00000135677	GNS	NR	TUTR
ENSG00000136021	SCYL2	NR	TUTR
ENSG00000136045	PWP1	NR	TUTR
ENSG00000136146	MED4	NR	TUTR
ENSG00000136156	ITM2B	NR	TUTR
ENSG00000136169	SETDB2	NR	ALE
ENSG00000136238	RAC1	NR	TUTR
ENSG00000136273	HUS1	NR	TUTR
ENSG00000136485	DCAF7	NR	TUTR
ENSG00000136682	CBWD2	NR	TUTR
ENSG00000136731	UGGT1	NR	TUTR
ENSG00000136813	ECPAS	NR	TUTR
ENSG00000136937	NCBP1	NR	ALE
ENSG00000137070	IL11RA	NR	ALE
ENSG00000137094	DNAJB5	NR	TUTR
ENSG00000137200	CMTR1	NR	ALE
ENSG00000137269	LRRC1	NR	ALE
ENSG00000137337	MDC1	NR	TUTR
ENSG00000137509	PRCP	NR	TUTR
ENSG00000137575	SDCBP	NR	TUTR
ENSG00000137818	RPLP1	NR	TUTR
ENSG00000137824	RMDN3	NR	TUTR
ENSG00000137955	RABGGTB	NR	ALE
ENSG00000138031	ADCY3	NR	TUTR
ENSG00000138032	PPM1B	NR	ALE
ENSG00000138035	PNPT1	NR	TUTR
ENSG00000138081	FBXO11	NR	ALE
ENSG00000138101	DTNB	NR	TUTR
ENSG00000138138	ATAD1	NR	TUTR
ENSG00000138326	RPS24	NR	ALE
ENSG00000138433	CIR1	NR	ALE
ENSG00000138434	ITPRID2	NR	TUTR
ENSG00000138668	HNRNPD	NR	TUTR
ENSG00000138750	NUP54	NR	TUTR
ENSG00000138834	MAPK8IP3	NR	TUTR
ENSG00000139180	NDUFA9	NR	TUTR
ENSG00000139372	TDG	NR	TUTR
ENSG00000139625	MAP3K12	NR	TUTR
ENSG00000139636	LMBR1L	NR	TUTR
ENSG00000139644	TMBIM6	NR	TUTR
ENSG00000139687	RB1	NR	ALE
ENSG00000139697	SBNO1	NR	TUTR
ENSG00000139880	CDH24	NR	TUTR
ENSG00000139970	RTN1	NR	TUTR
ENSG00000139971	ARMH4	NR	ALE
ENSG00000140263	SORD	NR	TUTR
ENSG00000140350	ANP32A	NR	TUTR
ENSG00000140543	DET1	NR	TUTR
ENSG00000140937	CDH11	NR	TUTR
ENSG00000140941	MAP1LC3B	NR	ALE
ENSG00000140943	MBTPS1	NR	ALE
ENSG00000140948	ZCCHC14	NR	ALE
ENSG00000141013	GAS8	NR	TUTR
ENSG00000141030	COPS3	NR	TUTR
ENSG00000141076	UTP4	NR	ALE
ENSG00000141179	PCTP	NR	ALE
ENSG00000141446	ESCO1	NR	TUTR
ENSG00000141456	PELP1	NR	TUTR
ENSG00000141568	FOXK2	NR	ALE
ENSG00000142065	ZFP14	NR	ALE
ENSG00000142173	COL6A2	NR	ALE
ENSG00000142208	AKT1	NR	mixed
ENSG00000142327	RNPEPL1	NR	TUTR
ENSG00000142396	ERVK3-1	NR	TUTR
ENSG00000142556	ZNF614	NR	ALE
ENSG00000142655	PEX14	NR	ALE
ENSG00000142751	GPN2	NR	TUTR
ENSG00000142892	PIGK	NR	ALE
ENSG00000143033	MTF2	NR	TUTR
ENSG00000143157	POGK	NR	TUTR
ENSG00000143158	MPC2	NR	TUTR
ENSG00000143294	PRCC	NR	TUTR
ENSG00000143319	ISG20L2	NR	TUTR
ENSG00000143324	XPR1	NR	TUTR
ENSG00000143384	MCL1	NR	TUTR
ENSG00000143418	CERS2	NR	ALE
ENSG00000143498	TAF1A	NR	ALE
ENSG00000143578	CREB3L4	NR	TUTR
ENSG00000143633	C1orf131	NR	TUTR
ENSG00000143870	PDIA6	NR	TUTR
ENSG00000143977	SNRPG	NR	TUTR
ENSG00000144057	ST6GAL2	NR	ALE
ENSG00000144120	TMEM177	NR	ALE
ENSG00000144161	ZC3H8	NR	TUTR
ENSG00000144357	UBR3	NR	TUTR
ENSG00000145247	OCIAD2	NR	TUTR
ENSG00000145293	ENOPH1	NR	TUTR
ENSG00000145331	TRMT10A	NR	TUTR
ENSG00000145354	CISD2	NR	TUTR
ENSG00000145390	USP53	NR	TUTR
ENSG00000145494	NDUFS6	NR	ALE
ENSG00000145681	HAPLN1	NR	ALE
ENSG00000145723	GIN1	NR	TUTR
ENSG00000145817	YIPF5	NR	TUTR
ENSG00000145833	DDX46	NR	TUTR
ENSG00000145916	RMND5B	NR	TUTR
ENSG00000146267	FAXC	NR	TUTR
ENSG00000146540	C7orf50	NR	TUTR
ENSG00000147416	ATP6V1B2	NR	ALE
ENSG00000147533	GOLGA7	NR	TUTR
ENSG00000147601	TERF1	NR	TUTR
ENSG00000147854	UHRF2	NR	ALE
ENSG00000148331	ASB6	NR	TUTR
ENSG00000148481	MINDY3	NR	ALE
ENSG00000148688	RPP30	NR	TUTR
ENSG00000148943	LIN7C	NR	TUTR
ENSG00000149100	EIF3M	NR	TUTR
ENSG00000149196	HIKESHI	NR	TUTR
ENSG00000149658	YTHDF1	NR	TUTR
ENSG00000149929	HIRIP3	NR	TUTR
ENSG00000150456	EEF1AKMT1	NR	TUTR
ENSG00000150712	MTMR12	NR	TUTR
ENSG00000150768	DLAT	NR	TUTR
ENSG00000151229	SLC2A13	NR	ALE
ENSG00000151239	TWF1	NR	TUTR
ENSG00000151332	MBIP	NR	ALE
ENSG00000151348	EXT2	NR	TUTR
ENSG00000151458	ANKRD50	NR	TUTR
ENSG00000151640	DPYSL4	NR	TUTR
ENSG00000151665	PIGF	NR	TUTR
ENSG00000152102	FAM168B	NR	TUTR
ENSG00000152147	GEMIN6	NR	TUTR
ENSG00000152234	ATP5F1A	NR	TUTR
ENSG00000152492	CCDC50	NR	TUTR
ENSG00000152782	PANK1	NR	TUTR
ENSG00000152795	HNRNPDL	NR	TUTR
ENSG00000153291	SLC25A27	NR	TUTR
ENSG00000153310	FAM49B	NR	TUTR
ENSG00000153786	ZDHHC7	NR	TUTR
ENSG00000153904	DDAH1	NR	TUTR
ENSG00000154027	AK5	NR	TUTR
ENSG00000154217	PITPNC1	NR	TUTR
ENSG00000154803	FLCN	NR	ALE
ENSG00000155008	APOOL	NR	TUTR
ENSG00000155189	AGPAT5	NR	TUTR
ENSG00000155313	USP25	NR	TUTR
ENSG00000155438	NIFK	NR	TUTR
ENSG00000155545	MIER3	NR	TUTR
ENSG00000155636	RBM45	NR	ALE
ENSG00000155755	TMEM237	NR	TUTR
ENSG00000155959	VBP1	NR	TUTR
ENSG00000155970	MICU3	NR	ALE
ENSG00000155980	KIF5A	NR	TUTR
ENSG00000156110	ADK	NR	TUTR
ENSG00000156261	CCT8	NR	ALE
ENSG00000156273	BACH1	NR	ALE
ENSG00000156298	TSPAN7	NR	TUTR
ENSG00000156471	PTDSS1	NR	TUTR
ENSG00000156639	ZFAND3	NR	ALE
ENSG00000156642	NPTN	NR	TUTR
ENSG00000156858	PRR14	NR	TUTR
ENSG00000156973	PDE6D	NR	TUTR
ENSG00000157014	TATDN2	NR	ALE
ENSG00000157036	EXOG	NR	TUTR
ENSG00000157181	ODR4	NR	TUTR
ENSG00000157350	ST3GAL2	NR	TUTR
ENSG00000157851	DPYSL5	NR	TUTR
ENSG00000158062	UBXN11	NR	TUTR
ENSG00000158195	WASF2	NR	TUTR
ENSG00000158411	MITD1	NR	ALE
ENSG00000158417	EIF5B	NR	TUTR
ENSG00000158427	TMSB15B	NR	ALE
ENSG00000158769	F11R	NR	TUTR
ENSG00000159063	ALG8	NR	ALE
ENSG00000159086	PAXBP1	NR	ALE
ENSG00000159199	ATP5MC1	NR	ALE
ENSG00000159267	HLCS	NR	TUTR
ENSG00000159461	AMFR	NR	TUTR
ENSG00000159784	FAM131B	NR	TUTR
ENSG00000159788	RGS12	NR	ALE
ENSG00000160007	ARHGAP35	NR	TUTR
ENSG00000160062	ZBTB8A	NR	TUTR
ENSG00000160194	NDUFV3	NR	TUTR
ENSG00000160209	PDXK	NR	ALE
ENSG00000160325	CACFD1	NR	TUTR
ENSG00000160469	BRSK1	NR	ALE
ENSG00000160613	PCSK7	NR	TUTR
ENSG00000160818	GPATCH4	NR	TUTR
ENSG00000160949	TONSL	NR	TUTR
ENSG00000161057	PSMC2	NR	TUTR
ENSG00000161542	PRPSAP1	NR	TUTR
ENSG00000161847	RAVER1	NR	TUTR
ENSG00000162086	ZNF75A	NR	TUTR
ENSG00000162433	AK4	NR	TUTR
ENSG00000162512	SDC3	NR	TUTR
ENSG00000162600	OMA1	NR	ALE
ENSG00000162604	TM2D1	NR	ALE
ENSG00000162623	TYW3	NR	TUTR
ENSG00000162642	C1orf52	NR	ALE
ENSG00000162706	CADM3	NR	TUTR
ENSG00000162852	CNST	NR	ALE
ENSG00000162889	MAPKAPK2	NR	TUTR
ENSG00000163017	ACTG2	NR	ALE
ENSG00000163156	SCNM1	NR	TUTR
ENSG00000163214	DHX57	NR	ALE
ENSG00000163626	COX18	NR	TUTR
ENSG00000163655	GMPS	NR	TUTR
ENSG00000163683	SMIM14	NR	TUTR
ENSG00000163703	CRELD1	NR	TUTR
ENSG00000163704	PRRT3	NR	ALE
ENSG00000163714	U2SURP	NR	TUTR
ENSG00000163781	TOPBP1	NR	TUTR
ENSG00000163872	YEATS2	NR	ALE
ENSG00000163900	TMEM41A	NR	TUTR
ENSG00000163902	RPN1	NR	TUTR
ENSG00000163931	TKT	NR	mixed
ENSG00000164002	EXO5	NR	TUTR
ENSG00000164062	APEH	NR	TUTR
ENSG00000164077	MON1A	NR	TUTR
ENSG00000164118	CEP44	NR	ALE
ENSG00000164167	LSM6	NR	TUTR
ENSG00000164190	NIPBL	NR	ALE
ENSG00000164405	UQCRQ	NR	TUTR
ENSG00000164466	SFXN1	NR	ALE
ENSG00000164494	PDSS2	NR	ALE
ENSG00000164576	SAP30L	NR	TUTR
ENSG00000164611	PTTG1	NR	TUTR
ENSG00000164654	MIOS	NR	TUTR
ENSG00000164742	ADCY1	NR	ALE
ENSG00000164751	PEX2	NR	TUTR
ENSG00000164815	ORC5	NR	ALE
ENSG00000164941	INTS8	NR	TUTR
ENSG00000164953	TMEM67	NR	TUTR
ENSG00000164970	FAM219A	NR	ALE
ENSG00000165283	STOML2	NR	TUTR
ENSG00000165416	SUGT1	NR	TUTR
ENSG00000165516	KLHDC2	NR	TUTR
ENSG00000165637	VDAC2	NR	TUTR
ENSG00000165730	STOX1	NR	ALE
ENSG00000165752	STK32C	NR	ALE
ENSG00000165802	NSMF	NR	TUTR
ENSG00000165804	ZNF219	NR	TUTR
ENSG00000166024	R3HCC1L	NR	TUTR
ENSG00000166086	JAM3	NR	TUTR
ENSG00000166197	NOLC1	NR	TUTR
ENSG00000166261	ZNF202	NR	TUTR
ENSG00000166471	TMEM41B	NR	ALE
ENSG00000166508	MCM7	NR	TUTR
ENSG00000166526	ZNF3	NR	ALE
ENSG00000166974	MAPRE2	NR	ALE
ENSG00000167114	SLC27A4	NR	TUTR
ENSG00000167272	POP5	NR	TUTR
ENSG00000167280	ENGASE	NR	ALE
ENSG00000167315	ACAA2	NR	TUTR
ENSG00000167461	RAB8A	NR	TUTR
ENSG00000167548	KMT2D	NR	TUTR
ENSG00000167614	TTYH1	NR	TUTR
ENSG00000167619	TMEM145	NR	ALE
ENSG00000167657	DAPK3	NR	ALE
ENSG00000167720	SRR	NR	TUTR
ENSG00000167721	TSR1	NR	ALE
ENSG00000167842	MIS12	NR	TUTR
ENSG00000167962	ZNF598	NR	TUTR
ENSG00000167978	SRRM2	NR	ALE
ENSG00000168067	MAP4K2	NR	TUTR
ENSG00000168159	RNF187	NR	TUTR
ENSG00000168268	NT5DC2	NR	TUTR
ENSG00000168374	ARF4	NR	TUTR
ENSG00000168397	ATG4B	NR	TUTR
ENSG00000168495	POLR3D	NR	TUTR
ENSG00000168538	TRAPPC11	NR	TUTR
ENSG00000168734	PKIG	NR	ALE
ENSG00000168906	MAT2A	NR	ALE
ENSG00000169169	CPT1C	NR	TUTR
ENSG00000169223	LMAN2	NR	TUTR
ENSG00000169241	SLC50A1	NR	TUTR
ENSG00000169299	PGM2	NR	ALE
ENSG00000169490	TM2D2	NR	TUTR
ENSG00000169598	DFFB	NR	TUTR
ENSG00000169599	NFU1	NR	TUTR
ENSG00000169696	ASPSCR1	NR	ALE
ENSG00000169783	LINGO1	NR	TUTR
ENSG00000169981	ZNF35	NR	TUTR
ENSG00000170142	UBE2E1	NR	ALE
ENSG00000170242	USP47	NR	TUTR
ENSG00000170266	GLB1	NR	TUTR
ENSG00000170275	CRTAP	NR	TUTR
ENSG00000170325	PRDM10	NR	TUTR
ENSG00000170471	RALGAPB	NR	TUTR
ENSG00000170502	NUDT9	NR	TUTR
ENSG00000170632	ARMC10	NR	TUTR
ENSG00000170802	FOXN2	NR	TUTR
ENSG00000170852	KBTBD2	NR	TUTR
ENSG00000170892	TSEN34	NR	TUTR
ENSG00000171160	MORN4	NR	ALE
ENSG00000171204	TMEM126B	NR	TUTR
ENSG00000171467	ZNF318	NR	ALE
ENSG00000171530	TBCA	NR	TUTR
ENSG00000171680	PLEKHG5	NR	TUTR
ENSG00000171793	CTPS1	NR	TUTR
ENSG00000171827	ZNF570	NR	TUTR
ENSG00000171862	PTEN	NR	ALE
ENSG00000172175	MALT1	NR	TUTR
ENSG00000172469	MANEA	NR	ALE
ENSG00000172667	ZMAT3	NR	TUTR
ENSG00000172890	NADSYN1	NR	TUTR
ENSG00000173011	TADA2B	NR	TUTR
ENSG00000173064	HECTD4	NR	ALE
ENSG00000173226	IQCB1	NR	TUTR
ENSG00000173276	ZBTB21	NR	TUTR
ENSG00000173418	NAA20	NR	TUTR
ENSG00000173482	PTPRM	NR	TUTR
ENSG00000173611	SCAI	NR	TUTR
ENSG00000173875	ZNF791	NR	TUTR
ENSG00000174227	PIGG	NR	ALE
ENSG00000174233	ADCY6	NR	TUTR
ENSG00000174238	PITPNA	NR	TUTR
ENSG00000174444	RPL4	NR	TUTR
ENSG00000174469	CNTNAP2	NR	TUTR
ENSG00000174547	MRPL11	NR	TUTR
ENSG00000174775	HRAS	NR	TUTR
ENSG00000174839	DENND6A	NR	ALE
ENSG00000174886	NDUFA11	NR	ALE
ENSG00000174903	RAB1B	NR	TUTR
ENSG00000175104	TRAF6	NR	TUTR
ENSG00000175193	PARL	NR	TUTR
ENSG00000175416	CLTB	NR	TUTR
ENSG00000175606	TMEM70	NR	TUTR
ENSG00000175931	UBE2O	NR	TUTR
ENSG00000176087	SLC35A4	NR	TUTR
ENSG00000176454	LPCAT4	NR	TUTR
ENSG00000176485	PLAAT3	NR	TUTR
ENSG00000177150	FAM210A	NR	TUTR
ENSG00000177225	GATD1	NR	mixed
ENSG00000177614	PGBD5	NR	TUTR
ENSG00000178057	NDUFAF3	NR	TUTR
ENSG00000178202	POGLUT3	NR	TUTR
ENSG00000178761	FAM219B	NR	TUTR
ENSG00000178971	CTC1	NR	TUTR
ENSG00000178996	SNX18	NR	TUTR
ENSG00000179115	FARSA	NR	TUTR
ENSG00000179988	PSTK	NR	mixed
ENSG00000180185	FAHD1	NR	mixed
ENSG00000180228	PRKRA	NR	TUTR
ENSG00000180917	CMTR2	NR	TUTR
ENSG00000180953	ST20	NR	TUTR
ENSG00000180998	GPR137C	NR	TUTR
ENSG00000181027	FKRP	NR	TUTR
ENSG00000181085	MAPK15	NR	ALE
ENSG00000181991	MRPS11	NR	TUTR
ENSG00000182013	PNMA8A	NR	TUTR
ENSG00000182134	TDRKH	NR	ALE
ENSG00000182831	C16orf72	NR	ALE
ENSG00000183098	GPC6	NR	TUTR
ENSG00000183255	PTTG1IP	NR	TUTR
ENSG00000183426	NPIPA1	NR	ALE
ENSG00000183527	PSMG1	NR	TUTR
ENSG00000183628	DGCR6	NR	ALE
ENSG00000183696	UPP1	NR	TUTR
ENSG00000183751	TBL3	NR	TUTR
ENSG00000183833	MAATS1	NR	ALE
ENSG00000183889	NA	NR	ALE
ENSG00000184005	ST6GALNAC3	NR	ALE
ENSG00000184056	VPS33B	NR	TUTR
ENSG00000184076	UQCR10	NR	TUTR
ENSG00000184110	EIF3C	NR	TUTR
ENSG00000184220	CMSS1	NR	TUTR
ENSG00000184281	TSSC4	NR	TUTR
ENSG00000184500	PROS1	NR	TUTR
ENSG00000185000	DGAT1	NR	TUTR
ENSG00000185104	FAF1	NR	TUTR
ENSG00000185158	LRRC37B	NR	ALE
ENSG00000185414	MRPL30	NR	ALE
ENSG00000185627	PSMD13	NR	TUTR
ENSG00000185917	SETD4	NR	ALE
ENSG00000185947	ZNF267	NR	TUTR
ENSG00000185973	TMLHE	NR	ALE
ENSG00000186205	2021-03-01	NR	TUTR
ENSG00000186272	ZNF17	NR	TUTR
ENSG00000186300	ZNF555	NR	TUTR
ENSG00000187118	CMC1	NR	TUTR
ENSG00000187446	CHP1	NR	ALE
ENSG00000187522	HSPA14	NR	ALE
ENSG00000187736	NHEJ1	NR	TUTR
ENSG00000187838	PLSCR3	NR	TUTR
ENSG00000188243	COMMD6	NR	TUTR
ENSG00000188419	CHM	NR	ALE
ENSG00000188612	SUMO2	NR	TUTR
ENSG00000188629	ZNF177	NR	mixed
ENSG00000188706	ZDHHC9	NR	TUTR
ENSG00000188739	RBM34	NR	TUTR
ENSG00000189144	ZNF573	NR	TUTR
ENSG00000189367	KIAA0408	NR	TUTR
ENSG00000196150	ZNF250	NR	TUTR
ENSG00000196236	XPNPEP3	NR	ALE
ENSG00000196267	ZNF836	NR	ALE
ENSG00000196290	NIF3L1	NR	TUTR
ENSG00000196305	IARS1	NR	TUTR
ENSG00000196312	MFSD14C	NR	ALE
ENSG00000196365	LONP1	NR	TUTR
ENSG00000196417	ZNF765	NR	ALE
ENSG00000196458	ZNF605	NR	TUTR
ENSG00000196497	IPO4	NR	TUTR
ENSG00000196504	PRPF40A	NR	ALE
ENSG00000196557	CACNA1H	NR	TUTR
ENSG00000196663	TECPR2	NR	ALE
ENSG00000196683	TOMM7	NR	TUTR
ENSG00000196776	CD47	NR	TUTR
ENSG00000196792	STRN3	NR	TUTR
ENSG00000197016	ZNF470	NR	ALE
ENSG00000197256	KANK2	NR	ALE
ENSG00000197321	SVIL	NR	TUTR
ENSG00000197362	ZNF786	NR	TUTR
ENSG00000197375	SLC22A5	NR	TUTR
ENSG00000197728	RPS26	NR	TUTR
ENSG00000197771	MCMBP	NR	TUTR
ENSG00000197894	ADH5	NR	TUTR
ENSG00000198000	NOL8	NR	TUTR
ENSG00000198093	ZNF649	NR	TUTR
ENSG00000198171	DDRGK1	NR	ALE
ENSG00000198270	TMEM116	NR	TUTR
ENSG00000198585	NUDT16	NR	TUTR
ENSG00000198604	BAZ1A	NR	ALE
ENSG00000198720	ANKRD13B	NR	ALE
ENSG00000198822	GRM3	NR	TUTR
ENSG00000198898	CAPZA2	NR	ALE
ENSG00000198908	BHLHB9	NR	TUTR
ENSG00000198915	RASGEF1A	NR	TUTR
ENSG00000198925	ATG9A	NR	TUTR
ENSG00000198964	SGMS1	NR	ALE
ENSG00000204138	PHACTR4	NR	TUTR
ENSG00000204438	GPANK1	NR	TUTR
ENSG00000205060	SLC35B4	NR	ALE
ENSG00000205560	CPT1B	NR	ALE
ENSG00000205937	RNPS1	NR	TUTR
ENSG00000211460	TSN	NR	TUTR
ENSG00000211584	SLC48A1	NR	mixed
ENSG00000213523	SRA1	NR	ALE
ENSG00000213762	ZNF134	NR	ALE
ENSG00000213799	ZNF845	NR	TUTR
ENSG00000213930	GALT	NR	TUTR
ENSG00000214717	ZBED1	NR	TUTR
ENSG00000215252	GOLGA8B	NR	TUTR
ENSG00000225830	ERCC6	NR	ALE
ENSG00000244045	TMEM199	NR	TUTR
ENSG00000002933	TMEM176A	ctrl	TUTR
ENSG00000003137	CYP26B1	ctrl	TUTR
ENSG00000000419	DPM1	ctrl	TUTR
ENSG00000004478	FKBP4	ctrl	ALE
ENSG00000004779	NDUFAB1	ctrl	ALE
ENSG00000005243	COPZ2	ctrl	ALE
ENSG00000006210	CX3CL1	ctrl	TUTR
ENSG00000007376	RPUSD1	ctrl	TUTR
ENSG00000000971	CFH	ctrl	ALE
ENSG00000011083	SLC6A7	ctrl	ALE
ENSG00000012232	EXTL3	ctrl	TUTR
ENSG00000013523	ANGEL1	ctrl	TUTR
ENSG00000001497	LAS1L	ctrl	ALE
ENSG00000023909	GCLM	ctrl	TUTR
ENSG00000002549	LAP3	ctrl	TUTR
ENSG00000002746	HECW1	ctrl	TUTR
ENSG00000002834	LASP1	ctrl	ALE
ENSG00000003096	KLHL13	ctrl	TUTR
ENSG00000003249	DBNDD1	ctrl	TUTR
ENSG00000003393	ALS2	ctrl	ALE
ENSG00000035141	FAM136A	ctrl	TUTR
ENSG00000035681	NSMAF	ctrl	TUTR
ENSG00000003756	RBM5	ctrl	ALE
ENSG00000003987	MTMR7	ctrl	ALE
ENSG00000041353	RAB27B	ctrl	TUTR
ENSG00000004142	POLDIP2	ctrl	TUTR
ENSG00000004660	CAMKK1	ctrl	ALE
ENSG00000004777	ARHGAP33	ctrl	mixed
ENSG00000004948	CALCR	ctrl	TUTR
ENSG00000004975	DVL2	ctrl	TUTR
ENSG00000005075	POLR2J	ctrl	ALE
ENSG00000005100	DHX33	ctrl	TUTR
ENSG00000005108	THSD7A	ctrl	TUTR
ENSG00000005189	REXO5	ctrl	TUTR
ENSG00000005302	MSL3	ctrl	ALE
ENSG00000005379	TSPOAP1	ctrl	TUTR
ENSG00000058056	USP13	ctrl	TUTR
ENSG00000058262	SEC61A1	ctrl	TUTR
ENSG00000005884	ITGA3	ctrl	mixed
ENSG00000006007	GDE1	ctrl	ALE
ENSG00000006062	MAP3K14	ctrl	ALE
ENSG00000006071	ABCC8	ctrl	TUTR
ENSG00000006118	TMEM132A	ctrl	TUTR
ENSG00000006128	TAC1	ctrl	TUTR
ENSG00000061936	SFSWAP	ctrl	TUTR
ENSG00000006327	TNFRSF12A	ctrl	TUTR
ENSG00000064199	SPA17	ctrl	TUTR
ENSG00000064300	NGFR	ctrl	TUTR
ENSG00000065320	NTN1	ctrl	ALE
ENSG00000065923	SLC9A7	ctrl	TUTR
ENSG00000065970	FOXJ2	ctrl	ALE
ENSG00000006695	COX10	ctrl	ALE
ENSG00000006756	ARSD	ctrl	TUTR
ENSG00000006757	PNPLA4	ctrl	TUTR
ENSG00000067900	ROCK1	ctrl	ALE
ENSG00000069943	PIGB	ctrl	TUTR
ENSG00000070404	FSTL3	ctrl	TUTR
ENSG00000007062	PROM1	ctrl	TUTR
ENSG00000007168	PAFAH1B1	ctrl	TUTR
ENSG00000007174	DNAH9	ctrl	ALE
ENSG00000007202	KIAA0100	ctrl	TUTR
ENSG00000072415	MPP5	ctrl	ALE
ENSG00000007384	RHBDF1	ctrl	TUTR
ENSG00000074181	NOTCH3	ctrl	ALE
ENSG00000075035	WSCD2	ctrl	TUTR
ENSG00000075089	ACTR6	ctrl	TUTR
ENSG00000075429	CACNG5	ctrl	TUTR
ENSG00000077348	EXOSC5	ctrl	TUTR
ENSG00000078237	TIGAR	ctrl	TUTR
ENSG00000007866	TEAD3	ctrl	TUTR
ENSG00000007923	DNAJC11	ctrl	mixed
ENSG00000079257	LXN	ctrl	ALE
ENSG00000008128	CDK11A	ctrl	TUTR
ENSG00000008311	AASS	ctrl	TUTR
ENSG00000083168	KAT6A	ctrl	ALE
ENSG00000008324	SS18L2	ctrl	TUTR
ENSG00000083807	SLC27A5	ctrl	TUTR
ENSG00000084628	NKAIN1	ctrl	TUTR
ENSG00000008513	ST3GAL1	ctrl	TUTR
ENSG00000086189	DIMT1	ctrl	ALE
ENSG00000087076	HSD17B14	ctrl	TUTR
ENSG00000087250	MT3	ctrl	ALE
ENSG00000008853	RHOBTB2	ctrl	TUTR
ENSG00000008869	HEATR5B	ctrl	ALE
ENSG00000008952	SEC62	ctrl	TUTR
ENSG00000089723	OTUB2	ctrl	ALE
ENSG00000090339	ICAM1	ctrl	TUTR
ENSG00000090581	GNPTG	ctrl	ALE
ENSG00000090971	NAT14	ctrl	mixed
ENSG00000091542	ALKBH5	ctrl	TUTR
ENSG00000091640	SPAG7	ctrl	TUTR
ENSG00000091844	RGS17	ctrl	TUTR
ENSG00000092201	SUPT16H	ctrl	ALE
ENSG00000099326	MZF1	ctrl	ALE
ENSG00000099330	OCEL1	ctrl	TUTR
ENSG00000099624	ATP5F1D	ctrl	TUTR
ENSG00000099804	CDC34	ctrl	TUTR
ENSG00000099860	GADD45B	ctrl	ALE
ENSG00000100206	DMC1	ctrl	ALE
ENSG00000100348	TXN2	ctrl	TUTR
ENSG00000100490	CDKL1	ctrl	ALE
ENSG00000100522	GNPNAT1	ctrl	TUTR
ENSG00000100583	SAMD15	ctrl	TUTR
ENSG00000100596	SPTLC2	ctrl	ALE
ENSG00000101335	MYL9	ctrl	TUTR
ENSG00000101439	CST3	ctrl	ALE
ENSG00000101544	ADNP2	ctrl	TUTR
ENSG00000102359	SRPX2	ctrl	TUTR
ENSG00000102753	KPNA3	ctrl	TUTR
ENSG00000102802	MEDAG	ctrl	TUTR
ENSG00000103021	CCDC113	ctrl	TUTR
ENSG00000103024	NME3	ctrl	TUTR
ENSG00000103671	TRIP4	ctrl	ALE
ENSG00000103740	ACSBG1	ctrl	TUTR
ENSG00000010379	SLC6A13	ctrl	ALE
ENSG00000104112	SCG3	ctrl	TUTR
ENSG00000104327	CALB1	ctrl	TUTR
ENSG00000104889	RNASEH2A	ctrl	ALE
ENSG00000105171	POP4	ctrl	TUTR
ENSG00000105193	RPS16	ctrl	TUTR
ENSG00000105329	TGFB1	ctrl	ALE
ENSG00000105402	NAPA	ctrl	TUTR
ENSG00000105583	WDR83OS	ctrl	TUTR
ENSG00000105722	ERF	ctrl	TUTR
ENSG00000105810	CDK6	ctrl	TUTR
ENSG00000105855	ITGB8	ctrl	TUTR
ENSG00000105880	DLX5	ctrl	ALE
ENSG00000106025	TSPAN12	ctrl	TUTR
ENSG00000106524	ANKMY2	ctrl	ALE
ENSG00000106636	YKT6	ctrl	TUTR
ENSG00000107968	MAP3K8	ctrl	ALE
ENSG00000010803	SCMH1	ctrl	TUTR
ENSG00000108256	NUFIP2	ctrl	TUTR
ENSG00000108406	DHX40	ctrl	TUTR
ENSG00000108510	MED13	ctrl	ALE
ENSG00000108551	RASD1	ctrl	TUTR
ENSG00000108591	DRG2	ctrl	TUTR
ENSG00000108671	PSMD11	ctrl	TUTR
ENSG00000108829	LRRC59	ctrl	ALE
ENSG00000108861	DUSP3	ctrl	TUTR
ENSG00000109079	TNFAIP1	ctrl	TUTR
ENSG00000109756	RAPGEF2	ctrl	ALE
ENSG00000109991	P2RX3	ctrl	TUTR
ENSG00000110042	DTX4	ctrl	TUTR
ENSG00000110108	TMEM109	ctrl	TUTR
ENSG00000110315	RNF141	ctrl	ALE
ENSG00000110344	UBE4A	ctrl	TUTR
ENSG00000110711	AIP	ctrl	ALE
ENSG00000110987	BCL7A	ctrl	TUTR
ENSG00000111144	LTA4H	ctrl	TUTR
ENSG00000111145	ELK3	ctrl	TUTR
ENSG00000111231	GPN3	ctrl	TUTR
ENSG00000111266	DUSP16	ctrl	TUTR
ENSG00000111328	CDK2AP1	ctrl	TUTR
ENSG00000111341	MGP	ctrl	TUTR
ENSG00000111671	SPSB2	ctrl	ALE
ENSG00000111711	GOLT1B	ctrl	TUTR
ENSG00000112234	FBXL4	ctrl	TUTR
ENSG00000011258	MBTD1	ctrl	ALE
ENSG00000112796	ENPP5	ctrl	TUTR
ENSG00000112874	NUDT12	ctrl	TUTR
ENSG00000011304	PTBP1	ctrl	TUTR
ENSG00000113068	PFDN1	ctrl	TUTR
ENSG00000113594	LIFR	ctrl	TUTR
ENSG00000113845	TIMMDC1	ctrl	TUTR
ENSG00000011454	GPR21	ctrl	ALE
ENSG00000115665	SLC5A7	ctrl	TUTR
ENSG00000115738	ID2	ctrl	ALE
ENSG00000116014	KISS1R	ctrl	TUTR
ENSG00000116649	SRM	ctrl	TUTR
ENSG00000011677	GABRA3	ctrl	TUTR
ENSG00000117016	RIMS3	ctrl	TUTR
ENSG00000118096	IFT46	ctrl	TUTR
ENSG00000118816	CCNI	ctrl	TUTR
ENSG00000118849	RARRES1	ctrl	ALE
ENSG00000118971	CCND2	ctrl	ALE
ENSG00000119242	CCDC92	ctrl	TUTR
ENSG00000119541	VPS4B	ctrl	ALE
ENSG00000119699	TGFB3	ctrl	ALE
ENSG00000119922	IFIT2	ctrl	TUTR
ENSG00000120063	GNA13	ctrl	TUTR
ENSG00000120149	MSX2	ctrl	TUTR
ENSG00000012061	ERCC1	ctrl	ALE
ENSG00000120647	CCDC77	ctrl	TUTR
ENSG00000120697	ALG5	ctrl	TUTR
ENSG00000120832	MTERF2	ctrl	TUTR
ENSG00000120837	NFYB	ctrl	TUTR
ENSG00000121039	RDH10	ctrl	TUTR
ENSG00000121211	MND1	ctrl	ALE
ENSG00000121297	TSHZ3	ctrl	ALE
ENSG00000012174	MBTPS2	ctrl	ALE
ENSG00000122435	TRMT13	ctrl	ALE
ENSG00000122557	HERPUD2	ctrl	TUTR
ENSG00000122585	NPY	ctrl	TUTR
ENSG00000122971	ACADS	ctrl	TUTR
ENSG00000123595	RAB9A	ctrl	TUTR
ENSG00000123700	KCNJ2	ctrl	TUTR
ENSG00000123728	RAP2C	ctrl	TUTR
ENSG00000123901	GPR83	ctrl	TUTR
ENSG00000124098	FAM210B	ctrl	ALE
ENSG00000124171	PARD6B	ctrl	ALE
ENSG00000124383	MPHOSPH10	ctrl	ALE
ENSG00000124635	H2BC11	ctrl	TUTR
ENSG00000124733	MEA1	ctrl	TUTR
ENSG00000124875	CXCL6	ctrl	ALE
ENSG00000125534	PPDPF	ctrl	TUTR
ENSG00000125652	ALKBH7	ctrl	TUTR
ENSG00000125656	CLPP	ctrl	TUTR
ENSG00000125848	FLRT3	ctrl	TUTR
ENSG00000125851	PCSK2	ctrl	TUTR
ENSG00000125869	LAMP5	ctrl	TUTR
ENSG00000126243	LRFN3	ctrl	TUTR
ENSG00000126453	BCL2L12	ctrl	TUTR
ENSG00000126778	SIX1	ctrl	TUTR
ENSG00000127080	IPPK	ctrl	TUTR
ENSG00000127337	YEATS4	ctrl	TUTR
ENSG00000127528	KLF2	ctrl	TUTR
ENSG00000127720	METTL25	ctrl	ALE
ENSG00000128285	MCHR1	ctrl	TUTR
ENSG00000128578	STRIP2	ctrl	ALE
ENSG00000129028	THAP10	ctrl	TUTR
ENSG00000129151	BBOX1	ctrl	TUTR
ENSG00000129244	ATP1B2	ctrl	TUTR
ENSG00000129355	CDKN2D	ctrl	TUTR
ENSG00000129473	BCL2L2	ctrl	TUTR
ENSG00000129518	EAPP	ctrl	TUTR
ENSG00000012963	UBR7	ctrl	TUTR
ENSG00000130175	PRKCSH	ctrl	TUTR
ENSG00000130725	UBE2M	ctrl	TUTR
ENSG00000130734	ATG4D	ctrl	TUTR
ENSG00000130921	C12orf65	ctrl	TUTR
ENSG00000131013	PPIL4	ctrl	TUTR
ENSG00000131475	VPS25	ctrl	TUTR
ENSG00000132002	DNAJB1	ctrl	TUTR
ENSG00000132164	SLC6A11	ctrl	ALE
ENSG00000132740	IGHMBP2	ctrl	TUTR
ENSG00000133878	DUSP26	ctrl	TUTR
ENSG00000134049	IER3IP1	ctrl	ALE
ENSG00000134253	TRIM45	ctrl	TUTR
ENSG00000134443	GRP	ctrl	TUTR
ENSG00000134809	TIMM10	ctrl	TUTR
ENSG00000135116	HRK	ctrl	TUTR
ENSG00000135245	HILPDA	ctrl	TUTR
ENSG00000135372	NAT10	ctrl	TUTR
ENSG00000135414	GDF11	ctrl	TUTR
ENSG00000135472	FAIM2	ctrl	TUTR
ENSG00000013561	RNF14	ctrl	TUTR
ENSG00000013563	DNASE1L1	ctrl	TUTR
ENSG00000136213	CHST12	ctrl	TUTR
ENSG00000136451	VEZF1	ctrl	TUTR
ENSG00000136698	CFC1	ctrl	TUTR
ENSG00000136710	CCDC115	ctrl	TUTR
ENSG00000137252	HCRTR2	ctrl	TUTR
ENSG00000137547	MRPL15	ctrl	TUTR
ENSG00000137558	PI15	ctrl	TUTR
ENSG00000137842	TMEM62	ctrl	TUTR
ENSG00000138459	SLC35A5	ctrl	TUTR
ENSG00000138600	SPPL2A	ctrl	TUTR
ENSG00000138663	COPS4	ctrl	TUTR
ENSG00000138722	MMRN1	ctrl	TUTR
ENSG00000139187	KLRG1	ctrl	TUTR
ENSG00000139233	LLPH	ctrl	TUTR
ENSG00000139266	MARCHF9	ctrl	TUTR
ENSG00000139890	REM2	ctrl	TUTR
ENSG00000140395	WDR61	ctrl	ALE
ENSG00000140548	ZNF710	ctrl	ALE
ENSG00000140743	CDR2	ctrl	ALE
ENSG00000140830	TXNL4B	ctrl	TUTR
ENSG00000141026	MED9	ctrl	ALE
ENSG00000141232	TOB1	ctrl	TUTR
ENSG00000141349	G6PC3	ctrl	TUTR
ENSG00000141448	GATA6	ctrl	TUTR
ENSG00000141854	MISP3	ctrl	TUTR
ENSG00000141934	PLPP2	ctrl	ALE
ENSG00000141985	SH3GL1	ctrl	TUTR
ENSG00000142039	CCDC97	ctrl	ALE
ENSG00000142149	HUNK	ctrl	ALE
ENSG00000014216	CAPN1	ctrl	TUTR
ENSG00000142408	CACNG8	ctrl	TUTR
ENSG00000142409	ZNF787	ctrl	ALE
ENSG00000142459	EVI5L	ctrl	TUTR
ENSG00000142534	RPS11	ctrl	ALE
ENSG00000143320	CRABP2	ctrl	TUTR
ENSG00000143545	RAB13	ctrl	TUTR
ENSG00000143772	ITPKB	ctrl	ALE
ENSG00000144010	TRIM43B	ctrl	TUTR
ENSG00000144791	LIMD1	ctrl	ALE
ENSG00000144959	NCEH1	ctrl	TUTR
ENSG00000145088	EAF2	ctrl	ALE
ENSG00000145912	NHP2	ctrl	ALE
ENSG00000146386	ABRACL	ctrl	ALE
ENSG00000014641	MDH1	ctrl	TUTR
ENSG00000147223	RIPPLY1	ctrl	TUTR
ENSG00000147246	HTR2C	ctrl	TUTR
ENSG00000147434	CHRNA6	ctrl	TUTR
ENSG00000148082	SHC3	ctrl	ALE
ENSG00000149050	ZNF214	ctrl	TUTR
ENSG00000014919	COX15	ctrl	ALE
ENSG00000149480	MTA2	ctrl	TUTR
ENSG00000149541	B3GAT3	ctrl	mixed
ENSG00000149573	MPZL2	ctrl	ALE
ENSG00000149798	CDC42EP2	ctrl	TUTR
ENSG00000151093	OXSM	ctrl	mixed
ENSG00000151176	PLBD2	ctrl	TUTR
ENSG00000015133	CCDC88C	ctrl	ALE
ENSG00000151962	RBM46	ctrl	mixed
ENSG00000152137	HSPB8	ctrl	ALE
ENSG00000152270	PDE3B	ctrl	TUTR
ENSG00000152454	ZNF256	ctrl	TUTR
ENSG00000152467	ZSCAN1	ctrl	ALE
ENSG00000152580	IGSF10	ctrl	ALE
ENSG00000153774	CFDP1	ctrl	ALE
ENSG00000155792	DEPTOR	ctrl	TUTR
ENSG00000155850	SLC26A2	ctrl	ALE
ENSG00000155897	ADCY8	ctrl	TUTR
ENSG00000156050	FAM161B	ctrl	ALE
ENSG00000156076	WIF1	ctrl	TUTR
ENSG00000156140	ADAMTS3	ctrl	TUTR
ENSG00000156469	MTERF3	ctrl	TUTR
ENSG00000156486	KCNS2	ctrl	TUTR
ENSG00000156804	FBXO32	ctrl	TUTR
ENSG00000156968	MPV17L	ctrl	TUTR
ENSG00000157343	ARMC12	ctrl	TUTR
ENSG00000157456	CCNB2	ctrl	TUTR
ENSG00000157778	PSMG3	ctrl	TUTR
ENSG00000157782	CABP1	ctrl	TUTR
ENSG00000157911	PEX10	ctrl	TUTR
ENSG00000158023	WDR66	ctrl	ALE
ENSG00000158092	NCK1	ctrl	TUTR
ENSG00000158435	CNOT11	ctrl	TUTR
ENSG00000158445	KCNB1	ctrl	TUTR
ENSG00000159164	SV2A	ctrl	ALE
ENSG00000159210	SNF8	ctrl	TUTR
ENSG00000159217	IGF2BP1	ctrl	TUTR
ENSG00000159792	PSKH1	ctrl	ALE
ENSG00000160188	RSPH1	ctrl	TUTR
ENSG00000160307	S100B	ctrl	TUTR
ENSG00000160716	CHRNB2	ctrl	TUTR
ENSG00000016082	ISL1	ctrl	TUTR
ENSG00000160877	NACC1	ctrl	TUTR
ENSG00000160888	IER2	ctrl	TUTR
ENSG00000160959	LRRC14	ctrl	TUTR
ENSG00000162595	DIRAS3	ctrl	TUTR
ENSG00000162702	ZNF281	ctrl	TUTR
ENSG00000162928	PEX13	ctrl	ALE
ENSG00000163273	NPPC	ctrl	ALE
ENSG00000163348	PYGO2	ctrl	TUTR
ENSG00000163577	EIF5A2	ctrl	TUTR
ENSG00000163710	PCOLCE2	ctrl	TUTR
ENSG00000163840	DTX3L	ctrl	TUTR
ENSG00000163873	GRIK3	ctrl	ALE
ENSG00000163930	BAP1	ctrl	TUTR
ENSG00000164086	DUSP7	ctrl	ALE
ENSG00000164107	HAND2	ctrl	TUTR
ENSG00000164128	NPY1R	ctrl	TUTR
ENSG00000164168	TMEM184C	ctrl	ALE
ENSG00000164219	PGGT1B	ctrl	TUTR
ENSG00000164588	HCN1	ctrl	ALE
ENSG00000164615	CAMLG	ctrl	TUTR
ENSG00000164620	RELL2	ctrl	TUTR
ENSG00000164713	BRI3	ctrl	ALE
ENSG00000164758	MED30	ctrl	TUTR
ENSG00000164794	KCNV1	ctrl	TUTR
ENSG00000165275	TRMT10B	ctrl	TUTR
ENSG00000165424	ZCCHC24	ctrl	TUTR
ENSG00000165916	PSMC3	ctrl	TUTR
ENSG00000165985	C1QL3	ctrl	TUTR
ENSG00000166002	SMCO4	ctrl	TUTR
ENSG00000166170	BAG5	ctrl	TUTR
ENSG00000166225	FRS2	ctrl	TUTR
ENSG00000166257	SCN3B	ctrl	TUTR
ENSG00000166311	SMPD1	ctrl	TUTR
ENSG00000166343	MSS51	ctrl	TUTR
ENSG00000166503	HDGFL3	ctrl	ALE
ENSG00000166562	SEC11C	ctrl	ALE
ENSG00000166848	TERF2IP	ctrl	ALE
ENSG00000166924	NYAP1	ctrl	TUTR
ENSG00000167193	CRK	ctrl	TUTR
ENSG00000167434	CA4	ctrl	ALE
ENSG00000167778	SPRYD3	ctrl	TUTR
ENSG00000167977	KCTD5	ctrl	TUTR
ENSG00000168078	PBK	ctrl	TUTR
ENSG00000168090	COPS6	ctrl	TUTR
ENSG00000168172	HOOK3	ctrl	TUTR
ENSG00000168818	STX18	ctrl	ALE
ENSG00000168876	ANKRD49	ctrl	TUTR
ENSG00000169018	FEM1B	ctrl	TUTR
ENSG00000169032	MAP2K1	ctrl	TUTR
ENSG00000169217	CD2BP2	ctrl	TUTR
ENSG00000169306	IL1RAPL1	ctrl	TUTR
ENSG00000169427	KCNK9	ctrl	ALE
ENSG00000169635	HIC2	ctrl	TUTR
ENSG00000169856	ONECUT1	ctrl	TUTR
ENSG00000169957	ZNF768	ctrl	TUTR
ENSG00000169992	NLGN2	ctrl	TUTR
ENSG00000170044	ZPLD1	ctrl	TUTR
ENSG00000170270	GON7	ctrl	TUTR
ENSG00000170365	SMAD1	ctrl	TUTR
ENSG00000170558	CDH2	ctrl	TUTR
ENSG00000170619	COMMD5	ctrl	TUTR
ENSG00000170677	SOCS6	ctrl	TUTR
ENSG00000170955	CAVIN3	ctrl	TUTR
ENSG00000171155	C1GALT1C1	ctrl	TUTR
ENSG00000171243	SOSTDC1	ctrl	TUTR
ENSG00000171303	KCNK3	ctrl	TUTR
ENSG00000171385	KCND3	ctrl	TUTR
ENSG00000171448	ZBTB26	ctrl	TUTR
ENSG00000171497	PPID	ctrl	ALE
ENSG00000172409	CLP1	ctrl	TUTR
ENSG00000172497	ACOT12	ctrl	ALE
ENSG00000172586	CHCHD1	ctrl	TUTR
ENSG00000172939	OXSR1	ctrl	ALE
ENSG00000173281	PPP1R3B	ctrl	TUTR
ENSG00000173285	OR10K1	ctrl	TUTR
ENSG00000173542	MOB1B	ctrl	TUTR
ENSG00000173581	CCDC106	ctrl	TUTR
ENSG00000173905	GOLIM4	ctrl	TUTR
ENSG00000173926	MARCHF3	ctrl	ALE
ENSG00000173992	CCS	ctrl	TUTR
ENSG00000174007	CEP19	ctrl	TUTR
ENSG00000174165	ZDHHC24	ctrl	ALE
ENSG00000174243	DDX23	ctrl	TUTR
ENSG00000174307	PHLDA3	ctrl	TUTR
ENSG00000174576	NPAS4	ctrl	ALE
ENSG00000174579	MSL2	ctrl	TUTR
ENSG00000174740	PABPC5	ctrl	TUTR
ENSG00000175087	PDIK1L	ctrl	TUTR
ENSG00000175155	YPEL2	ctrl	TUTR
ENSG00000175229	GAL3ST3	ctrl	TUTR
ENSG00000175334	BANF1	ctrl	TUTR
ENSG00000175782	SLC35E3	ctrl	TUTR
ENSG00000175895	PLEKHF2	ctrl	TUTR
ENSG00000176046	NUPR1	ctrl	TUTR
ENSG00000176108	CHMP6	ctrl	ALE
ENSG00000176542	USF3	ctrl	mixed
ENSG00000176749	CDK5R1	ctrl	TUTR
ENSG00000177098	SCN4B	ctrl	TUTR
ENSG00000177485	ZBTB33	ctrl	TUTR
ENSG00000177511	ST8SIA3	ctrl	ALE
ENSG00000177675	CD163L1	ctrl	ALE
ENSG00000017797	RALBP1	ctrl	ALE
ENSG00000178105	DDX10	ctrl	ALE
ENSG00000178150	ZNF114	ctrl	TUTR
ENSG00000178187	ZNF454	ctrl	TUTR
ENSG00000178567	EPM2AIP1	ctrl	ALE
ENSG00000178573	MAF	ctrl	ALE
ENSG00000178896	EXOSC4	ctrl	TUTR
ENSG00000178951	ZBTB7A	ctrl	TUTR
ENSG00000178974	FBXO34	ctrl	TUTR
ENSG00000179240	GVQW3	ctrl	TUTR
ENSG00000179262	RAD23A	ctrl	TUTR
ENSG00000179455	MKRN3	ctrl	ALE
ENSG00000179476	C14orf28	ctrl	TUTR
ENSG00000179588	ZFPM1	ctrl	ALE
ENSG00000179859	RNF227	ctrl	TUTR
ENSG00000179933	C14orf119	ctrl	TUTR
ENSG00000180008	SOCS4	ctrl	TUTR
ENSG00000180011	ZADH2	ctrl	TUTR
ENSG00000180357	ZNF609	ctrl	ALE
ENSG00000180834	MAP6D1	ctrl	TUTR
ENSG00000180884	ZNF792	ctrl	TUTR
ENSG00000181007	ZFP82	ctrl	ALE
ENSG00000181016	LSMEM1	ctrl	TUTR
ENSG00000181744	DIPK2A	ctrl	TUTR
ENSG00000181754	AMIGO1	ctrl	TUTR
ENSG00000181826	RELL1	ctrl	ALE
ENSG00000182768	NGRN	ctrl	TUTR
ENSG00000182916	TCEAL7	ctrl	TUTR
ENSG00000183148	ANKRD20A2	ctrl	ALE
ENSG00000183150	GPR19	ctrl	TUTR
ENSG00000183513	COA5	ctrl	ALE
ENSG00000183617	MRPL54	ctrl	ALE
ENSG00000183654	MARCHF11	ctrl	TUTR
ENSG00000183891	TTC32	ctrl	TUTR
ENSG00000184227	ACOT1	ctrl	TUTR
ENSG00000184232	OAF	ctrl	TUTR
ENSG00000184459	BPIFC	ctrl	ALE
ENSG00000184564	SLITRK6	ctrl	TUTR
ENSG00000185222	TCEAL9	ctrl	TUTR
ENSG00000185262	UBALD2	ctrl	TUTR
ENSG00000185567	AHNAK2	ctrl	TUTR
ENSG00000185591	SP1	ctrl	TUTR
ENSG00000185730	ZNF696	ctrl	ALE
ENSG00000185803	SLC52A2	ctrl	TUTR
ENSG00000185900	POMK	ctrl	TUTR
ENSG00000186047	DLEU7	ctrl	ALE
ENSG00000018625	ATP1A2	ctrl	TUTR
ENSG00000186787	SPIN2B	ctrl	ALE
ENSG00000018699	TTC27	ctrl	ALE
ENSG00000187049	TMEM216	ctrl	TUTR
ENSG00000187193	MT1X	ctrl	ALE
ENSG00000187492	CDHR4	ctrl	TUTR
ENSG00000187556	NANOS3	ctrl	TUTR
ENSG00000187678	SPRY4	ctrl	TUTR
ENSG00000187772	LIN28B	ctrl	TUTR
ENSG00000187773	DIPK1C	ctrl	TUTR
ENSG00000188015	S100A3	ctrl	TUTR
ENSG00000188112	C6orf132	ctrl	ALE
ENSG00000188215	DCUN1D3	ctrl	TUTR
ENSG00000188916	INSYN2A	ctrl	TUTR
ENSG00000188986	NELFB	ctrl	TUTR
ENSG00000189227	C15orf61	ctrl	TUTR
ENSG00000189283	FHIT	ctrl	ALE
ENSG00000019549	SNAI2	ctrl	TUTR
ENSG00000196081	ZNF724	ctrl	ALE
ENSG00000196110	ZNF699	ctrl	TUTR
ENSG00000196361	ELAVL3	ctrl	TUTR
ENSG00000196542	SPTSSB	ctrl	TUTR
ENSG00000196636	SDHAF3	ctrl	TUTR
ENSG00000196715	VKORC1L1	ctrl	TUTR
ENSG00000196821	ILRUN	ctrl	TUTR
ENSG00000196867	ZFP28	ctrl	ALE
ENSG00000196990	FAM163B	ctrl	TUTR
ENSG00000197021	CXorf40B	ctrl	ALE
ENSG00000197170	PSMD12	ctrl	TUTR
ENSG00000197579	TOPORS	ctrl	TUTR
ENSG00000197705	KLHL14	ctrl	ALE
ENSG00000197714	ZNF460	ctrl	TUTR
ENSG00000197863	ZNF790	ctrl	TUTR
ENSG00000197943	PLCG2	ctrl	ALE
ENSG00000198075	SULT1C4	ctrl	TUTR
ENSG00000198169	ZNF251	ctrl	ALE
ENSG00000198336	MYL4	ctrl	ALE
ENSG00000198353	HOXC4	ctrl	TUTR
ENSG00000198429	ZNF69	ctrl	ALE
ENSG00000198440	ZNF583	ctrl	TUTR
ENSG00000198597	ZNF536	ctrl	ALE
ENSG00000198598	MMP17	ctrl	TUTR
ENSG00000198692	EIF1AY	ctrl	TUTR
ENSG00000198740	ZNF652	ctrl	TUTR
ENSG00000198815	FOXJ3	ctrl	ALE
ENSG00000198865	CCDC152	ctrl	TUTR
ENSG00000198894	CIPC	ctrl	TUTR
ENSG00000198920	KIAA0753	ctrl	mixed
ENSG00000198933	TBKBP1	ctrl	TUTR
ENSG00000198939	ZFP2	ctrl	TUTR
ENSG00000198945	L3MBTL3	ctrl	TUTR
ENSG00000020129	NCDN	ctrl	ALE
ENSG00000020181	ADGRA2	ctrl	TUTR
ENSG00000203727	SAMD5	ctrl	ALE
ENSG00000203778	FAM229B	ctrl	TUTR
ENSG00000203952	CCDC160	ctrl	TUTR
ENSG00000204237	OXLD1	ctrl	TUTR
ENSG00000204348	DXO	ctrl	TUTR
ENSG00000204524	ZNF805	ctrl	TUTR
ENSG00000204624	DISP3	ctrl	TUTR
ENSG00000204922	UQCC3	ctrl	TUTR
ENSG00000204969	PCDHA2	ctrl	ALE
ENSG00000204970	PCDHA1	ctrl	TUTR
ENSG00000205155	PSENEN	ctrl	TUTR
ENSG00000205363	INSYN1	ctrl	TUTR
ENSG00000205649	HTN3	ctrl	ALE
ENSG00000205765	C5orf51	ctrl	TUTR
ENSG00000020577	SAMD4A	ctrl	TUTR
ENSG00000206527	HACD2	ctrl	ALE
ENSG00000206538	VGLL3	ctrl	ALE
ENSG00000206579	XKR4	ctrl	TUTR
ENSG00000213139	CRYGS	ctrl	TUTR
ENSG00000213186	TRIM59	ctrl	TUTR
ENSG00000213221	DNLZ	ctrl	TUTR
ENSG00000213265	TSGA13	ctrl	TUTR
ENSG00000213316	LTC4S	ctrl	ALE
ENSG00000213445	SIPA1	ctrl	TUTR
ENSG00000213588	ZBTB9	ctrl	TUTR
ENSG00000213672	NCKIPSD	ctrl	TUTR
ENSG00000214114	MYCBP	ctrl	TUTR
ENSG00000214194	SMIM30	ctrl	TUTR
ENSG00000214357	NEURL1B	ctrl	TUTR
ENSG00000214941	ZSWIM7	ctrl	TUTR
ENSG00000214960	CRPPA	ctrl	TUTR
ENSG00000214967	NPIPA7	ctrl	TUTR
ENSG00000215041	NEURL4	ctrl	TUTR
ENSG00000215217	C5orf49	ctrl	TUTR
ENSG00000215271	HOMEZ	ctrl	TUTR
ENSG00000215790	SLC35E2A	ctrl	ALE
ENSG00000217930	PAM16	ctrl	ALE
ENSG00000220201	ZGLP1	ctrl	TUTR
ENSG00000221818	EBF2	ctrl	TUTR
ENSG00000221886	ZBED8	ctrl	TUTR
ENSG00000221890	NPTXR	ctrl	TUTR
ENSG00000221947	XKR9	ctrl	TUTR
ENSG00000221968	FADS3	ctrl	TUTR
ENSG00000222011	FAM185A	ctrl	TUTR
ENSG00000022277	RTF2	ctrl	TUTR
ENSG00000223547	ZNF844	ctrl	TUTR
ENSG00000223802	CERS1	ctrl	ALE
ENSG00000223953	C1QTNF5	ctrl	TUTR
ENSG00000225828	FAM229A	ctrl	TUTR
ENSG00000227051	C14orf132	ctrl	mixed
ENSG00000227124	ZNF717	ctrl	ALE
ENSG00000227500	SCAMP4	ctrl	TUTR
ENSG00000022840	RNF10	ctrl	TUTR
ENSG00000228439	NA	ctrl	TUTR
ENSG00000229089	ANKRD20A8P	ctrl	ALE
ENSG00000229117	RPL41	ctrl	TUTR
ENSG00000229833	PET100	ctrl	ALE
ENSG00000230453	ANKRD18B	ctrl	ALE
ENSG00000230989	HSBP1	ctrl	TUTR
ENSG00000023191	RNH1	ctrl	TUTR
ENSG00000232040	ZBED9	ctrl	TUTR
ENSG00000232388	SMIM26	ctrl	ALE
ENSG00000232653	GOLGA8N	ctrl	TUTR
ENSG00000023287	RB1CC1	ctrl	TUTR
ENSG00000233822	H2BC15	ctrl	ALE
ENSG00000233932	CTXN2	ctrl	TUTR
ENSG00000234444	ZNF736	ctrl	TUTR
ENSG00000234616	JRK	ctrl	mixed
ENSG00000234719	NPIPB2	ctrl	ALE
ENSG00000235106	BRD3OS	ctrl	TUTR
ENSG00000235173	HGH1	ctrl	TUTR
ENSG00000235718	MFRP	ctrl	TUTR
ENSG00000236287	ZBED5	ctrl	TUTR
ENSG00000236444	UBE2L5	ctrl	TUTR
ENSG00000023734	STRAP	ctrl	TUTR
ENSG00000237649	KIFC1	ctrl	ALE
ENSG00000239282	CASTOR1	ctrl	TUTR
ENSG00000239521	CASTOR3	ctrl	TUTR
ENSG00000239779	WBP1	ctrl	TUTR
ENSG00000240053	LY6G5B	ctrl	TUTR
ENSG00000240184	PCDHGC3	ctrl	TUTR
ENSG00000240303	ACAD11	ctrl	ALE
ENSG00000024048	UBR2	ctrl	ALE
ENSG00000241399	CD302	ctrl	TUTR
ENSG00000241935	HOGA1	ctrl	ALE
ENSG00000242114	MTFP1	ctrl	TUTR
ENSG00000242220	TCP10L	ctrl	TUTR
ENSG00000242612	DECR2	ctrl	TUTR
ENSG00000243279	PRAF2	ctrl	ALE
ENSG00000243477	NAA80	ctrl	TUTR
ENSG00000243646	IL10RB	ctrl	ALE
ENSG00000243710	CFAP57	ctrl	ALE
ENSG00000243943	ZNF512	ctrl	TUTR
ENSG00000243989	ACY1	ctrl	TUTR
ENSG00000244219	TMEM225B	ctrl	TUTR
ENSG00000244405	ETV5	ctrl	TUTR
ENSG00000244588	RAD21L1	ctrl	ALE
ENSG00000244694	PTCHD4	ctrl	ALE
ENSG00000246922	UBAP1L	ctrl	TUTR
ENSG00000247746	USP51	ctrl	TUTR
ENSG00000249115	HAUS5	ctrl	TUTR
ENSG00000249158	PCDHA11	ctrl	TUTR
ENSG00000249961	TERB1	ctrl	ALE
ENSG00000250120	PCDHA10	ctrl	TUTR
ENSG00000250366	TUNAR	ctrl	TUTR
ENSG00000025039	RRAGD	ctrl	TUTR
ENSG00000251192	ZNF674	ctrl	TUTR
ENSG00000251322	SHANK3	ctrl	TUTR
ENSG00000025156	HSF2	ctrl	TUTR
ENSG00000253368	TRNP1	ctrl	TUTR
ENSG00000253710	ALG11	ctrl	ALE
ENSG00000253873	PCDHGA11	ctrl	TUTR
ENSG00000254087	LYN	ctrl	TUTR
ENSG00000254093	PINX1	ctrl	TUTR
ENSG00000254402	LRRC24	ctrl	TUTR
ENSG00000254788	CKLF-CMTM1	ctrl	ALE
ENSG00000254852	NPIPA2	ctrl	ALE
ENSG00000255154	HTD2	ctrl	TUTR
ENSG00000255524	NPIPB8	ctrl	ALE
ENSG00000256061	DNAAF4	ctrl	ALE
ENSG00000256223	ZNF10	ctrl	TUTR
ENSG00000256229	ZNF486	ctrl	ALE
ENSG00000256671	LIMS4	ctrl	ALE
ENSG00000257093	DENND11	ctrl	TUTR
ENSG00000257315	ZBED6	ctrl	TUTR
ENSG00000257529	RPL36A-HNRNPH2	ctrl	TUTR
ENSG00000257949	TEN1	ctrl	TUTR
ENSG00000258150	LOC388242	ctrl	ALE
ENSG00000258315	C17orf49	ctrl	TUTR
ENSG00000258366	RTEL1	ctrl	TUTR
ENSG00000258643	BCL2L2-PABPN1	ctrl	TUTR
ENSG00000259075	POC1B-GALNT4	ctrl	TUTR
ENSG00000259332	ST20-MTHFS	ctrl	TUTR
ENSG00000260456	C16orf95	ctrl	TUTR
ENSG00000260643	NA	ctrl	TUTR
ENSG00000260861	NA	ctrl	ALE
ENSG00000262919	CCNQ	ctrl	TUTR
ENSG00000263020	NA	ctrl	TUTR
ENSG00000263956	NBPF11	ctrl	TUTR
ENSG00000265817	RAD54B	ctrl	ALE
ENSG00000266714	MYO15B	ctrl	ALE
ENSG00000266964	FXYD1	ctrl	TUTR
ENSG00000267179	NA	ctrl	TUTR
ENSG00000268182	SMIM17	ctrl	TUTR
ENSG00000269067	ZNF728	ctrl	TUTR
ENSG00000269226	TMSB15B	ctrl	ALE
ENSG00000270011	ZNF559-ZNF177	ctrl	TUTR
ENSG00000270800	RPS10-NUDT3	ctrl	TUTR
ENSG00000271092	TLCD4-RWDD3	ctrl	ALE
ENSG00000271425	NBPF10	ctrl	TUTR
ENSG00000271503	CCL5	ctrl	TUTR
ENSG00000271605	MILR1	ctrl	ALE
ENSG00000272391	POM121C	ctrl	TUTR
ENSG00000272617	NA	ctrl	TUTR
ENSG00000273045	C2orf15	ctrl	TUTR
ENSG00000273136	NBPF26	ctrl	TUTR
ENSG00000273706	LHX1	ctrl	TUTR
ENSG00000274211	SOCS7	ctrl	TUTR
ENSG00000275700	AATF	ctrl	ALE
ENSG00000275835	TUBGCP5	ctrl	ALE
ENSG00000275895	U2AF1L5	ctrl	TUTR
ENSG00000276644	DACH1	ctrl	TUTR
ENSG00000277149	TYW1B	ctrl	ALE
ENSG00000277161	PIGW	ctrl	TUTR
ENSG00000277870	FAM230A	ctrl	TUTR
ENSG00000278318	ZNF229	ctrl	TUTR
ENSG00000278535	DHRS11	ctrl	TUTR
ENSG00000028203	VEZT	ctrl	TUTR
ENSG00000028310	BRD9	ctrl	TUTR
ENSG00000283761	NA	ctrl	TUTR
ENSG00000284934	NA	ctrl	TUTR
ENSG00000285053	TBCE	ctrl	TUTR
ENSG00000285258	ATXN7	ctrl	ALE
ENSG00000030582	GRN	ctrl	TUTR
ENSG00000031698	SARS1	ctrl	TUTR
ENSG00000032389	EIPR1	ctrl	ALE
ENSG00000033867	SLC4A7	ctrl	TUTR
ENSG00000034677	RNF19A	ctrl	TUTR
ENSG00000035499	DEPDC1B	ctrl	TUTR
ENSG00000036549	ZZZ3	ctrl	TUTR
ENSG00000036672	USP2	ctrl	TUTR
ENSG00000037474	NSUN2	ctrl	TUTR
ENSG00000037749	MFAP3	ctrl	TUTR
ENSG00000039123	MTREX	ctrl	TUTR
ENSG00000039523	RIPOR1	ctrl	TUTR
ENSG00000039650	PNKP	ctrl	TUTR
ENSG00000040199	PHLPP2	ctrl	TUTR
ENSG00000040275	SPDL1	ctrl	ALE
ENSG00000040487	SLC66A1	ctrl	ALE
ENSG00000040531	CTNS	ctrl	ALE
ENSG00000041515	MYO16	ctrl	ALE
ENSG00000042445	RETSAT	ctrl	TUTR
ENSG00000044459	CNTLN	ctrl	ALE
ENSG00000046651	OFD1	ctrl	TUTR
ENSG00000047188	YTHDC2	ctrl	ALE
ENSG00000047315	POLR2B	ctrl	TUTR
ENSG00000047578	KIAA0556	ctrl	ALE
ENSG00000047579	DTNBP1	ctrl	ALE
ENSG00000047621	C12orf4	ctrl	TUTR
ENSG00000047634	SCML1	ctrl	TUTR
ENSG00000047648	ARHGAP6	ctrl	ALE
ENSG00000048162	NOP16	ctrl	ALE
ENSG00000048649	RSF1	ctrl	TUTR
ENSG00000048707	VPS13D	ctrl	TUTR
ENSG00000048991	R3HDM1	ctrl	TUTR
ENSG00000049130	KITLG	ctrl	TUTR
ENSG00000049239	H6PD	ctrl	TUTR
ENSG00000049246	PER3	ctrl	ALE
ENSG00000049247	UTS2	ctrl	ALE
ENSG00000049323	LTBP1	ctrl	TUTR
ENSG00000049540	ELN	ctrl	TUTR
ENSG00000049656	CLPTM1L	ctrl	TUTR
ENSG00000050393	MCUR1	ctrl	TUTR
ENSG00000050405	LIMA1	ctrl	TUTR
ENSG00000050555	LAMC3	ctrl	TUTR
ENSG00000051128	HOMER3	ctrl	TUTR
ENSG00000051620	HEBP2	ctrl	TUTR
ENSG00000052723	SIKE1	ctrl	TUTR
ENSG00000052749	RRP12	ctrl	ALE
ENSG00000053108	FSTL4	ctrl	TUTR
ENSG00000054267	ARID4B	ctrl	TUTR
ENSG00000054392	HHAT	ctrl	ALE
ENSG00000054965	FAM168A	ctrl	TUTR
ENSG00000054967	RELT	ctrl	TUTR
ENSG00000055070	SZRD1	ctrl	TUTR
ENSG00000055130	CUL1	ctrl	TUTR
ENSG00000055208	TAB2	ctrl	TUTR
ENSG00000055211	GINM1	ctrl	ALE
ENSG00000055609	KMT2C	ctrl	TUTR
ENSG00000057019	DCBLD2	ctrl	TUTR
ENSG00000057704	TMCC3	ctrl	TUTR
ENSG00000058085	LAMC2	ctrl	ALE
ENSG00000058335	RASGRF1	ctrl	TUTR
ENSG00000060069	CTDP1	ctrl	TUTR
ENSG00000060656	PTPRU	ctrl	TUTR
ENSG00000060688	SNRNP40	ctrl	TUTR
ENSG00000060709	RIMBP2	ctrl	TUTR
ENSG00000060971	ACAA1	ctrl	TUTR
ENSG00000061676	NCKAP1	ctrl	TUTR
ENSG00000062370	ZNF112	ctrl	TUTR
ENSG00000062485	CS	ctrl	mixed
ENSG00000063587	ZNF275	ctrl	TUTR
ENSG00000063601	MTMR1	ctrl	ALE
ENSG00000064115	TM7SF3	ctrl	TUTR
ENSG00000064490	RFXANK	ctrl	TUTR
ENSG00000064601	CTSA	ctrl	TUTR
ENSG00000064651	SLC12A2	ctrl	TUTR
ENSG00000064666	CNN2	ctrl	TUTR
ENSG00000064687	ABCA7	ctrl	TUTR
ENSG00000064703	DDX20	ctrl	TUTR
ENSG00000064989	CALCRL	ctrl	TUTR
ENSG00000065029	ZNF76	ctrl	ALE
ENSG00000065268	WDR18	ctrl	ALE
ENSG00000065328	MCM10	ctrl	TUTR
ENSG00000065548	ZC3H15	ctrl	TUTR
ENSG00000065600	PACC1	ctrl	TUTR
ENSG00000065609	SNAP91	ctrl	TUTR
ENSG00000065717	TLE2	ctrl	TUTR
ENSG00000065911	MTHFD2	ctrl	TUTR
ENSG00000066027	PPP2R5A	ctrl	TUTR
ENSG00000066382	MPPED2	ctrl	ALE
ENSG00000066455	GOLGA5	ctrl	TUTR
ENSG00000066651	TRMT11	ctrl	TUTR
ENSG00000066654	THUMPD1	ctrl	TUTR
ENSG00000067048	DDX3Y	ctrl	TUTR
ENSG00000067057	PFKP	ctrl	ALE
ENSG00000067113	PLPP1	ctrl	TUTR
ENSG00000067141	NEO1	ctrl	TUTR
ENSG00000067177	PHKA1	ctrl	TUTR
ENSG00000067191	CACNB1	ctrl	ALE
ENSG00000067715	SYT1	ctrl	TUTR
ENSG00000067836	ROGDI	ctrl	TUTR
ENSG00000068078	FGFR3	ctrl	TUTR
ENSG00000068097	HEATR6	ctrl	TUTR
ENSG00000068120	COASY	ctrl	TUTR
ENSG00000068137	PLEKHH3	ctrl	TUTR
ENSG00000068831	RASGRP2	ctrl	ALE
ENSG00000068903	SIRT2	ctrl	TUTR
ENSG00000068912	ERLEC1	ctrl	TUTR
ENSG00000069188	SDK2	ctrl	TUTR
ENSG00000069849	ATP1B3	ctrl	TUTR
ENSG00000069869	NEDD4	ctrl	TUTR
ENSG00000069974	RAB27A	ctrl	TUTR
ENSG00000069998	HDHD5	ctrl	TUTR
ENSG00000070047	PHRF1	ctrl	TUTR
ENSG00000070371	CLTCL1	ctrl	TUTR
ENSG00000070444	MNT	ctrl	TUTR
ENSG00000070476	ZXDC	ctrl	ALE
ENSG00000070501	POLB	ctrl	TUTR
ENSG00000070669	ASNS	ctrl	TUTR
ENSG00000070778	PTPN21	ctrl	TUTR
ENSG00000070808	CAMK2A	ctrl	TUTR
ENSG00000070831	CDC42	ctrl	ALE
ENSG00000070886	EPHA8	ctrl	ALE
ENSG00000071051	NCK2	ctrl	TUTR
ENSG00000072201	LNX1	ctrl	TUTR
ENSG00000072274	TFRC	ctrl	TUTR
ENSG00000072364	AFF4	ctrl	ALE
ENSG00000072682	P4HA2	ctrl	TUTR
ENSG00000072803	FBXW11	ctrl	TUTR
ENSG00000072840	EVC	ctrl	ALE
ENSG00000072858	SIDT1	ctrl	TUTR
ENSG00000073008	PVR	ctrl	ALE
ENSG00000073111	MCM2	ctrl	TUTR
ENSG00000073417	PDE8A	ctrl	TUTR
ENSG00000074219	TEAD2	ctrl	TUTR
ENSG00000074319	TSG101	ctrl	ALE
ENSG00000074356	NCBP3	ctrl	TUTR
ENSG00000074410	CA12	ctrl	TUTR
ENSG00000074416	MGLL	ctrl	TUTR
ENSG00000074582	BCS1L	ctrl	TUTR
ENSG00000074755	ZZEF1	ctrl	ALE
ENSG00000074855	ANO8	ctrl	ALE
ENSG00000074964	ARHGEF10L	ctrl	TUTR
ENSG00000075223	SEMA3C	ctrl	TUTR
ENSG00000075240	GRAMD4	ctrl	TUTR
ENSG00000075275	CELSR1	ctrl	ALE
ENSG00000075292	ZNF638	ctrl	ALE
ENSG00000075399	VPS9D1	ctrl	TUTR
ENSG00000075624	ACTB	ctrl	TUTR
ENSG00000076513	ANKRD13A	ctrl	TUTR
ENSG00000076864	RAP1GAP	ctrl	TUTR
ENSG00000077044	DGKD	ctrl	ALE
ENSG00000077254	USP33	ctrl	ALE
ENSG00000078053	AMPH	ctrl	TUTR
ENSG00000078061	ARAF	ctrl	ALE
ENSG00000078098	FAP	ctrl	TUTR
ENSG00000078177	N4BP2	ctrl	TUTR
ENSG00000078246	TULP3	ctrl	mixed
ENSG00000078487	ZCWPW1	ctrl	TUTR
ENSG00000078668	VDAC3	ctrl	TUTR
ENSG00000078725	BRINP1	ctrl	ALE
ENSG00000078967	UBE2D4	ctrl	ALE
ENSG00000079931	MOXD1	ctrl	ALE
ENSG00000079974	RABL2B	ctrl	ALE
ENSG00000080166	DCT	ctrl	TUTR
ENSG00000080644	CHRNA3	ctrl	ALE
ENSG00000080824	HSP90AA1	ctrl	TUTR
ENSG00000080854	IGSF9B	ctrl	ALE
ENSG00000081026	MAGI3	ctrl	ALE
ENSG00000081692	JMJD4	ctrl	TUTR
ENSG00000081842	PCDHA6	ctrl	TUTR
ENSG00000082146	STRADB	ctrl	TUTR
ENSG00000082482	KCNK2	ctrl	TUTR
ENSG00000082512	TRAF5	ctrl	TUTR
ENSG00000082556	OPRK1	ctrl	TUTR
ENSG00000082996	RNF13	ctrl	TUTR
ENSG00000083123	BCKDHB	ctrl	ALE
ENSG00000083290	ULK2	ctrl	ALE
ENSG00000083750	RRAGB	ctrl	TUTR
ENSG00000083857	FAT1	ctrl	TUTR
ENSG00000084112	SSH1	ctrl	ALE
ENSG00000084207	GSTP1	ctrl	TUTR
ENSG00000084444	FAM234B	ctrl	ALE
ENSG00000084636	COL16A1	ctrl	ALE
ENSG00000084676	NCOA1	ctrl	TUTR
ENSG00000084764	MAPRE3	ctrl	TUTR
ENSG00000085117	CD82	ctrl	TUTR
ENSG00000085514	PILRA	ctrl	TUTR
ENSG00000086065	CHMP5	ctrl	TUTR
ENSG00000086102	NFX1	ctrl	ALE
ENSG00000086205	FOLH1	ctrl	TUTR
ENSG00000086598	TMED2	ctrl	TUTR
ENSG00000086619	ERO1B	ctrl	ALE
ENSG00000086696	HSD17B2	ctrl	ALE
ENSG00000086717	PPEF1	ctrl	TUTR
ENSG00000087053	MTMR2	ctrl	TUTR
ENSG00000087077	TRIP6	ctrl	TUTR
ENSG00000087085	ACHE	ctrl	mixed
ENSG00000087095	NLK	ctrl	ALE
ENSG00000087253	LPCAT2	ctrl	ALE
ENSG00000087266	SH3BP2	ctrl	TUTR
ENSG00000087502	ERGIC2	ctrl	TUTR
ENSG00000087586	AURKA	ctrl	TUTR
ENSG00000088682	COQ9	ctrl	mixed
ENSG00000088766	CRLS1	ctrl	TUTR
ENSG00000088876	ZNF343	ctrl	ALE
ENSG00000088881	EBF4	ctrl	mixed
ENSG00000088992	TESC	ctrl	TUTR
ENSG00000089159	PXN	ctrl	TUTR
ENSG00000089234	BRAP	ctrl	TUTR
ENSG00000089351	GRAMD1A	ctrl	ALE
ENSG00000089639	GMIP	ctrl	TUTR
ENSG00000089737	DDX24	ctrl	TUTR
ENSG00000090006	LTBP4	ctrl	TUTR
ENSG00000090020	SLC9A1	ctrl	ALE
ENSG00000090054	SPTLC1	ctrl	ALE
ENSG00000090487	SPG21	ctrl	TUTR
ENSG00000090975	PITPNM2	ctrl	ALE
ENSG00000091127	PUS7	ctrl	TUTR
ENSG00000091428	RAPGEF4	ctrl	ALE
ENSG00000091622	PITPNM3	ctrl	ALE
ENSG00000091656	ZFHX4	ctrl	TUTR
ENSG00000091732	ZC3HC1	ctrl	TUTR
ENSG00000091986	CCDC80	ctrl	TUTR
ENSG00000092036	HAUS4	ctrl	ALE
ENSG00000092051	JPH4	ctrl	TUTR
ENSG00000092096	SLC22A17	ctrl	TUTR
ENSG00000092108	SCFD1	ctrl	ALE
ENSG00000092445	TYRO3	ctrl	TUTR
ENSG00000092470	WDR76	ctrl	TUTR
ENSG00000092529	CAPN3	ctrl	mixed
ENSG00000092847	AGO1	ctrl	TUTR
ENSG00000092964	DPYSL2	ctrl	TUTR
ENSG00000092978	GPATCH2	ctrl	ALE
ENSG00000093000	NUP50	ctrl	TUTR
ENSG00000094841	UPRT	ctrl	TUTR
ENSG00000094975	SUCO	ctrl	TUTR
ENSG00000095059	DHPS	ctrl	TUTR
ENSG00000095203	EPB41L4B	ctrl	ALE
ENSG00000095370	SH2D3C	ctrl	TUTR
ENSG00000095380	NANS	ctrl	ALE
ENSG00000095397	WHRN	ctrl	ALE
ENSG00000096060	FKBP5	ctrl	ALE
ENSG00000096080	MRPS18A	ctrl	TUTR
ENSG00000096654	ZNF184	ctrl	TUTR
ENSG00000096746	HNRNPH3	ctrl	TUTR
ENSG00000096872	IFT74	ctrl	ALE
ENSG00000096996	IL12RB1	ctrl	ALE
ENSG00000097007	ABL1	ctrl	TUTR
ENSG00000097033	SH3GLB1	ctrl	TUTR
ENSG00000099246	RAB18	ctrl	TUTR
ENSG00000099625	CBARP	ctrl	TUTR
ENSG00000099814	CEP170B	ctrl	TUTR
ENSG00000099840	IZUMO4	ctrl	ALE
ENSG00000099917	MED15	ctrl	TUTR
ENSG00000099977	DDT	ctrl	ALE
ENSG00000100068	LRP5L	ctrl	TUTR
ENSG00000100099	HPS4	ctrl	TUTR
ENSG00000100100	PIK3IP1	ctrl	ALE
ENSG00000100105	PATZ1	ctrl	ALE
ENSG00000100139	MICALL1	ctrl	TUTR
ENSG00000100147	CCDC134	ctrl	TUTR
ENSG00000100154	TTC28	ctrl	ALE
ENSG00000100196	KDELR3	ctrl	ALE
ENSG00000100197	CYP2D6	ctrl	TUTR
ENSG00000100225	FBXO7	ctrl	TUTR
ENSG00000100226	GTPBP1	ctrl	ALE
ENSG00000100227	POLDIP3	ctrl	TUTR
ENSG00000100228	RAB36	ctrl	ALE
ENSG00000100241	SBF1	ctrl	TUTR
ENSG00000100246	DNAL4	ctrl	ALE
ENSG00000100271	TTLL1	ctrl	TUTR
ENSG00000100297	MCM5	ctrl	TUTR
ENSG00000100300	TSPO	ctrl	TUTR
ENSG00000100311	PDGFB	ctrl	TUTR
ENSG00000100324	TAB1	ctrl	ALE
ENSG00000100325	ASCC2	ctrl	TUTR
ENSG00000100344	PNPLA3	ctrl	TUTR
ENSG00000100353	EIF3D	ctrl	TUTR
ENSG00000100362	PVALB	ctrl	TUTR
ENSG00000100372	SLC25A17	ctrl	TUTR
ENSG00000100380	ST13	ctrl	TUTR
ENSG00000100429	HDAC10	ctrl	TUTR
ENSG00000100433	KCNK10	ctrl	TUTR
ENSG00000100445	SDR39U1	ctrl	TUTR
ENSG00000100479	POLE2	ctrl	ALE
ENSG00000100504	PYGL	ctrl	ALE
ENSG00000100519	PSMC6	ctrl	TUTR
ENSG00000100523	DDHD1	ctrl	TUTR
ENSG00000100604	CHGA	ctrl	TUTR
ENSG00000100632	ERH	ctrl	ALE
ENSG00000100644	HIF1A	ctrl	TUTR
ENSG00000100711	ZFYVE21	ctrl	ALE
ENSG00000100744	GSKIP	ctrl	TUTR
ENSG00000100764	PSMC1	ctrl	TUTR
ENSG00000100813	ACIN1	ctrl	TUTR
ENSG00000100814	CCNB1IP1	ctrl	TUTR
ENSG00000100842	EFS	ctrl	TUTR
ENSG00000100867	DHRS2	ctrl	TUTR
[truncated: 1,827 more rows]

## Sheet: psi_value
Gene	Symbol	Day02	Day06	Day09	Day15	Day21	Day49	Day63	Day77
ENSG00000000003	TSPAN6	0.0314074	0.0382	0.0320667	0.0331	0.0373077	0.118444	0.116125	0.127077
ENSG00000000419	DPM1	0.915481	0.95215	0.9604	0.9444	0.936231	0.727222	0.834778	0.879385
ENSG00000000457	SCYL3	0.180333	0.206133	0.185154	0.2003	0.2009	0.3115	0.357286	0.333636
ENSG00000000971	CFH	NA	NA	NA	NA	0.5788	0.7995	0.7595	0.801
ENSG00000001036	FUCA2	0.553407	0.53315	0.556	0.5708	0.553769	0.618667	0.600667	0.613385
ENSG00000001167	NFYA	0.714815	0.70355	0.6978	0.70475	0.700154	0.782222	0.726625	0.806273
ENSG00000001497	LAS1L	0.973889	0.93695	0.915667	0.93555	0.918077	0.505	0.4125	0.405083
ENSG00000002549	LAP3	0.998333	1	0.988733	1	1	1	0.933	1
ENSG00000002746	HECW1	NA	NA	NA	NA	0.4435	0.305	0.312125	0.257
ENSG00000002834	LASP1	0.955815	0.94775	0.943133	0.94885	0.955769	0.942111	0.949333	0.946846
ENSG00000002933	TMEM176A	NA	NA	NA	1	1	0.8105	0.7305	0.8998
ENSG00000003096	KLHL13	0.430111	0.4456	0.387467	0.33025	0.210462	0.340667	0.348111	0.348462
ENSG00000003137	CYP26B1	NA	NA	NA	NA	NA	1	1	1
ENSG00000003249	DBNDD1	0.980407	0.9919	0.993067	1	1	1	1	0.999
ENSG00000003393	ALS2	0.578333	0.54055	0.504467	0.51475	0.518385	0.552333	0.544111	0.556
ENSG00000003756	RBM5	0.787741	0.7276	0.726333	0.6964	0.723615	0.653889	0.659778	0.659692
ENSG00000003987	MTMR7	0.735091	0.743333	0.8195	0.790333	0.7568	0.685889	0.694333	0.710077
ENSG00000004142	POLDIP2	0.933889	0.82215	0.754267	0.76015	0.772077	0.292889	0.338667	0.256692
ENSG00000004399	PLXND1	0.752481	0.7315	NA	0.74835	0.753455	NA	NA	NA
ENSG00000004478	FKBP4	0.973852	0.9814	0.986333	0.986	0.987692	0.441333	0.517889	0.373692
ENSG00000004660	CAMKK1	NA	NA	NA	NA	NA	0.800333	0.7855	0.817
ENSG00000004700	RECQL	0.563222	0.5707	0.613667	0.59705	0.612923	0.80175	0.714375	0.671889
ENSG00000004777	ARHGAP33	NA	NA	NA	1	1	0.998375	1	0.994545
ENSG00000004779	NDUFAB1	0.886259	0.8716	0.866933	0.8676	0.862846	0.569	0.563667	0.564615
ENSG00000004948	CALCR	0.303	NA	NA	NA	NA	NA	0.325	0.664
ENSG00000004961	HCCS	0.298926	0.3424	0.365733	0.31975	0.332692	0.73075	0.6705	0.588583
ENSG00000004975	DVL2	1	0.99955	1	1	1	1	1	1
ENSG00000005075	POLR2J	0.471556	0.43425	0.446667	0.4597	0.416462	0.45125	0.489875	0.48825
ENSG00000005100	DHX33	0.898963	0.97105	0.995333	0.966313	0.953091	NA	0.667	0.437
ENSG00000005108	THSD7A	NA	NA	NA	NA	0	0.465625	0.10475	0.4
ENSG00000005156	LIG3	0.390963	0.5414	0.5748	0.5281	0.537692	0.580222	0.750375	0.728455
ENSG00000005175	RPAP3	0.10637	0.1419	0.164133	0.15065	0.194231	0.403333	0.375375	0.366917
ENSG00000005189	REXO5	0.630917	0.810765	0.747769	0.596737	0.76025	0.680667	0.665	0.6278
ENSG00000005243	COPZ2	NA	NA	NA	0.85	0.84325	0.131444	0.158444	0.131462
ENSG00000005302	MSL3	0.87263	0.8357	0.849867	0.85015	0.843154	0.810556	0.820444	0.813692
ENSG00000005379	TSPOAP1	0.626	0.724462	0.736667	1	0.746333	0.812875	0.785125	0.85
ENSG00000005884	ITGA3	0.88563	0.8905	0.881333	0.895579	0.897923	0.869	0.873625	0.865417
ENSG00000006007	GDE1	0.926444	0.94005	0.933	0.9378	0.939846	0.944889	0.93825	0.930231
ENSG00000006062	MAP3K14	0.476636	0.34975	0.371	0.359333	0.383286	0.3178	0.275833	0.16275
ENSG00000006071	ABCC8	NA	NA	NA	NA	NA	0.024	0.0328333	0.018
ENSG00000006118	TMEM132A	0.999852	1	1	0.99935	0.999923	0.999667	1	1
ENSG00000006128	TAC1	0.98975	1	1	NA	0.993667	0.948222	0.945	0.935923
ENSG00000006210	CX3CL1	NA	NA	NA	NA	NA	0.753333	0.764167	0.822778
ENSG00000006327	TNFRSF12A	0.582259	0.471278	0.5038	0.48505	0.424769	0.565	0.55875	0.573
ENSG00000006695	COX10	0.319704	0.29325	0.276	0.31065	0.313538	0.318444	0.303667	0.342231
ENSG00000006756	ARSD	NA	NA	NA	NA	0.9545	0.952333	0.974833	0.983667
ENSG00000006757	PNPLA4	NA	0.0678333	0.02525	0.0272	0.027	NA	0.1435	NA
ENSG00000007062	PROM1	0.514259	0.49955	0.535667	0.5274	0.447615	0.536	0.5235	0.342
ENSG00000007080	CCDC124	0.914333	0.91645	0.967933	0.8992	0.907077	1	0.996	0.995636
ENSG00000007168	PAFAH1B1	0.316852	0.3551	0.366	0.3015	0.378846	0.267333	0.270222	0.246077
ENSG00000007174	DNAH9	NA	NA	NA	NA	0.093	0.0323333	0.0518571	0.0263333
ENSG00000007202	KIAA0100	0.570667	0.56025	0.516067	0.52245	0.577154	0.272556	0.298778	0.247769
ENSG00000007376	RPUSD1	0.820259	0.7993	0.823214	0.801056	0.795538	0.800429	0.831571	0.825667
ENSG00000007384	RHBDF1	0.960593	0.987947	0.9924	0.975	0.998923	0.995667	1	1
ENSG00000007866	TEAD3	0.371778	0.34835	0.335533	0.3393	0.321692	0.00966667	0.0106667	0.00807692
ENSG00000007923	DNAJC11	0.755222	0.7812	0.767533	0.8051	0.785538	0.77525	0.726875	0.769833
ENSG00000007944	MYLIP	0.98937	1	1	0.982143	1	1	1	1
ENSG00000008128	CDK11A	0.303	0.3492	0.705667	0.234833	0.66775	0.0295714	0.11775	0.0492222
ENSG00000008311	AASS	0.573222	0.6491	0.7054	0.6394	0.641462	0.671	0.572333	0.642
ENSG00000008323	PLEKHG6	0.288593	0.293667	NA	NA	NA	NA	NA	NA
ENSG00000008324	SS18L2	0.0157778	0.0178	0.0214667	0.02305	0.0246154	0.0298889	0.0206667	0.0314615
ENSG00000008405	CRY1	0.71937	0.6932	0.6982	0.67225	0.673308	0.771667	0.719333	0.780769
ENSG00000008513	ST3GAL1	NA	NA	NA	1	1	0.61	0.771333	0.785875
ENSG00000008516	MMP25	0.433111	0.4435	NA	NA	0.383667	NA	NA	NA
ENSG00000008853	RHOBTB2	NA	NA	0.5935	0.649455	0.700333	0.647889	0.655875	0.720333
ENSG00000008869	HEATR5B	0.0046	0.0175	0.00113333	0	0.00223077	0.00711111	0.00855556	0.00676923
ENSG00000008952	SEC62	0.53963	0.628	0.694067	0.66185	0.551538	0.272111	0.294	0.266
ENSG00000009335	UBE3C	0.551222	0.5244	0.508	0.5153	0.562846	0.578778	0.560125	0.593
ENSG00000009413	REV3L	0.0378889	0.06575	0.0756667	0.1014	0.107538	0.218222	0.187667	0.225077
ENSG00000009830	POMT2	0.231259	0.2788	0.3118	0.37095	0.312154	0.440571	0.390429	0.448667
ENSG00000009954	BAZ1B	0.461481	0.4671	0.4882	0.4767	0.473462	0.572889	0.572222	0.581462
ENSG00000010270	STARD3NL	0.639889	0.7136	0.787	0.76565	0.638615	0.798444	0.846667	0.813846
ENSG00000010322	NISCH	0.687519	0.7019	0.698667	0.6851	0.680538	0.706778	0.689667	0.702846
ENSG00000010379	SLC6A13	NA	NA	NA	NA	NA	NA	0.467	0.394
ENSG00000010610	CD4	0.933	NA	NA	NA	0.695	NA	NA	NA
ENSG00000010803	SCMH1	0.417636	0.509529	0.499714	0.46945	0.433846	0.282889	0.283111	0.280615
ENSG00000010810	FYN	0.0421481	0.0633	0.0682667	0.05305	0.0692308	0.156667	0.164667	0.206385
ENSG00000011007	ELOA	0.301741	0.4458	0.4812	0.44405	0.479077	0.807222	0.731333	0.773692
ENSG00000011083	SLC6A7	NA	NA	NA	NA	NA	NA	NA	0
ENSG00000011105	TSPAN9	0.549889	0.5709	0.573067	0.5785	0.565	0.57	0.58625	0.602727
ENSG00000011258	MBTD1	0.55163	0.54735	0.5432	0.5389	0.557154	0.382222	0.367556	0.366538
ENSG00000011275	RNF216	0.51	0.56075	0.614267	0.624053	0.592308	0.699125	0.67275	0.7478
ENSG00000011304	PTBP1	0.996667	0.9965	0.9986	0.99555	0.998231	0.957333	0.881333	0.907462
ENSG00000011454	GPR21	0.99037	0.9861	0.9772	0.9859	0.981308	0.809333	0.833111	0.856231
ENSG00000011523	CEP68	0.582074	0.6531	0.6534	0.6313	0.625846	0.707111	0.702375	0.722846
ENSG00000011566	MAP4K3	0.499	0.4889	0.509733	0.4958	0.508077	0.650222	0.634333	0.676923
ENSG00000011677	GABRA3	NA	NA	0.506	0.819	0.9065	0.655444	0.682222	0.630615
ENSG00000012061	ERCC1	0.145481	0.14925	0.1418	0.1687	0.200923	0.212667	0.20725	0.182667
ENSG00000012174	MBTPS2	0.831	0.886636	0.880923	0.89575	0.862	0.812556	0.840333	0.831231
ENSG00000012232	EXTL3	0.629963	0.5881	0.559733	0.57435	0.637231	0.314667	0.348444	0.289231
ENSG00000012660	ELOVL5	0.908148	0.88025	0.857667	0.8595	0.872615	0.959889	0.954222	0.951308
ENSG00000012963	UBR7	0.551741	0.63915	0.684267	0.61105	0.586846	0.194556	0.248778	0.208462
ENSG00000013523	ANGEL1	0.681556	0.6596	0.707267	0.64585	0.663846	0.5745	0.655333	0.67125
ENSG00000013561	RNF14	0.204741	0.2232	0.194	0.1439	0.129923	0.102778	0.0965556	0.0844615
ENSG00000013563	DNASE1L1	0.0187333	0.015	0.0142857	0.0116	0.0156154	0.009	0.0437143	0.023
ENSG00000014138	POLA2	0.34663	0.409	0.4708	0.466789	0.415385	NA	NA	NA
ENSG00000014164	ZC3H3	0.826313	0.88975	0.8618	0.8355	0.828091	NA	NA	NA
ENSG00000014216	CAPN1	0.483296	0.4195	0.4228	0.44365	0.433615	0.448667	0.4375	0.488077
ENSG00000014641	MDH1	0.908444	0.87585	0.9124	0.85215	0.628692	0.333333	0.398222	0.453538
ENSG00000014919	COX15	0.463222	0.5166	0.506733	0.50665	0.515	0.489667	0.502111	0.497923
ENSG00000015133	CCDC88C	0.827407	0.8215	0.823533	0.815368	0.8285	0.840667	0.781667	0.777
ENSG00000015532	XYLT2	0.395852	0.40235	0.3886	0.3975	0.381	0.747444	0.720667	0.734077
ENSG00000016082	ISL1	NA	NA	NA	NA	0.632	0.711667	0.37675	0.756
ENSG00000017797	RALBP1	0.703111	0.65825	0.627467	0.66325	0.662231	0.597556	0.585	0.605154
ENSG00000018625	ATP1A2	0.921889	0.9259	0.961929	0.9482	0.987833	0.95125	1	0.874333
ENSG00000018699	TTC27	0.635222	0.6211	0.606467	0.61895	0.589308	0.315444	0.363	0.311308
ENSG00000019144	PHLDB1	0.366407	0.31045	0.316067	0.30505	0.303385	0.378111	0.390111	0.429
ENSG00000019186	CYP24A1	NA	NA	NA	NA	1	NA	NA	NA
ENSG00000019549	SNAI2	NA	0.01875	0.084	0.08	0.0616667	0	0.239	0
ENSG00000020129	NCDN	0.0306296	0.06725	0.0946	0.0956	0.0710909	0.0843333	0.0707778	0.0702308
ENSG00000020181	ADGRA2	NA	NA	NA	0.022	0.00833333	0.004	0.015	0.009
ENSG00000020426	MNAT1	0.0037037	0.0062	0.00673333	0.00605	0.00661538	0.00766667	0.0141111	0.00953846
ENSG00000020577	SAMD4A	0.329263	0.3535	0.5605	0.42975	0.451077	0.324333	0.387778	0.326846
ENSG00000022277	RTF2	0.00425926	0.00735	0.0066	0.00375	0.00407692	0.00244444	0.00522222	0.00853846
ENSG00000022840	RNF10	0.109333	0.09075	0.102467	0.0924	0.0950769	0.0818889	0.084	0.079
ENSG00000023191	RNH1	0.71337	0.6645	0.686533	0.6912	0.688077	0.64025	0.663875	0.665417
ENSG00000023287	RB1CC1	0.870741	0.8901	0.932267	0.9254	0.859615	0.922778	0.920333	0.932462
ENSG00000023697	DERA	0.469148	0.5097	0.497333	0.50015	0.463769	0.4296	0.6578	0.745857
ENSG00000023734	STRAP	0.574333	0.56455	0.558267	0.5602	0.536154	0.553111	0.559333	0.573077
ENSG00000023902	PLEKHO1	0.308963	0.3218	0.3596	0.33695	0.342692	0.405667	0.388	0.391
ENSG00000023909	GCLM	0.640111	0.8366	0.642714	0.656467	0.61775	0.330667	0.334444	0.293615
ENSG00000024048	UBR2	0.839704	0.8416	0.845867	0.860889	0.858231	0.839667	0.791111	0.810077
ENSG00000025039	RRAGD	0.108296	0.159706	0.191462	0.141083	0.143556	0.152556	0.152778	0.142077
ENSG00000025156	HSF2	0.0707778	0.0596	0.0454	0.04905	0.0493077	0.0857778	0.0523333	0.0677692
ENSG00000025770	NCAPH2	0.744	0.7404	0.730133	0.7134	0.715615	0.806333	0.802	0.833077
ENSG00000027847	B4GALT7	0.635593	0.60505	0.589067	0.57915	0.579385	0.719111	0.672778	0.701769
ENSG00000028203	VEZT	0.872519	0.8338	0.846067	0.8592	0.876538	0.501889	0.483111	0.480538
ENSG00000028310	BRD9	1	1	1	1	1	1	1	1
ENSG00000029993	HMGB3	0.129185	0.1196	0.12	0.11975	0.124538	0.144111	0.151778	0.134769
ENSG00000030582	GRN	0.572741	0.5444	0.5298	0.53595	0.537769	0.144556	0.189444	0.184231
ENSG00000031003	FAM13B	0.41637	0.5486	0.551667	0.54765	0.475462	0.645222	0.581556	0.659154
ENSG00000031698	SARS1	0.619037	0.5053	0.5544	0.55895	0.479077	0.349778	0.358556	0.397462
ENSG00000032389	EIPR1	0.938444	0.94335	0.934667	0.9358	0.939308	0.949	0.926875	0.924583
ENSG00000033178	UBA6	0.322111	0.3497	0.352067	0.35105	0.328462	0.379778	0.403444	0.404385
ENSG00000033800	PIAS1	0.206778	0.2699	0.26	0.21965	0.237154	0.343667	0.349889	0.373077
ENSG00000033867	SLC4A7	0.699704	0.73445	0.753533	0.6251	0.659	0.182667	0.163111	0.150615
ENSG00000034053	APBA2	0.27513	0.485	0.537	0.5663	0.547769	1	1	1
ENSG00000034677	RNF19A	0.9756	1	1	1	0.973769	0.938778	1	0.971462
ENSG00000035141	FAM136A	0.611741	0.69545	0.766733	0.72705	0.751385	0.361889	0.405889	0.385231
ENSG00000035403	VCL	0.0204444	0.03225	0.0390667	0.04265	0.0451538	0.216889	0.207667	0.180308
ENSG00000035499	DEPDC1B	0.621519	0.62395	0.612267	0.6114	0.597769	0.579	0.5225	0.801
ENSG00000035681	NSMAF	0.719926	0.7023	0.758267	0.67865	0.605	0.67575	0.737375	0.838083
ENSG00000035928	RFC1	0.587704	0.5829	0.591333	0.574	0.568	0.631333	0.580889	0.652538
ENSG00000036054	TBC1D23	0.408667	0.4193	0.495333	0.43425	0.427769	0.578556	0.619889	0.645385
ENSG00000036549	ZZZ3	0.988222	0.9789	0.9812	0.99505	0.936077	1	1	1
ENSG00000036672	USP2	0.38725	NA	NA	NA	NA	0.101222	0.13025	0.128
ENSG00000037241	RPL26L1	0.269593	0.2619	0.321533	0.27665	0.218462	0.815222	0.594444	0.756538
ENSG00000037474	NSUN2	0.997148	0.9961	1	0.99985	1	1	1	1
ENSG00000037749	MFAP3	0.984222	0.9782	0.961667	0.96255	0.972308	0.955111	0.946556	0.958692
ENSG00000037757	MRI1	0.466133	0.504529	0.557273	0.556063	0.4755	0.602429	0.588286	0.6333
ENSG00000038219	BOD1L1	0.816481	0.82875	0.8412	0.86795	0.858154	0.931222	0.938556	0.926538
ENSG00000039068	CDH1	0.507926	0.46975	0.551	0.573	NA	NA	NA	NA
ENSG00000039123	MTREX	0.886963	0.88555	0.878	0.87955	0.884	0.719222	0.740778	0.706692
ENSG00000039319	ZFYVE16	0.364	0.3522	0.3494	0.31895	0.305308	0.482	0.376889	0.504846
ENSG00000039523	RIPOR1	NA	NA	1	1	1	0.977125	1	1
ENSG00000039650	PNKP	0.751852	0.744316	0.7266	0.7132	0.696385	0.717375	0.74925	0.735545
ENSG00000040199	PHLPP2	1	1	1	1	1	1	1	1
ENSG00000040275	SPDL1	0.27563	0.27945	0.313667	0.27955	0.274538	0.283444	0.218222	0.278538
ENSG00000040487	SLC66A1	0.618889	0.6966	0.627	0.659778	0.631615	0.564875	0.613	0.668273
ENSG00000040531	CTNS	0.787222	0.795625	0.811417	0.795143	0.818727	0.498	0.559	NA
ENSG00000041353	RAB27B	NA	NA	NA	NA	NA	1	0.993889	1
ENSG00000041515	MYO16	NA	NA	NA	NA	0.907	0.888875	0.893	0.9069
ENSG00000042445	RETSAT	0.93292	0.98605	0.960067	0.98025	0.959308	0.9385	1	0.9799
ENSG00000042493	CAPG	0.992852	1	1	1	0.958	NA	NA	NA
ENSG00000042813	ZPBP	NA	1	NA	NA	NA	NA	NA	NA
ENSG00000044459	CNTLN	0.650522	0.596	0.651	0.626	0.622846	NA	NA	0.656
ENSG00000046604	DSG2	0.522889	0.5312	0.5312	0.52715	0.537077	0.5698	0.5844	0.521143
ENSG00000046647	GEMIN8	0.201407	0.20875	0.243267	0.20705	0.239154	0.577714	0.411375	0.526
ENSG00000046651	OFD1	0.135963	0.1699	0.1892	0.17985	0.246385	0.0742222	0.417875	0.359182
ENSG00000047188	YTHDC2	0.546889	0.55885	0.572933	0.5541	0.571	0.407444	0.391667	0.311462
ENSG00000047315	POLR2B	0.601593	0.5759	0.543733	0.52665	0.386385	0.460444	0.541222	0.601231
ENSG00000047578	KIAA0556	0.233519	0.22225	0.2114	0.22075	0.239692	0.164667	0.154111	0.153385
ENSG00000047579	DTNBP1	0.865522	0.8698	0.867667	0.864	0.860308	0.834889	0.845375	0.83425
ENSG00000047621	C12orf4	0.387185	0.44985	0.448733	0.441	0.441692	0.411222	0.435444	0.423077
ENSG00000047634	SCML1	NA	1	0.970571	0.966556	0.9043	0.694	0.909	1
ENSG00000047648	ARHGAP6	NA	NA	NA	NA	NA	0.078	0.109	NA
ENSG00000048162	NOP16	0.946519	0.92555	0.931867	0.92715	0.922308	0.907444	0.915625	0.923167
ENSG00000048649	RSF1	0.290481	0.26765	0.322467	0.3245	0.326538	0.336667	0.362778	0.327538
ENSG00000048707	VPS13D	0.318667	NA	NA	NA	0.354	0.366778	0.348667	0.319077
ENSG00000048991	R3HDM1	0.971593	0.9597	0.992467	0.9523	0.956615	0.979333	0.917667	0.972923
ENSG00000049130	KITLG	0.807417	0.704	0.783	0.82295	0.851077	0.420778	0.442	0.354231
ENSG00000049239	H6PD	NA	1	1	1	1	NA	1	1
ENSG00000049245	VAMP3	0.568481	0.6226	0.6562	0.687	0.686923	0.802778	0.807875	0.828308
ENSG00000049246	PER3	0.4331	0.386647	0.36075	0.346286	0.3285	0.353667	0.415143	0.422636
ENSG00000049247	UTS2	NA	NA	NA	NA	0.103	0.0278571	0.03325	0.015
ENSG00000049323	LTBP1	0.197556	0.21105	0.156333	0.19375	0.148308	0.1286	0.0925	0.145
ENSG00000049540	ELN	NA	NA	NA	0.356	0.337429	NA	1	0.5515
ENSG00000049656	CLPTM1L	1	1	1	0.9997	1	1	1	1
ENSG00000050165	DKK3	0.986148	0.9852	0.987	0.987737	0.984	0.995	0.995556	0.997462
ENSG00000050327	ARHGEF5	0.443192	NA	NA	NA	NA	NA	NA	NA
ENSG00000050344	NFE2L3	0.426037	0.362333	0.396111	0.389421	0.449846	0.42425	0.481125	0.50025
ENSG00000050393	MCUR1	0.943074	0.9698	0.991667	0.9767	0.983462	0.955875	0.922625	0.954083
ENSG00000050405	LIMA1	0.993926	0.9801	1	0.99265	1	0.319889	0.312444	0.245308
ENSG00000050555	LAMC3	0.0325	NA	NA	0.062	0.0392	NA	NA	0.036
ENSG00000051009	FAM160A2	0.695074	0.67635	0.682267	0.6879	0.693154	0.753889	0.755778	0.755538
ENSG00000051128	HOMER3	0.593481	0.40695	0.320267	0.40765	0.450308	0.263375	0.621571	0.39975
ENSG00000051620	HEBP2	0.0722963	0.07475	0.0626	0.0647	0.0681538	0.075125	0.065625	0.0689167
ENSG00000052344	PRSS8	0.99563	1	1	0.742	NA	NA	NA	NA
ENSG00000052723	SIKE1	0.800741	0.8627	0.852067	0.8897	0.855077	0.782333	0.792333	0.868923
ENSG00000052749	RRP12	0.632222	0.6199	0.6338	0.6271	0.605769	0.572625	0.63025	0.595923
ENSG00000053108	FSTL4	NA	NA	NA	NA	NA	0.566	0.703	0.663
ENSG00000053501	USE1	0.825593	0.83645	0.823933	0.8495	0.871	0.965111	0.957444	0.974769
ENSG00000054118	THRAP3	0.671815	0.7469	0.830533	0.7608	0.690538	0.814333	0.851667	0.851077
ENSG00000054267	ARID4B	0.960222	0.9568	0.911533	0.91595	0.885385	0.828333	0.845	0.811385
ENSG00000054282	SDCCAG8	0.7754	0.666615	0.679	0.656312	0.647538	0.834222	0.808889	0.822154
ENSG00000054392	HHAT	NA	0.9235	0.93225	0.942421	0.948462	0.909	NA	0.947
ENSG00000054611	TBC1D22A	0.198481	0.226526	0.235538	0.185105	0.233308	0.374667	0.445333	0.445
ENSG00000054965	FAM168A	0.774481	0.77625	0.8166	0.76735	0.700308	0.628333	0.604333	0.604538
ENSG00000054967	RELT	NA	0.3182	0.36575	0.424333	0.4526	0.5525	0.4652	0.43575
ENSG00000055070	SZRD1	0.573407	0.68435	0.762333	0.7476	0.680462	0.358333	0.373889	0.385077
ENSG00000055118	KCNH2	0.38964	0.493222	0.558786	0.4788	0.504778	0.610125	0.609625	0.661692
ENSG00000055130	CUL1	0.933741	0.96115	0.9378	0.95375	1	0.362444	0.382333	0.328923
ENSG00000055163	CYFIP2	0.124407	0.19115	0.2054	0.2088	0.243	0.338778	0.393333	0.425385
ENSG00000055208	TAB2	1	1	1	1	1	1	1	1
ENSG00000055211	GINM1	0.659222	0.6498	0.653933	0.6718	0.656846	0.603889	0.626	0.670154
ENSG00000055332	EIF2AK2	0.776519	0.87255	0.855067	0.87335	0.814077	0.9215	0.923625	0.93875
ENSG00000055609	KMT2C	1	1	1	1	1	1	1	1
ENSG00000057019	DCBLD2	0.83437	0.85585	0.848267	0.84575	0.83	0.744778	0.749333	0.674385
ENSG00000057657	PRDM1	NA	NA	NA	0.483	NA	NA	NA	NA
ENSG00000057704	TMCC3	NA	0.555182	0.5588	NA	NA	0.773	0.93	0.856667
ENSG00000057935	MTA3	0.0355185	0.03855	0.0418667	0.0417	0.0776154	0.368875	0.315889	0.340538
ENSG00000058056	USP13	0.335185	0.37855	0.3958	0.39825	0.358308	0.315444	0.359667	0.336538
ENSG00000058085	LAMC2	0.59485	NA	NA	NA	NA	NA	0.594	0.6665
ENSG00000058262	SEC61A1	0.545111	0.57505	0.6092	0.5705	0.527538	0.381444	0.430889	0.412692
ENSG00000058335	RASGRF1	NA	NA	NA	NA	NA	0.266125	0.237111	0.241417
ENSG00000060069	CTDP1	0.0272222	0.0257	0.0184615	0.0306667	0.0240833	0.0373333	0.041	0.014
ENSG00000060339	CCAR1	0.238148	0.2307	0.235867	0.20995	0.210615	0.360778	0.397889	0.443769
ENSG00000060656	PTPRU	1	1	1	1	1	1	1	1
ENSG00000060688	SNRNP40	0.354852	0.32755	0.299	0.33445	0.261462	0.263556	0.344556	0.515692
ENSG00000060709	RIMBP2	NA	NA	NA	NA	NA	0.228429	0.240571	0.2434
ENSG00000060971	ACAA1	0.96963	0.9596	1	0.95945	1	1	1	1
ENSG00000061676	NCKAP1	0.00344444	0.00635	0.00633333	0.00545	0.00415385	0.00533333	0.00544444	0.00523077
ENSG00000061794	MRPS35	0.562185	0.6122	0.599733	0.5728	0.599769	0.611667	0.627889	0.626462
ENSG00000061936	SFSWAP	1	0.998211	1	1	1	1	1	1
ENSG00000062370	ZNF112	NA	0.954182	0.9753	1	0.949429	0.973778	1	0.9285
ENSG00000062485	CS	0.71637	0.7588	0.7566	0.7774	0.825538	0.364556	0.385556	0.342615
ENSG00000062650	WAPL	0.478333	0.58585	0.5674	0.53855	0.605	0.771778	0.800667	0.867692
ENSG00000062716	VMP1	0.399519	0.43435	0.399533	0.45	0.423077	0.817333	0.761	0.923923
ENSG00000063587	ZNF275	NA	NA	NA	0.832	0.918	0.787	0.82675	0.844
ENSG00000063601	MTMR1	0.17137	0.1628	0.1536	0.15775	0.154846	0.16	0.151889	0.133077
ENSG00000063660	GPC1	0.761407	0.7601	0.801533	0.74395	0.782846	0.80975	0.896125	0.861083
ENSG00000064115	TM7SF3	0.533481	0.55875	0.5606	0.5978	0.551	0.520889	0.587222	0.674308
ENSG00000064199	SPA17	0.0717778	0.08975	0.0944667	0.1043	0.0879231	0.0803333	0.085	0.0690769
ENSG00000064300	NGFR	0.974346	0.9084	0.916	NA	0.948333	0.761667	1	1
ENSG00000064313	TAF2	0.835778	0.8039	0.862133	0.87285	0.839769	0.912	0.874778	0.901077
ENSG00000064490	RFXANK	0.995296	0.99865	0.999333	1	0.997077	1	1	1
ENSG00000064601	CTSA	1	0.95	1	1	1	1	1	1
ENSG00000064651	SLC12A2	0.818846	0.799	0.757786	0.765632	0.672462	0.401778	0.438111	0.422538
ENSG00000064666	CNN2	0.99063	0.99065	0.990067	0.9878	0.988385	0.355444	0.389778	0.268692
ENSG00000064687	ABCA7	1	1	NA	NA	NA	1	NA	1
ENSG00000064703	DDX20	0.762741	0.75375	0.749733	0.7308	0.756692	0.719444	0.718444	0.765308
ENSG00000064726	BTBD1	0.641407	0.6602	0.756733	0.7403	0.770692	0.863444	0.816889	0.852385
ENSG00000064989	CALCRL	NA	NA	NA	0.902833	0.92225	0.653	0.89	0.878
ENSG00000065029	ZNF76	0.794852	0.63505	0.6682	0.632111	0.691846	0.604	0.637125	0.64075
ENSG00000065060	UHRF1BP1	0.0124815	0.0093	0.00566667	0.0138947	0.0274167	0.059	0.110625	0.175125
ENSG00000065268	WDR18	0.591148	0.5489	0.557133	0.55765	0.550385	0.517667	0.5575	0.558583
ENSG00000065320	NTN1	0.984	0.975	NA	0.969667	0.974	1	0.9942	0.993833
ENSG00000065328	MCM10	0.410926	0.4214	0.426333	0.4692	0.433	NA	NA	0.333
ENSG00000065518	NDUFB4	0.379704	0.39625	0.423867	0.40255	0.344385	0.387667	0.427222	0.493615
ENSG00000065548	ZC3H15	0.989296	0.97455	0.9728	0.96565	0.982077	0.978889	0.961778	0.985462
ENSG00000065600	PACC1	0.0358889	0.0274	0.0157333	0.0177	0.0161538	0.0255556	0.0275556	0.0359231
ENSG00000065609	SNAP91	NA	NA	NA	NA	0.4872	0.644333	0.669556	0.666154
ENSG00000065615	CYB5R4	0.225077	0.26585	0.248067	0.19395	0.188538	0.345	0.33925	0.350462
ENSG00000065618	COL17A1	0.971	0.992	NA	0.719	0.503	NA	NA	NA
ENSG00000065621	GSTO2	0.0337778	0.0580833	0.0695	0.0426923	0.0446667	0.151	0.262	0.20675
ENSG00000065717	TLE2	1	1	NA	NA	NA	1	1	0.87725
ENSG00000065802	ASB1	0.332407	0.5345	0.506867	0.507	0.517615	0.632375	0.650125	0.699667
ENSG00000065911	MTHFD2	0.147111	0.13235	0.109933	0.10575	0.128769	0.146667	0.139444	0.135154
ENSG00000065923	SLC9A7	0.8856	NA	NA	1	1	1	1	1
ENSG00000065970	FOXJ2	0.848	0.867	0.8145	0.859	0.854	0.827571	0.828833	0.790375
ENSG00000066027	PPP2R5A	0.644259	0.67215	0.743733	0.73735	0.679538	0.407333	0.530222	0.594077
ENSG00000066056	TIE1	0.368	0.289	NA	NA	0.436	NA	NA	NA
ENSG00000066382	MPPED2	NA	NA	0.0123333	0.0143333	0.0116667	0.0194444	0.0254444	0.0297692
ENSG00000066422	ZBTB11	0.626667	0.63875	0.6294	0.6403	0.625692	0.664667	0.669667	0.687615
ENSG00000066455	GOLGA5	0.781296	0.77035	0.775667	0.7794	0.784462	0.712	0.659333	0.670462
ENSG00000066651	TRMT11	0.250333	0.22595	0.229133	0.22685	0.209538	0.234111	0.268556	0.302385
ENSG00000066654	THUMPD1	0.593704	0.5771	0.588867	0.57915	0.572923	0.457556	0.446778	0.420692
ENSG00000066735	KIF26A	0.980556	0.99215	0.959909	0.9902	1	1	1	1
ENSG00000066855	MTFR1	0.00922222	0.00545	0.0116	0.0136	0.0134615	0.0196667	0.0355	0.0634
ENSG00000067048	DDX3Y	0.53837	0.58935	0.557267	0.552	0.524462	0.514333	0.514	0.520538
ENSG00000067057	PFKP	0.0337037	0.0184	0.0136	0.0089	0.00307692	0.00466667	0.00833333	0.00407692
ENSG00000067064	IDI1	0.00351852	0.0051	0.00586667	0.00455	0.00423077	0.012	0.00888889	0.00776923
ENSG00000067082	KLF6	0.703296	0.6953	0.703067	0.7168	0.716077	0.846444	0.854667	0.872154
ENSG00000067113	PLPP1	0.994333	0.93865	0.933333	1	0.984692	1	1	0.990917
ENSG00000067141	NEO1	0.566481	0.62575	0.651533	0.58585	0.630308	0.365889	0.384556	0.284077
ENSG00000067177	PHKA1	0.181	NA	0.4148	0.308437	0.337	0.208444	0.227889	0.193077
ENSG00000067191	CACNB1	0.455	0.253	NA	NA	0.45	0.373111	0.393111	0.385538
ENSG00000067715	SYT1	1	1	1	0.9996	1	1	1	1
ENSG00000067836	ROGDI	0.966741	0.95035	0.9884	0.965944	1	0.987	1	0.98375
ENSG00000067900	ROCK1	0.428333	0.4328	0.430867	0.4238	0.405846	0.276222	0.276667	0.275385
ENSG00000067992	PDK3	0.567	0.6127	0.619067	0.61905	0.61175	0.651625	0.72225	0.685
ENSG00000068024	HDAC4	0.289462	0.352412	0.3749	0.315688	0.371333	0.486	0.4865	0.4912
ENSG00000068078	FGFR3	0.467962	0.435053	0.469067	0.485278	0.519091	0.396	0.29	0.298
ENSG00000068097	HEATR6	1	1	1	1	1	1	0.925	0.927077
ENSG00000068120	COASY	0.682148	0.751053	0.826467	0.76395	0.753231	0.737125	0.731125	0.779364
ENSG00000068137	PLEKHH3	1	0.9375	0.888733	1	0.939231	0.833333	1	1
ENSG00000068438	FTSJ1	0.0635926	0.05045	0.0292667	0.02685	0.0262308	0.0672222	0.0893333	0.103615
ENSG00000068654	POLR1A	0.259741	0.3291	0.3822	0.393778	0.396231	0.498667	0.5045	0.55025
ENSG00000068831	RASGRP2	0.144037	0.556667	0.136	0	0.222	0.225125	0.21875	0.288167
ENSG00000068903	SIRT2	1	1	0.995364	1	1	1	1	1
ENSG00000068912	ERLEC1	0.817037	0.91265	0.971467	0.9103	0.982154	1	1	1
ENSG00000069122	ADGRF5	NA	NA	NA	0.021	0.2315	NA	NA	NA
ENSG00000069188	SDK2	1	0.8255	0.8716	0.838333	0.868	1	1	0.9415
ENSG00000069849	ATP1B3	0.581259	0.57695	0.582533	0.5664	0.601385	0.533667	0.559	0.511231
ENSG00000069869	NEDD4	NA	1	1	0.962875	1	NA	NA	1
ENSG00000069943	PIGB	1	1	1	1	1	1	1	1
ENSG00000069974	RAB27A	0.322304	0.551714	0.465444	0.4422	0.440667	0.3176	0.354571	0.335909
ENSG00000069998	HDHD5	0.650444	0.60705	0.595067	0.6179	0.627615	0.593125	0.62925	0.635727
ENSG00000070047	PHRF1	0.352333	0.32765	0.384	0.37565	0.360154	0.239778	0.294778	0.218615
ENSG00000070061	ELP1	0.0738889	0.07265	0.0754	0.0748	0.0827692	0.0897778	0.106222	0.110538
ENSG00000070081	NUCB2	0.188741	0.21915	0.238733	0.2479	0.221385	0.283333	0.311111	0.315692
ENSG00000070214	SLC44A1	0.0162593	0.0371	0.0535833	0.0532	0.0694545	0.299333	0.251556	0.312385
ENSG00000070366	SMG6	0.756923	0.7455	0.7514	0.75565	0.796154	0.94125	0.953375	0.860222
ENSG00000070371	CLTCL1	0.640615	0.559692	0.54675	0.584933	0.584769	0.686429	0.614875	0.547111
ENSG00000070404	FSTL3	NA	NA	NA	1	1	1	1	1
ENSG00000070444	MNT	NA	NA	NA	NA	NA	0.548333	0.617286	0.595
ENSG00000070476	ZXDC	0.372222	0.19195	0.2242	0.22545	0.281846	0.156	0.190875	0.17025
ENSG00000070501	POLB	0.999148	0.99845	0.998	0.9918	0.998385	1	0.998667	0.993308
ENSG00000070614	NDST1	0.778259	0.86425	0.827867	0.877579	0.838308	0.878125	0.965875	0.947818
ENSG00000070669	ASNS	0.984	0.9805	0.9998	0.98195	1	1	1	1
ENSG00000070778	PTPN21	0.894	0.986158	1	0.990733	0.972231	1	1	0.952
ENSG00000070808	CAMK2A	NA	NA	NA	NA	NA	0.376375	0.3445	0.42575
ENSG00000070831	CDC42	0.995259	0.99105	0.987733	0.98315	0.960462	0.378778	0.351111	0.369231
ENSG00000070886	EPHA8	NA	NA	NA	NA	NA	0.0866667	0.0784286	0.057125
ENSG00000071051	NCK2	0.875481	0.9251	0.877667	0.88175	0.925154	0.369333	0.398111	0.301462
ENSG00000071127	WDR1	0.379481	0.59895	0.687867	0.5845	0.544846	1	1	0.999846
ENSG00000071462	BUD23	0.523704	0.4122	0.335533	0.4024	0.41	1	0.888889	1
ENSG00000071537	SEL1L	0.733815	0.74855	0.7672	0.7545	0.728231	0.758222	0.774778	0.789538
ENSG00000071575	TRIB2	0.790963	0.8408	0.867	0.82275	0.863077	0.937667	0.948111	0.949231
ENSG00000071909	MYO3B	NA	0.457111	0.438364	NA	NA	NA	NA	NA
ENSG00000072071	ADGRL1	0.648	0.68745	0.7014	0.705684	0.812615	0.983333	1	1
ENSG00000072133	RPS6KA6	0.326111	0.3836	0.388357	0.32175	0.363889	0.478111	0.542	0.487333
ENSG00000072201	LNX1	0.0424118	NA	NA	NA	NA	0.198333	0.228444	0.247615
ENSG00000072274	TFRC	1	1	1	1	0.999769	1	0.925667	0.953923
ENSG00000072310	SREBF1	0.777963	0.73715	0.718467	0.7151	0.732154	NA	NA	NA
ENSG00000072364	AFF4	0.556889	0.5395	0.553533	0.53835	0.543077	0.458889	0.460667	0.454615
ENSG00000072415	MPP5	0.630259	0.6182	0.613333	0.6035	0.573308	0.192111	0.230556	0.199615
ENSG00000072682	P4HA2	0.103455	NA	0.187857	0.166	0.185846	0.0624444	0.0648889	0.0540769
ENSG00000072786	STK10	0.6003	NA	NA	0.750333	0.806714	NA	NA	NA
ENSG00000072803	FBXW11	0.509667	0.4937	0.465133	0.4842	0.468462	0.359222	0.365444	0.371231
ENSG00000072832	CRMP1	0.982926	0.9658	0.9816	0.97405	0.989385	0.999889	1	1
ENSG00000072840	EVC	0.274333	0.784	NA	0.27525	0.4083	NA	0.475	0.567
ENSG00000072858	SIDT1	NA	NA	NA	NA	NA	0.521	1	1
ENSG00000073008	PVR	0.506889	0.459263	0.449533	0.3618	0.401308	0.425111	0.399	0.477
ENSG00000073050	XRCC1	0.00603704	0.0068	0.00726667	0.0065	0.00676923	0.0215556	0.0143333	0.0161538
ENSG00000073111	MCM2	0.999926	1	1	1	1	1	1	1
ENSG00000073350	LLGL2	0.571481	0.6585	0.705333	0.6349	0.650444	NA	NA	NA
ENSG00000073417	PDE8A	NA	NA	NA	0.786	0.895	0.732	0.79875	1
ENSG00000073464	CLCN4	0.4884	0.640286	0.525	0.5848	0.646333	0.882111	0.935444	0.928615
ENSG00000073969	NSF	0.541185	0.6491	0.6806	0.658	0.584	0.783889	0.749889	0.811615
ENSG00000074181	NOTCH3	0.369148	0.353	0.3318	0.36115	0.422846	0.381	0.39	0.329
ENSG00000074219	TEAD2	0.877259	0.94905	0.998933	0.9621	0.997308	1	1	1
ENSG00000074319	TSG101	0.00266667	0.00865	0.00666667	0.00595	0.00530769	0.00488889	0.00777778	0.00492308
ENSG00000074356	NCBP3	0.736143	0.715684	0.733067	0.70855	0.688385	0.755125	0.705375	0.7252
ENSG00000074410	CA12	NA	NA	NA	0.2645	0.266167	0.26375	0.26925	0.2395
ENSG00000074416	MGLL	NA	NA	NA	NA	NA	0.028	0.0705556	0.0483846
ENSG00000074582	BCS1L	1	1	1	1	1	1	1	1
ENSG00000074755	ZZEF1	0.450864	0.3778	0.374636	0.366875	0.44725	0.329667	0.298556	0.287615
ENSG00000074855	ANO8	0.739259	0.64985	0.624933	0.64905	0.664308	0.579889	0.578625	0.5005
ENSG00000074964	ARHGEF10L	0.99363	1	0.997857	1	1	1	1	1
ENSG00000075035	WSCD2	NA	NA	NA	NA	NA	0.3572	0.340571	0.353429
ENSG00000075089	ACTR6	0.992926	0.993	1	0.9961	0.997846	1	0.995667	1
ENSG00000075188	NUP37	0.0352963	0.0448	0.0463333	0.03285	0.0489231	0.105143	0.0635714	0.0647143
ENSG00000075213	SEMA3A	0.31537	0.3203	0.340733	0.3153	0.345	0.405	0.414556	0.412
ENSG00000075223	SEMA3C	NA	0.139	0.553	0.623667	0.572167	0.266444	0.277333	0.218769
ENSG00000075240	GRAMD4	1	0.996545	1	1	1	1	1	1
ENSG00000075275	CELSR1	0.563059	0.5823	0.620143	0.587889	0.631636	0.1534	0.2226	0.1972
ENSG00000075292	ZNF638	0.948963	0.94905	0.9404	0.9504	0.958769	0.924333	0.928222	0.932462
ENSG00000075399	VPS9D1	NA	NA	0.418	0.459	0.68875	0.64225	0.646375	0.8796
ENSG00000075429	CACNG5	NA	NA	NA	NA	NA	0.725333	0.6578	0.770667
ENSG00000075624	ACTB	0.959556	0.9722	0.992	0.97	0.992	0.462889	0.514333	0.421692
ENSG00000075884	ARHGAP15	NA	0.9577	0.971357	0.969211	0.974	NA	NA	NA
ENSG00000076513	ANKRD13A	0.456259	0.51815	0.560533	0.501	0.555769	0.514889	0.552222	0.53
ENSG00000076555	ACACB	0.247565	0.1515	0.157667	0.205231	0.237	NA	NA	NA
ENSG00000076826	CAMSAP3	0.887556	0.8764	0.869857	0.807706	0.833625	0.917	0.907125	0.981083
ENSG00000076864	RAP1GAP	0.524	NA	NA	NA	NA	0.9595	0.911125	0.88575
ENSG00000076928	ARHGEF1	0.00165385	0.0113889	0.00693333	0.00289474	0.00375	0.038	0	0.036
ENSG00000077009	NMRK2	0.972037	1	NA	NA	0.915667	NA	NA	NA
ENSG00000077044	DGKD	0.638222	0.586333	0.532733	0.5529	0.599692	0.599111	0.606875	0.601083
ENSG00000077097	TOP2B	0.105926	0.10975	0.131133	0.10725	0.0986154	0.146556	0.141111	0.159538
ENSG00000077254	USP33	0.316407	0.32605	0.333667	0.33335	0.341846	0.272	0.262333	0.258077
ENSG00000077348	EXOSC5	0.980741	0.9674	1	1	1	1	1	1
ENSG00000077380	DYNC1I2	0.554444	0.59545	0.597867	0.57305	0.496462	0.717333	0.727889	0.785692
ENSG00000077458	FAM76B	0.754481	0.68245	0.689467	0.64775	0.655308	0.788111	0.794333	0.752846
ENSG00000077585	GPR137B	0.884167	0.4935	0.742	0.850071	0.946846	0.985889	0.987111	0.989077
ENSG00000078053	AMPH	0.552071	0.702368	0.8124	0.68445	0.678846	0.731333	0.695	0.754538
ENSG00000078061	ARAF	0.610704	0.56565	0.553	0.5383	0.514846	0.177778	0.178333	0.164769
ENSG00000078098	FAP	NA	NA	1	1	1	1	1	1
ENSG00000078177	N4BP2	1	1	1	1	1	1	1	0.988462
ENSG00000078237	TIGAR	1	0.944444	1	0.957187	1	0.84	1	1
ENSG00000078246	TULP3	0.969407	0.94415	0.931067	0.94665	0.949846	0.979	1	0.8465
ENSG00000078487	ZCWPW1	NA	NA	NA	NA	NA	NA	0.393667	NA
ENSG00000078668	VDAC3	1	1	1	1	1	1	0.999556	1
ENSG00000078725	BRINP1	0.557077	NA	NA	NA	0.532	0.478333	0.471778	0.467692
ENSG00000078967	UBE2D4	0.3	0.5328	0.5415	0.522	0.622667	0.670625	0.677125	0.656273
ENSG00000079150	FKBP7	0.145143	0.19005	0.162929	0.15895	0.184154	0.2595	0.227125	0.292833
ENSG00000079257	LXN	0.00174074	0.0022	0.00446667	0.00352941	0	0	0	0
ENSG00000079313	REXO1	0.313333	0.3186	0.345714	0.342842	0.388077	0.425714	0.51875	0.531714
ENSG00000079432	CIC	0.978037	0.970278	0.9725	0.952176	0.978538	1	1	1
ENSG00000079691	CARMIL1	0.794074	0.784421	0.7795	0.745	0.785714	0.870667	0.904889	0.895769
ENSG00000079931	MOXD1	0.915063	0.907	NA	0.921583	0.9211	0.9506	0.970333	0.958143
ENSG00000079950	STX7	0.442045	0.573368	0.532917	0.5205	0.585308	0.873222	0.871222	0.887077
ENSG00000079974	RABL2B	0.839625	0.793333	0.803538	0.827526	0.833231	0.77975	0.778375	0.778769
ENSG00000080166	DCT	NA	NA	0.666	NA	NA	0.536	0.848	0.805
ENSG00000080189	SLC35C2	0.0194074	0.0435	0.0456667	0.03905	0.0353077	0.064625	0.065	0.0648182
ENSG00000080572	PIH1D3	NA	1	NA	NA	NA	NA	NA	NA
ENSG00000080644	CHRNA3	NA	0.049	0	NA	0.0122	0.00166667	0.0068	0.010375
ENSG00000080824	HSP90AA1	0.0275185	0.02585	0.0227333	0.0249	0.028	0.0152222	0.0143333	0.0136154
ENSG00000080839	RBL1	0.555259	0.5302	0.527	0.517389	0.523385	0.66475	0.5965	0.594
ENSG00000080854	IGSF9B	0.753741	0.588	NA	NA	NA	0.552333	0.593875	0.56225
ENSG00000081026	MAGI3	0.808333	0.588737	0.5502	0.562778	0.593692	0.440778	0.439778	0.442923
ENSG00000081051	AFP	0.13935	NA	NA	NA	0.1045	NA	NA	NA
ENSG00000081320	STK17B	0.35937	0.35385	0.343733	0.31465	0.311308	0.491	0.415	0.382
ENSG00000081479	LRP2	0.281187	0.21915	0.2416	0.14295	0.166692	0.36975	0.362	0.303
ENSG00000081692	JMJD4	0.962615	0.985071	0.979111	0.991889	0.977545	NA	0.985	NA
ENSG00000081842	PCDHA6	0.5	NA	NA	NA	NA	NA	1	NA
ENSG00000082068	WDR70	0.670333	0.6802	0.718867	0.68575	0.692	0.724667	0.679333	0.756692
ENSG00000082146	STRADB	0.773444	0.77895	0.738533	0.7376	0.685769	0.796667	0.782444	0.819308
ENSG00000082482	KCNK2	NA	1	0.9462	NA	1	0.936571	0.817143	0.848636
ENSG00000082512	TRAF5	0.664259	0.6905	0.692091	0.651889	0.6124	0.427	0.66325	0.615
ENSG00000082515	MRPL22	0.00396296	0.0092	0.00966667	0.00755	0.00853846	0.043	0.033	0.0378333
ENSG00000082556	OPRK1	NA	0.8002	NA	0.852	0.975	NA	0.525	0.559
ENSG00000082701	GSK3B	0.146926	0.1977	0.202933	0.19805	0.212462	0.396778	0.382889	0.379692
ENSG00000082996	RNF13	0.809333	0.79975	0.794867	0.8041	0.770077	0.779444	0.769667	0.822923
ENSG00000083123	BCKDHB	0.31137	0.3355	0.307	0.30505	0.289308	0.230333	0.238125	0.222909
ENSG00000083168	KAT6A	0.532741	0.52305	0.5014	0.51335	0.519385	0.521889	0.514667	0.530615
ENSG00000083290	ULK2	0.547	0.363789	0.2758	0.41305	0.330769	0.150556	0.159333	0.172308
ENSG00000083307	GRHL2	0.771852	NA	NA	NA	NA	NA	NA	NA
ENSG00000083750	RRAGB	0.561038	0.564526	0.5874	0.5096	0.464615	0.19	0.193111	0.181231
ENSG00000083807	SLC27A5	1	1	0.999	1	1	1	1	1
ENSG00000083814	ZNF671	0.85008	0.86265	0.871267	0.8647	0.870333	0.885889	0.880333	0.881615
ENSG00000083857	FAT1	0.982481	0.98205	0.978733	0.95805	0.895231	0.846111	0.865667	0.863769
ENSG00000084112	SSH1	0.64	0.6488	0.555	0.6243	0.616	0.673	NA	0.659
ENSG00000084207	GSTP1	0.998222	0.9975	0.9968	0.9978	0.998308	0.860111	0.802	0.750923
ENSG00000084444	FAM234B	0.112593	0.11505	0.116	0.1074	0.103385	0.0951111	0.0896667	0.100231
ENSG00000084453	SLCO1A2	0.2205	0.1515	0.2504	NA	NA	NA	NA	NA
ENSG00000084628	NKAIN1	0.424926	0.47925	0.424933	0.4722	0.465308	0.261889	0.276778	0.202154
ENSG00000084636	COL16A1	0.9552	NA	NA	NA	0.983	1	0.99	0.974
ENSG00000084676	NCOA1	0.833643	0.851167	0.885417	0.7889	0.857	0.614444	0.645333	0.601077
ENSG00000084731	KIF3C	0.649	0.7654	0.908077	0.8124	0.721462	0.936333	0.950111	0.948769
ENSG00000084754	HADHA	0.468074	0.43595	0.423133	0.43485	0.453385	0.485444	0.490889	0.606462
ENSG00000084764	MAPRE3	0.406053	0.3426	0.313091	0.333211	0.373231	0.331778	0.332625	0.336308
ENSG00000085117	CD82	0.177154	0.35735	0.3794	0.3454	0.347154	0.1334	0.20825	0.186
ENSG00000085377	PREP	0.769185	0.72275	0.7256	0.7554	0.777615	0.828	0.837375	0.824385
ENSG00000085491	SLC25A24	0.0118519	0.00925	0.0134	0.0118	0.012	0.0281111	0.03025	0.0220833
ENSG00000085514	PILRA	NA	NA	NA	NA	NA	0.5445	1	NA
ENSG00000085563	ABCB1	NA	NA	NA	0.212	NA	NA	NA	NA
ENSG00000085999	RAD54L	1	1	1	1	1	NA	NA	NA
ENSG00000086062	B4GALT1	0.1525	NA	0.113333	0.147737	0.152556	NA	NA	NA
ENSG00000086065	CHMP5	0.12637	0.1255	0.1318	0.1309	0.128462	0.0986667	0.0981111	0.0872308
ENSG00000086102	NFX1	0.257852	0.3221	0.3556	0.43235	0.492	0.458	0.434333	0.403154
ENSG00000086189	DIMT1	0.875889	0.8745	0.8818	0.8606	0.864462	0.708	0.668	0.759375
ENSG00000086205	FOLH1	NA	NA	NA	1	0.636	0.9765	0.926222	0.947154
ENSG00000086232	EIF2AK1	0.994037	0.9912	0.988667	0.99405	0.992692	0.997444	0.999	0.998583
ENSG00000086475	SEPHS1	0.713704	0.6918	0.688133	0.685	0.671538	0.721111	0.735556	0.777154
ENSG00000086504	MRPL28	0.480111	0.47685	0.473933	0.46215	0.396462	0.487556	0.529	0.63525
ENSG00000086589	RBM22	0.749444	0.90445	0.8628	0.853	0.830231	0.966333	0.958444	0.973308
ENSG00000086598	TMED2	0.35963	0.35315	0.368133	0.361	0.353231	0.128889	0.143667	0.127769
ENSG00000086619	ERO1B	0.724	0.7125	0.593	0.491	0.628667	0.767667	0.72625	0.639333
ENSG00000086696	HSD17B2	NA	NA	0.805	NA	0.76	NA	0.764	NA
ENSG00000086717	PPEF1	NA	NA	NA	NA	1	1	0.784333	1
ENSG00000087053	MTMR2	0.145111	0.2505	0.238667	0.2672	0.289615	0.287667	0.269333	0.246769
ENSG00000087076	HSD17B14	0.844714	0.88555	0.815533	0.9075	0.860462	NA	0.6265	0.677
ENSG00000087077	TRIP6	1	1	1	1	1	1	1	0.858667
ENSG00000087085	ACHE	NA	NA	NA	NA	NA	0.9225	0.92025	0.9395
ENSG00000087095	NLK	0.715037	0.71925	0.725933	0.72935	0.713769	0.721667	0.724667	0.734538
ENSG00000087206	UIMC1	0.0847778	0.0804	0.044	0.0733	0.0734615	0.389667	0.393111	0.173615
ENSG00000087250	MT3	NA	NA	NA	NA	NA	0.92225	0.919	0.922333
ENSG00000087253	LPCAT2	NA	1	0.15	0.6484	0.705636	0.6885	0.818	0.675714
ENSG00000087263	OGFOD1	0.153074	0.17675	0.175933	0.176	0.176231	0.249111	0.210125	0.215083
ENSG00000087266	SH3BP2	0.312423	0.4025	0.4376	0.490357	0.403615	0.33975	0.3475	0.365091
ENSG00000087269	NOP14	0.646963	0.66435	0.636933	0.6187	0.706538	0.774667	0.737556	0.802385
ENSG00000087448	KLHL42	0.517074	0.5467	0.547067	0.56675	0.588769	0.690778	0.705556	0.707154
ENSG00000087502	ERGIC2	0.116667	0.1214	0.131467	0.12185	0.136923	0.0685556	0.0712222	0.0716923
ENSG00000087586	AURKA	0.631148	0.626	0.6152	0.6261	0.615769	0.672333	0.637	0.552333
ENSG00000087995	METTL2A	0.332556	0.38715	0.4052	0.3663	0.372462	0.567889	0.566222	0.581923
ENSG00000088035	ALG6	0.170444	0.17105	0.159867	0.190263	0.184538	0.212889	0.2255	0.209667
ENSG00000088682	COQ9	0.938593	0.8985	0.931	0.9101	0.897846	0.887556	0.909556	0.965462
ENSG00000088766	CRLS1	0.0512222	0.0782	0.0799333	0.0787	0.103231	0.0916667	0.0852222	0.0814615
ENSG00000088812	ATRN	0.220148	0.21945	0.208333	0.2101	0.215385	0.314333	0.332	0.330462
ENSG00000088836	SLC4A11	1	0	NA	NA	NA	NA	NA	NA
ENSG00000088876	ZNF343	NA	0.616889	0.657615	0.567333	0.643333	0.48425	0.408125	0.4559
ENSG00000088881	EBF4	NA	0.530667	0.581	0.67775	0.698455	0.813889	0.85525	0.756455
ENSG00000088992	TESC	0.642148	0.693474	0.658	0.633	NA	0.7475	0.842	0.773333
ENSG00000089022	MAPKAPK5	0.0501852	0.06795	0.0682	0.0567	0.0627692	0.196111	0.15675	0.188231
ENSG00000089063	TMEM230	0.00188889	0.0062	0.0106	0.00665	0.00630769	0.0264444	0.0245556	0.012
ENSG00000089091	DZANK1	0.503167	0.442917	0.5672	0.504889	0.477	0.620714	0.560333	0.571222
ENSG00000089123	TASP1	0.851333	0.8035	0.713714	0.8018	0.767333	0.876429	0.896429	0.922455
ENSG00000089159	PXN	0.962926	0.978824	1	1	1	0.139667	0.140667	0.148308
ENSG00000089234	BRAP	0.538333	0.7165	0.820733	0.67535	0.763308	0.580778	0.472	0.404769
ENSG00000089351	GRAMD1A	0.504704	0.5354	0.517533	0.5054	0.545615	0.465222	0.488778	0.46
ENSG00000089639	GMIP	1	NA	NA	1	0.938333	1	1	1
ENSG00000089682	RBM41	0.220926	0.2404	0.227733	0.24855	0.247077	0.364444	0.35225	0.3529
ENSG00000089692	LAG3	0.698667	0.715	0.788	NA	NA	NA	NA	NA
ENSG00000089723	OTUB2	NA	0.696615	0.7075	0.591	0.727333	0.713125	0.696571	0.6344
ENSG00000089737	DDX24	0.00959259	0.0096	0.0112	0.00865	0.00915385	0.00855556	0.0108889	0.01
ENSG00000089820	ARHGAP4	0.98137	1	NA	NA	NA	NA	NA	NA
ENSG00000090006	LTBP4	1	1	1	1	1	1	1	1
ENSG00000090020	SLC9A1	0.54525	0.356	NA	NA	NA	0.148556	0.202667	0.173333
ENSG00000090054	SPTLC1	0.916444	0.90225	0.901133	0.90765	0.912846	0.783	0.804778	0.784308
ENSG00000090061	CCNK	0	NA	NA	NA	NA	NA	NA	NA
ENSG00000090097	PCBP4	0.878444	0.8894	0.8892	0.89485	0.906077	0.970333	0.960667	0.954923
ENSG00000090104	RGS1	NA	NA	NA	NA	0.865	NA	NA	NA
ENSG00000090339	ICAM1	NA	NA	NA	1	1	NA	NA	1
ENSG00000090487	SPG21	1	1	1	0.9998	1	1	1	1
ENSG00000090530	P3H2	0.588037	1	0.4845	0.76	0.675182	NA	NA	NA
ENSG00000090581	GNPTG	0.443667	0.4238	0.457067	0.46685	0.455462	0.42775	0.46725	0.422667
ENSG00000090971	NAT14	0.852852	0.8373	0.823867	0.83735	0.813077	0.772778	0.762778	0.794769
ENSG00000090975	PITPNM2	0.208	NA	NA	NA	NA	0.389	0.5125	0.444125
ENSG00000091039	OSBPL8	0.488148	0.5109	0.525733	0.5041	0.441462	0.617778	0.580222	0.649385
ENSG00000091073	DTX2	0.8538	1	1	1	0.693	NA	NA	NA
ENSG00000091127	PUS7	0.349222	0.3932	0.361667	0.34675	0.415923	0.175667	0.194	0.148692
ENSG00000091136	LAMB1	0.645852	0.66155	0.644067	0.6516	0.640231	0.677444	0.665125	0.647154
ENSG00000091137	SLC26A4	NA	0	NA	NA	NA	NA	NA	NA
ENSG00000091428	RAPGEF4	NA	NA	NA	NA	0.39	0.671667	0.709111	0.686231
ENSG00000091542	ALKBH5	1	1	1	1	1	0.999111	1	0.999385
ENSG00000091622	PITPNM3	NA	0.6335	NA	NA	NA	0.458333	0.498222	0.449846
ENSG00000091640	SPAG7	1	0.99955	0.9996	1	1	0.997556	1	1
ENSG00000091651	ORC6	0.815667	0.76435	0.706067	0.7464	0.771769	1	1	0.898455
ENSG00000091656	ZFHX4	NA	1	1	1	1	1	1	1
ENSG00000091732	ZC3HC1	0.999667	0.9485	0.999333	1	0.999462	1	1	0.923077
ENSG00000091844	RGS17	0.4815	0.6055	0.5545	0.25	NA	0.661444	0.646333	0.715
ENSG00000091947	TMEM101	0.754963	0.78575	0.780667	0.7822	0.771231	0.798375	0.778625	0.810167
ENSG00000091986	CCDC80	NA	0.03475	0.0330909	0.031	0.0396923	0.046	0.0403333	0.0448
ENSG00000092020	PPP2R3C	0.818741	0.82135	0.803267	0.8154	0.792	0.866333	0.856333	0.881615
ENSG00000092036	HAUS4	0.506074	0.48815	0.477733	0.48115	0.475769	0.381	0.402833	0.431778
ENSG00000092051	JPH4	0.988852	1	1	1	1	1	1	1
ENSG00000092096	SLC22A17	0.938259	0.8918	0.858267	0.861	0.901923	0.468778	0.576667	0.517923
ENSG00000092108	SCFD1	0.762852	0.7544	0.748267	0.7558	0.743385	0.747889	0.757667	0.79
ENSG00000092140	G2E3	0.337593	0.362	0.3468	0.34415	0.326923	0.417222	0.432778	0.486083
ENSG00000092148	HECTD1	0.551519	0.5568	0.561133	0.56425	0.548077	0.592889	0.587333	0.585615
ENSG00000092201	SUPT16H	0.791259	0.82175	0.843133	0.8244	0.812231	0.802111	0.816	0.821231
ENSG00000092445	TYRO3	0.153926	0.19645	0.2246	0.20305	0.205154	0.187667	0.247875	0.186231
ENSG00000092470	WDR76	0.211111	0.322	0.300867	0.2329	0.262	0.159	0.15	0.122667
ENSG00000092529	CAPN3	NA	NA	NA	NA	NA	NA	NA	0.131
ENSG00000092847	AGO1	0.677	0.7218	0.774133	0.7857	0.650308	0.411556	0.397	0.347308
ENSG00000092853	CLSPN	0.0651852	0.0877	0.0794667	0.07615	0.0754615	0.3605	0.36275	0.206333
ENSG00000092929	UNC13D	0.974167	NA	NA	NA	NA	NA	NA	NA
ENSG00000092964	DPYSL2	0.997704	0.9969	0.9994	0.99975	0.999923	1	1	0.999769
ENSG00000092978	GPATCH2	0.175963	0.1522	0.225867	0.2576	0.264385	0.255111	0.273222	0.305385
ENSG00000093000	NUP50	0.495	0.51695	0.5196	0.4994	0.492615	0.458222	0.527667	0.465231
ENSG00000093072	ADA2	0.0252222	0.0224211	0.0324667	0.0231818	0.04975	NA	NA	NA
ENSG00000094841	UPRT	1	0.95	1	1	1	1	0.888889	1
ENSG00000094975	SUCO	0.689593	0.6936	0.710733	0.6865	0.633615	0.395222	0.421667	0.373692
ENSG00000095059	DHPS	1	0.96745	1	1	0.999615	1	1	1
ENSG00000095203	EPB41L4B	0.0037037	0.0045	NA	NA	NA	0.95225	0.960875	0.934636
ENSG00000095370	SH2D3C	NA	NA	NA	1	1	1	1	1
ENSG00000095380	NANS	0.954778	0.950944	0.948133	0.94715	0.949462	0.851	0.858778	0.850385
ENSG00000095397	WHRN	NA	0.459	NA	0.430727	0.505667	0.542	0.573125	0.5235
ENSG00000095752	IL11	NA	NA	NA	0.936273	0.9605	NA	NA	NA
ENSG00000095951	HIVEP1	0.834583	0.843333	0.829286	0.85525	0.843917	0.893375	0.901125	0.897
ENSG00000096060	FKBP5	0.950259	0.9458	0.945733	0.9479	0.946923	NA	NA	0.933
ENSG00000096063	SRPK1	0.0188519	0.01925	0.00933333	0.0136	0.0155385	0.0516667	0.0376667	0.0497692
ENSG00000096080	MRPS18A	0.672667	0.65015	0.675333	0.66335	0.632231	0.570375	0.523111	0.557615
ENSG00000096395	MLN	NA	1	NA	NA	NA	NA	NA	NA
ENSG00000096654	ZNF184	0.773	0.8524	0.797667	0.7945	0.823846	0.868222	0.846333	0.711
ENSG00000096696	DSP	0.589148	0.64585	0.630182	0.592	0.641846	0.78	0.674	0.654
ENSG00000096746	HNRNPH3	0.694889	0.86265	0.952933	0.83235	0.906692	0.697667	0.684889	0.575308
ENSG00000096872	IFT74	0.74263	0.76895	0.753533	0.7689	0.740923	0.742667	0.729625	0.771667
ENSG00000096996	IL12RB1	NA	0.023	NA	NA	NA	NA	NA	0.009
ENSG00000097007	ABL1	0.997037	1	1	1	0.999846	1	1	1
ENSG00000097033	SH3GLB1	0.169444	0.2804	0.303467	0.31255	0.264846	0.298778	0.300889	0.301077
ENSG00000099246	RAB18	0.16863	0.20095	0.195867	0.1872	0.174538	0.0986667	0.103	0.0956154
ENSG00000099326	MZF1	0.367043	0.41175	0.463143	0.449158	0.498077	0.542625	0.552429	0.5183
ENSG00000099330	OCEL1	1	1	1	1	1	1	1	1
ENSG00000099331	MYO9B	0.0184815	0.019	0.0530667	0.0150526	0.0538462	0.186667	0.257	0.357
ENSG00000099365	STX1B	0.224059	0.199125	0.183429	0.188	0.294	0.281778	0.286222	0.292615
ENSG00000099624	ATP5F1D	0.999852	0.9996	1	0.9997	0.999692	1	1	0.999154
ENSG00000099625	CBARP	NA	0.708286	0.744429	0.717	0.736833	0.801571	0.8105	0.7671
ENSG00000099785	MARCHF2	0.814889	0.789	0.767	0.8004	0.796538	0.918222	0.914222	0.922692
ENSG00000099800	TIMM13	0.0135556	0.01995	0.0205333	0.0157	0.0192308	0.0394444	0.03975	0.0380833
ENSG00000099804	CDC34	0.999815	0.9945	0.998867	1	1	0.529222	0.525778	0.485538
ENSG00000099814	CEP170B	0.448407	0.636	NA	0.4771	0.529875	0.724125	0.671	0.861917
ENSG00000099840	IZUMO4	NA	NA	NA	NA	0.563	0.674571	0.606125	0.6643
ENSG00000099860	GADD45B	0.547	0.469	0.439	0.548857	0.5201	0.4575	0.476	0.582
ENSG00000099901	RANBP1	0.276556	0.29005	0.2808	0.2981	0.279615	0.682444	0.707778	0.813615
ENSG00000099904	ZDHHC8	0.017125	0.0365714	0.04175	0.0769231	0.0705385	0.305625	0.271	0.291818
ENSG00000099917	MED15	0.515963	0.48845	0.515733	0.53125	0.542	0.453375	0.452875	0.432273
ENSG00000099958	DERL3	0.441111	0.526	0.618	0.638563	0.559333	NA	NA	NA
ENSG00000099977	DDT	0.969185	0.95535	0.961133	0.9777	0.972	0.942333	0.960125	0.953308
ENSG00000100014	SPECC1L	0.497556	0.567	0.573733	0.5998	0.554385	0.7365	0.792875	0.861182
ENSG00000100027	YPEL1	0.2545	0.2779	0.2542	0.28115	0.281692	0.351889	0.358	0.350615
ENSG00000100031	GGT1	1	NA	NA	NA	NA	NA	NA	NA
ENSG00000100034	PPM1F	0.688192	0.7	0.694467	0.696	0.686923	0.695625	0.72375	0.718917
ENSG00000100060	MFNG	NA	1	NA	0.966	0.974333	NA	NA	NA
ENSG00000100068	LRP5L	0.17204	0.161733	0.391417	0.287737	0.241308	0.231	NA	NA
ENSG00000100077	GRK3	0.494185	0.62005	0.594733	0.586263	0.599273	0.762444	0.769667	0.873231
ENSG00000100092	SH3BP1	0.999037	1	1	1	1	NA	NA	NA
ENSG00000100099	HPS4	0.049963	0.0424	0.0458	0.0461	0.0408462	0.04075	0.026875	0.06225
ENSG00000100100	PIK3IP1	NA	0.617	NA	0.699625	0.735636	0.808889	0.853375	0.889692
ENSG00000100105	PATZ1	0.54337	0.7373	0.733933	0.7808	0.726846	0.800667	0.786111	0.810308
ENSG00000100116	GCAT	0.0972963	0.108667	0.102	0.0855263	0.0946154	0.1895	0.1355	0.2485
ENSG00000100138	SNU13	0.342593	0.3768	0.381533	0.3433	0.348077	0.668111	0.696	0.742385
ENSG00000100139	MICALL1	0.881148	0.911706	0.9275	0.9047	0.926538	0.883375	0.8685	0.881545
ENSG00000100146	SOX10	NA	NA	0.162	NA	NA	NA	NA	NA
ENSG00000100147	CCDC134	0.370852	0.27405	0.2328	0.288	0.341077	0.114333	0.134444	0.119231
ENSG00000100154	TTC28	0.528	0.528842	0.495667	0.52425	0.549538	0.516625	0.501375	0.4935
ENSG00000100167	SEPTIN3	0.942519	0.897556	0.960333	0.93165	0.980545	0.983	0.996889	0.988462
ENSG00000100196	KDELR3	0.456556	0.524667	0.5164	0.5114	0.502083	0.205111	0.258667	0.265077
ENSG00000100197	CYP2D6	0.69825	NA	1	NA	0.5	0.352667	0.370778	0.196385
ENSG00000100206	DMC1	0.928056	0.930375	0.942417	0.934273	0.9335	0.951833	0.952167	0.928
ENSG00000100221	JOSD1	0.706926	0.7974	0.8686	0.8056	0.723692	0.909444	0.923111	0.972769
ENSG00000100225	FBXO7	0.97363	0.95275	1	0.9629	0.982231	1	1	0.977
ENSG00000100226	GTPBP1	0.109815	0.04915	0.0599333	0.03605	0.047	0.02175	0.02325	0.0174545
ENSG00000100227	POLDIP3	0.600259	0.61975	0.6402	0.62865	0.609462	0.486111	0.47	0.466923
ENSG00000100228	RAB36	NA	0.593	0.517429	0.498833	0.5142	0.5315	0.565875	0.567273
ENSG00000100239	PPP6R2	0.117593	0.13	0.128333	0.11675	0.112692	0.144	0.158	0.170615
ENSG00000100241	SBF1	0.16537	0.13265	0.127667	0.16735	0.163	0.139222	0.154	0.140462
ENSG00000100246	DNAL4	0.661926	0.63285	0.603333	0.59995	0.622769	0.381	0.377111	0.316462
ENSG00000100271	TTLL1	0.916783	0.87505	0.8678	0.8656	0.936462	0.876111	0.788625	0.856769
ENSG00000100297	MCM5	0.0411111	0.0589	0.0658	0.0493	0.0625385	NA	NA	0.054
ENSG00000100300	TSPO	0.924154	0.736933	0.679167	0.936944	0.861167	0.235444	0.140667	0.148769
ENSG00000100304	TTLL12	0.704185	0.7355	0.794	0.7758	0.682385	0.905	0.919571	0.950125
ENSG00000100311	PDGFB	0.612667	NA	NA	0.634429	0.71575	0.53575	0.477375	0.531364
ENSG00000100324	TAB1	0.0274444	0.02975	0.0318	0.05315	0.0556154	0.0613333	0.1235	0.03675
ENSG00000100325	ASCC2	1	0.9964	0.997867	1	0.994462	1	1	1
ENSG00000100342	APOL1	NA	1	NA	NA	NA	NA	NA	NA
ENSG00000100344	PNPLA3	0.633741	0.6075	NA	0.754	0.723846	1	1	1
ENSG00000100348	TXN2	0.957185	0.958	0.994733	0.9679	0.974462	0.970375	0.95825	0.9365
ENSG00000100353	EIF3D	0.549444	0.5695	0.6032	0.58635	0.520308	0.327	0.286	0.291231
ENSG00000100362	PVALB	1	1	NA	0.82275	NA	NA	NA	1
ENSG00000100372	SLC25A17	0.0810741	0.0772	0.0853333	0.072	0.0741538	0.0691111	0.0575	0.0676154
ENSG00000100380	ST13	0.465074	0.4772	0.474133	0.4622	0.411692	0.162333	0.178889	0.154846
ENSG00000100429	HDAC10	0.361857	0.560714	0.567167	0.500167	0.5355	0.686167	0.485571	0.583778
ENSG00000100433	KCNK10	NA	0.434143	0.50575	NA	0.528	0.509444	0.55225	0.463462
ENSG00000100439	ABHD4	0.485185	0.4848	0.472	0.49035	0.513308	0.767	0.842333	0.826462
ENSG00000100445	SDR39U1	0.999593	1	1	1	1	1	1	1
ENSG00000100479	POLE2	0.788185	0.77615	0.776667	0.74135	0.761462	0.525	0.75275	0.5775
ENSG00000100483	VCPKMT	0.627185	0.63	0.6596	0.6114	0.631231	0.652	0.671875	0.656167
ENSG00000100490	CDKL1	NA	NA	NA	NA	NA	NA	0.838	NA
ENSG00000100504	PYGL	0.00037037	0.00195	0.0024	0.0033	0.00238462	0	0	0.00184615
ENSG00000100519	PSMC6	0.00707407	0.01525	0.00933333	0.00855	0.0111538	0.00988889	0.00822222	0.00715385
ENSG00000100522	GNPNAT1	0.625556	0.6153	0.587	0.6345	0.626769	0.469444	0.514	0.477846
ENSG00000100523	DDHD1	NA	0.29	0.303	0.352	0.1782	0.136667	0.125667	0.125231
ENSG00000100532	CGRRF1	0.711	0.7832	0.787267	0.7075	0.717077	0.911444	0.892222	0.905692
ENSG00000100583	SAMD15	NA	0.376	0.338667	0.5296	0.4255	0.437571	0.548857	0.50125
ENSG00000100596	SPTLC2	0.483407	0.542789	0.559714	0.5735	0.563077	0.415333	0.442	0.396077
ENSG00000100604	CHGA	0.999308	NA	NA	NA	1	1	1	1
ENSG00000100632	ERH	0.736296	0.7302	0.722333	0.7339	0.722462	0.356556	0.354556	0.306385
ENSG00000100644	HIF1A	0.716889	0.6893	0.675333	0.6936	0.574077	0.468444	0.459444	0.521
ENSG00000100711	ZFYVE21	0.791481	0.7067	0.728267	0.74915	0.776154	0.667778	0.623778	0.614833
ENSG00000100744	GSKIP	0.734778	0.7366	0.757933	0.77475	0.794231	0.776	0.781222	0.768692
ENSG00000100764	PSMC1	0.0295185	0.03305	0.0274	0.025	0.022	0.0126667	0.0123333	0.0123846
ENSG00000100813	ACIN1	1	0.9929	0.9996	1	1	1	1	1
ENSG00000100814	CCNB1IP1	0.920037	0.9113	0.923533	0.8953	0.778077	0.888889	0.924778	0.952077
ENSG00000100815	TRIP11	0.262852	0.36565	0.331133	0.318263	0.295615	0.576	0.569125	0.588857
ENSG00000100842	EFS	1	1	1	1	1	NA	1	1
ENSG00000100867	DHRS2	NA	NA	NA	NA	NA	0.773	0.790667	0.78
ENSG00000100883	SRP54	0.511815	0.48795	0.503533	0.50155	0.343615	1	0.836778	0.923077
ENSG00000100906	NFKBIA	0.992926	0.9477	0.976267	0.9643	0.958154	0.596	0.615	0.510385
ENSG00000100916	BRMS1L	0.00344444	0.0011	0.00153333	0.00485	0.00515385	0.013	0.000888889	0.00723077
ENSG00000100949	RABGGTA	0.863926	1	0.947067	0.93205	1	1	1	1
ENSG00000101000	PROCR	0.263296	0.534895	0.643929	0.469389	0.540917	0.92425	0.8565	0.856
ENSG00000101004	NINL	0.631074	0.5421	0.486667	0.54105	0.458615	0.554111	0.65225	0.792083
ENSG00000101017	CD40	0.0458182	0.07525	0.0625	0.0605	NA	NA	NA	NA
ENSG00000101052	IFT52	0.0741111	0.0527	0.0754	0.0388	0.0552308	0.192111	0.053	0.117615
ENSG00000101079	NDRG3	0.888815	0.9293	0.953467	0.9368	0.850846	0.663333	0.633556	0.649538
ENSG00000101098	RIMS4	0.94937	0.882667	NA	0.98075	0.978857	0.982222	0.937625	0.920417
ENSG00000101109	STK4	0.979074	0.98265	0.9812	0.98395	0.981308	0.994	0.986875	0.952
ENSG00000101134	DOK5	0.936038	1	NA	1	1	1	0.930444	0.990615
ENSG00000101146	RAE1	0.43963	0.45365	0.4602	0.4413	0.447308	0.564333	0.619444	0.573231
ENSG00000101150	TPD52L2	0.755667	0.74565	0.779933	0.7795	0.756231	0.682778	0.702889	0.706231
ENSG00000101166	PRELID3B	0.674148	0.715	0.6924	0.6495	0.667538	0.834556	0.796	0.795538
ENSG00000101180	HRH3	0.353	0.555	NA	NA	NA	NA	1	NA
ENSG00000101182	PSMA7	0.823852	0.81885	0.8164	0.814	0.810308	0.910333	0.907889	0.910154
ENSG00000101190	TCFL5	0.836852	0.92015	0.9148	0.92585	0.911692	0.801889	0.814375	0.821833
ENSG00000101194	SLC17A9	0.0415	NA	NA	NA	NA	NA	NA	NA
ENSG00000101197	BIRC7	NA	NA	NA	NA	0.472	NA	NA	NA
ENSG00000101198	NKAIN4	0.525037	0.5099	0.441786	0.55065	0.514077	0.81675	0.8625	0.747375
ENSG00000101204	CHRNA4	NA	NA	NA	NA	NA	0.185167	0.130429	0.336778
ENSG00000101213	PTK6	NA	0.828	NA	NA	1	NA	NA	NA
ENSG00000101224	CDC25B	0.996852	0.999053	1	1	1	1	1	1
ENSG00000101255	TRIB3	1	1	1	1	1	1	1	1
ENSG00000101311	FERMT1	0.866074	0.753	NA	NA	NA	NA	NA	NA
ENSG00000101335	MYL9	0.107926	0.1083	0.117133	0.105053	0.103308	0.0105	0.00575	0.0064
ENSG00000101346	POFUT1	0.840556	0.8296	0.816	0.8281	0.827615	0.7845	0.788625	0.753667
ENSG00000101353	MROH8	NA	1	0.701	0.619667	0.5798	0.694	0.515	0.7268
ENSG00000101361	NOP56	0.955	0.94185	0.944867	0.93015	0.934231	0.869667	0.874444	0.910538
ENSG00000101363	MANBAL	1	1	0.998933	0.99915	1	0.999556	0.997889	1
ENSG00000101365	IDH3B	0.982259	0.97595	0.976	0.9751	0.977846	0.960333	0.949111	0.966769
ENSG00000101384	JAG1	0.481222	0.46755	0.471067	0.47085	0.443385	0.372444	0.375556	0.375154
ENSG00000101425	BPI	NA	NA	NA	NA	NA	NA	1	1
ENSG00000101439	CST3	0.003	0.00405	0.0036	0.0037	0.00415385	0.00275	0.00275	0.00316667
ENSG00000101443	WFDC2	0.768	0.8197	0.849643	0.81255	0.795455	0.897333	0.87675	0.883917
ENSG00000101448	EPPIN	NA	1	NA	NA	NA	NA	NA	NA
ENSG00000101457	DNTTIP1	0.774148	0.7704	0.789933	0.7908	0.813615	0.757	0.81425	0.810692
ENSG00000101464	PIGU	0.465519	0.3655	0.3028	0.32635	0.291	0.20825	0.230333	0.229077
ENSG00000101544	ADNP2	0.981741	0.96475	0.9666	0.95815	0.966308	0.819667	0.7	0.738692
ENSG00000101558	VAPA	0.0994815	0.1207	0.118067	0.11055	0.115385	0.125	0.132333	0.125538
ENSG00000101574	METTL4	0.555296	0.5905	0.560533	0.599947	0.576538	0.619	0.677	0.69075
ENSG00000101596	SMCHD1	0.937185	0.94915	0.939067	0.93455	0.931231	0.975	0.973667	0.964615
ENSG00000101639	CEP192	0.801667	0.84315	0.930467	0.740737	0.892231	0.8	0.4726	0.5
ENSG00000101680	LAMA1	0.704259	0.7208	0.741067	0.71	0.721462	0.7944	0.693333	0.7906
ENSG00000101745	ANKRD12	0.161824	0.253706	0.215643	0.162067	0.157615	0.120444	0.119667	0.134692
ENSG00000101773	RBBP8	0.927296	0.95775	0.9368	0.9562	0.863923	1	0.933571	0.9354
ENSG00000101812	H2BW2	NA	0.773727	0.790583	0.8036	0.810923	0.83275	0.84375	0.857182
ENSG00000101842	VSIG1	NA	0	NA	NA	0	NA	NA	0
ENSG00000101940	WDR13	0.0353333	0.0686316	0.0984667	0.08795	0.0971538	0.408125	0.452375	0.479182
ENSG00000101958	GLRA2	NA	NA	NA	NA	NA	0.559667	0.576556	0.612077
ENSG00000101986	ABCD1	NA	NA	NA	0.58825	0.550667	NA	NA	NA
ENSG00000102007	PLP2	0.543714	0.516	NA	0.494	0.638714	0.485857	0.430222	0.431846
ENSG00000102030	NAA10	0.0118889	0.0148	0.0188667	0.01825	0.025	0.065	0.0495	0.052
ENSG00000102038	SMARCA1	0.734	0.80465	0.8134	0.7794	0.729077	1	0.975667	0.998385
ENSG00000102119	EMD	0.737926	0.6079	0.6454	0.6021	0.623615	0.602889	0.68925	0.708667
ENSG00000102125	TAZ	0.987519	0.9463	0.955467	0.96995	1	0.941	1	0.858
ENSG00000102144	PGK1	0.012963	0.02065	0.0194	0.0287	0.0312308	0.0592222	0.063	0.0563846
ENSG00000102172	SMS	0.555407	0.57115	0.5266	0.5854	0.648462	0.645556	0.623444	0.572692
ENSG00000102178	UBL4A	0.99937	1	1	1	1	1	1	1
ENSG00000102230	PCYT1B	0.460259	0.623867	0.769667	NA	0.813	0.768	0.8235	0.799875
ENSG00000102265	TIMP1	0.895741	0.89895	0.896133	0.89845	0.897385	0.894833	0.886	0.921818
ENSG00000102271	KLHL4	0.69108	NA	NA	NA	0.616	0.542429	0.575857	0.616429
ENSG00000102290	PCDH11X	NA	NA	0.594	NA	NA	0.702714	0.663	0.6921
ENSG00000102316	MAGED2	0.710074	0.7502	0.754867	0.81485	0.777385	0.857667	0.843889	0.865077
ENSG00000102349	KLF8	0.459778	0.465714	0.5292	0.72	0.534	0.434444	0.435556	0.446
ENSG00000102359	SRPX2	NA	NA	NA	0.344	0.2668	NA	0.296	0.318
ENSG00000102384	CENPI	0.738037	0.74105	0.736533	0.71555	0.727846	NA	NA	0.872
ENSG00000102401	ARMCX3	0.661556	0.89455	0.9118	0.97405	0.953154	0.726333	0.748889	0.735615
ENSG00000102409	BEX4	0.821481	0.821	0.828867	0.82185	0.815077	0.831333	0.819333	0.859846
ENSG00000102452	NALCN	NA	NA	NA	NA	NA	0.576222	0.535556	0.510385
ENSG00000102466	FGF14	NA	NA	NA	NA	0.15	0.209667	0.256667	0.237154
ENSG00000102580	DNAJC3	0.820556	0.842	0.8342	0.8857	0.887077	0.381222	0.497667	0.430615
ENSG00000102753	KPNA3	0.996778	0.9992	0.999267	0.99895	0.999	0.996222	0.991778	0.993846
ENSG00000102763	VWA8	0.251259	0.31695	0.313333	0.32395	0.326692	0.135778	0.156778	0.141231
ENSG00000102781	KATNAL1	0.3055	0.46325	0.456333	0.41125	0.413615	0.627444	0.572333	0.612923
ENSG00000102802	MEDAG	0.571308	NA	NA	NA	NA	0.050375	0.059125	0.0525833
ENSG00000102804	TSC22D1	0.131444	0.0847	0.0708667	0.0791	0.0728462	0.0563333	0.0618889	0.059
ENSG00000102878	HSF4	NA	NA	NA	NA	NA	0.911714	0.946571	1
ENSG00000102886	GDPD3	NA	NA	1	0.9595	1	1	1	1
ENSG00000102898	NUTF2	0.0271111	0.0683	0.0791333	0.1119	0.110077	0.124667	0.131444	0.121385
ENSG00000102901	CENPT	0.977741	1	1	0.98725	1	1	1	1
ENSG00000102904	TSNAXIP1	NA	NA	NA	NA	0.676	0.58	0.173667	0.2758
ENSG00000102924	CBLN1	0.459333	0.323	NA	NA	0.4876	0.507	0.54875	0.56875
ENSG00000102967	DHODH	0.269154	0.303294	0.286364	0.275	0.253	NA	NA	NA
ENSG00000102974	CTCF	1	1	1	1	1	1	1	1
ENSG00000102996	MMP15	0.508222	0.5194	0.512533	0.53095	0.539846	0.634111	0.61625	0.662583
ENSG00000103021	CCDC113	0.248037	0.2281	0.221067	0.2484	0.227154	0.231111	0.217889	0.232846
ENSG00000103024	NME3	0.066963	0.131105	0.140933	0.170842	0.138	0.079	0.099125	0.0755455
ENSG00000103035	PSMD7	0.602185	0.6091	0.585933	0.59175	0.584308	0.706	0.696222	0.712846
ENSG00000103126	AXIN1	0.986185	0.98545	0.9902	0.98015	0.979	0.958429	0.955	0.882273
ENSG00000103148	NPRL3	0.097037	0.154667	0.12	0.159231	0.116364	NA	NA	NA
ENSG00000103160	HSDL1	0.716741	0.7423	0.7304	0.74135	0.762692	0.762444	0.754444	0.732231
ENSG00000103174	NAGPA	0.7174	NA	0.7396	0.780667	0.6736	NA	0.825	NA
ENSG00000103222	ABCC1	0.814519	0.87385	0.9216	0.88915	0.887846	0.976	1	1
ENSG00000103226	NOMO3	0.428667	0.296167	0.479167	0.321273	0.327	0.245167	0.380571	0.615833
ENSG00000103227	LMF1	0.10825	0.1495	0.149	0.186474	0.191154	0.193	0.243167	0.1744
ENSG00000103249	CLCN7	0.282593	0.293	0.314929	0.329667	0.348154	0.41525	0.439875	0.415091
ENSG00000103264	FBXO31	0.639091	0.565333	0.633556	0.666	0.6396	0.80175	0.772286	0.8045
ENSG00000103313	MEFV	NA	1	1	NA	NA	NA	NA	1
ENSG00000103316	CRYM	0.00496154	0	0.0455	0	0	0	0	0
ENSG00000103353	UBFD1	0.311963	0.29305	0.297733	0.2933	0.294462	0.276	0.289667	0.298077
ENSG00000103356	EARS2	0.602444	0.6158	0.623267	0.61495	0.610385	0.637111	0.634111	0.626769
ENSG00000103363	ELOB	0.067037	0.0878	0.108133	0.11765	0.120538	0.0852222	0.0784444	0.0743846
ENSG00000103365	GGA2	0.999481	0.9998	1	0.99755	1	1	1	1
ENSG00000103381	CPPED1	0.185667	0.231615	0.213909	0.198211	0.201538	0.3115	0.271	0.2886
ENSG00000103449	SALL1	0.84963	0.8682	0.8558	0.87295	0.8711	0.652875	0.703857	0.710833
ENSG00000103485	QPRT	0.791481	0.9202	0.960733	0.9169	0.968077	1	1	1
ENSG00000103496	STX4	0.790778	0.730105	0.694733	0.66755	0.708538	0.641375	0.639	0.629333
ENSG00000103502	CDIPT	0.825444	0.84775	0.8438	0.84875	0.851	0.845	0.855125	0.869583
ENSG00000103507	BCKDK	0.0673333	0.0745	0.0904	0.0858	0.0721538	0.234444	0.202667	0.183154
ENSG00000103510	KAT8	0.717852	0.6573	0.6424	0.7235	0.750692	0.826556	0.799556	0.797231
ENSG00000103550	KNOP1	0.227852	0.21935	0.228467	0.2035	0.205923	0.25	0.252	0.288083
ENSG00000103642	LACTB	0.737667	0.60125	0.6609	0.63695	0.602692	0.853667	0.851111	0.867077
ENSG00000103671	TRIP4	0.993963	0.9914	0.9916	0.99375	0.994923	0.993222	0.992	0.990385
ENSG00000103740	ACSBG1	NA	NA	NA	NA	NA	0.049125	0.046	0.0407692
ENSG00000103811	CTSH	0.183222	0.133167	0.1313	0.164474	0.141091	0.00388889	0.009	0.00684615
ENSG00000103876	FAH	0.0386296	0.0331579	0.0359333	0.0323	0.0328462	0.0585	0.077375	0.067625
ENSG00000103888	CEMIP	NA	NA	NA	NA	0.4975	0.737	0.6155	0.6925
ENSG00000103942	HOMER2	0.0835556	0.174133	0.1857	0.182429	0.2105	0.369	0.33975	0.361462
ENSG00000104112	SCG3	0.476111	0.487	NA	NA	0.815	0.661667	0.653889	0.669
ENSG00000104142	VPS18	0.71863	0.65915	0.6112	0.630437	0.681308	0.530667	0.525889	0.522692
ENSG00000104218	CSPP1	0.90524	0.845222	0.938667	0.866462	0.945417	1	0.905556	0.8732
ENSG00000104324	CPQ	NA	NA	NA	0	0	0.878444	0.88	0.876385
ENSG00000104327	CALB1	0.771792	0.621	NA	NA	0.715667	0.545333	0.548778	0.523538
ENSG00000104331	IMPAD1	0.974667	0.96365	0.963667	0.97695	0.993923	0.992444	0.987667	0.995462
ENSG00000104341	LAPTM4B	0.00155556	0.001	0.00166667	0.00145	0.00107692	0.00133333	0.001	0.00130769
ENSG00000104356	POP1	0.55787	0.711333	0.80625	0.643	0.546571	NA	NA	NA
ENSG00000104375	STK3	1	1	1	1	1	0.5	1	0.5
ENSG00000104381	GDAP1	0.81937	0.864056	0.926733	0.888222	0.831769	0.864111	0.890333	0.881769
ENSG00000104427	ZC2HC1A	0.431667	0.4892	0.543067	0.49015	0.424154	0.544778	0.505667	0.547538
ENSG00000104450	SPAG1	NA	NA	NA	0.557	0.441333	0.566	0.661667	0.6685
ENSG00000104529	EEF1D	0.638963	0.60275	0.591733	0.6091	0.622385	0.624	0.609	0.623
ENSG00000104549	SQLE	0.673074	0.65195	0.669733	0.6566	0.678538	0.705778	0.723333	0.736385
ENSG00000104643	MTMR9	0.617111	0.6129	0.580467	0.5784	0.608923	0.709444	0.691222	0.658692
ENSG00000104671	DCTN6	0.868556	0.8655	0.865867	0.8632	0.869308	0.917333	0.921111	0.918077
ENSG00000104687	GSR	0.457333	0.47545	0.4598	0.43345	0.433231	0.415889	0.527778	0.601846
ENSG00000104689	TNFRSF10A	0.524	0.437	NA	0.6043	0.608143	NA	NA	NA
ENSG00000104695	PPP2CB	0.553296	0.5365	0.5458	0.5308	0.514769	0.422778	0.439667	0.416538
ENSG00000104722	NEFM	0.998529	1	1	0.999263	0.997846	0.999444	0.997889	0.999385
ENSG00000104728	ARHGEF10	0.605593	0.55465	0.5562	0.55015	0.560846	0.530833	0.5502	0.513333
ENSG00000104731	KLHDC4	0.96037	0.85485	0.949733	0.933824	0.955462	0.913667	0.843875	0.878667
ENSG00000104805	NUCB1	0.999148	0.99725	0.9926	0.9917	1	0.987125	0.990875	0.986
ENSG00000104824	HNRNPL	0.138444	0.11995	0.115733	0.12005	0.112385	0.0841111	0.0917778	0.0843077
ENSG00000104825	NFKBIB	0.608852	0.587167	0.547286	0.511842	0.519692	0.48	0.568	0.422
ENSG00000104852	SNRNP70	0.754	0.7108	0.690933	0.68385	0.647846	0.641889	0.73275	0.736667
ENSG00000104853	CLPTM1	0.164889	0.1227	0.137	0.12165	0.106154	0.0766667	0.108556	0.105
ENSG00000104863	LIN7B	0.870647	0.830895	0.833	0.827222	0.8825	0.864333	0.875556	0.890846
ENSG00000104889	RNASEH2A	0.413111	0.43185	0.4178	0.4166	0.410154	0.420125	0.4295	0.4062
ENSG00000104904	OAZ1	0.349778	0.56495	0.562	0.56595	0.451769	0.663333	0.711889	0.749154
ENSG00000104946	TBC1D17	0.53863	0.57	0.533933	0.58175	0.596385	0.578625	0.58625	0.604091
ENSG00000104953	TLE6	NA	NA	NA	NA	NA	0.891	0.71	0.951
ENSG00000104973	MED25	0.261593	0.32395	0.317867	0.2699	0.225923	0.0831111	0.0796667	0.0756154
ENSG00000104976	SNAPC2	0.751704	0.757	0.762733	0.74875	0.761923	0.78225	0.745375	0.789182
ENSG00000105088	OLFM2	0.640926	0.8	1	0.474667	0.311182	0.929625	1	1
ENSG00000105135	ILVBL	1	1	1	1	1	1	1	1
ENSG00000105146	AURKC	1	NA	1	1	NA	NA	NA	NA
ENSG00000105171	POP4	0.111519	0.09655	0.0821333	0.0551579	0.0471538	0.0485556	0.03925	0.0357692
ENSG00000105185	PDCD5	0.940222	0.9179	0.916667	0.90085	0.916154	0.852444	0.854222	0.851538
ENSG00000105186	ANKRD27	0.89963	0.9065	0.908933	0.90955	0.906231	0.92275	0.914625	0.928333
ENSG00000105193	RPS16	0.999593	0.99905	0.9996	0.9994	1	1	0.998	1
ENSG00000105251	SHD	NA	NA	NA	NA	0.5895	0.576125	0.536	0.536818
ENSG00000105270	CLIP3	0.34025	0.41705	0.449867	0.4893	0.5846	0.462222	0.499444	0.431846
ENSG00000105281	SLC1A5	0.852593	0.91415	0.909933	0.89255	0.761154	1	1	1
ENSG00000105321	CCDC9	0.245148	0.4044	0.4424	0.38055	0.341385	0.643	0.703	0.5085
ENSG00000105329	TGFB1	NA	NA	NA	0.1995	0.1435	0	0.04	0.0865
ENSG00000105402	NAPA	1	1	1	1	1	1	1	1
ENSG00000105404	RABAC1	0.979259	0.9832	1	0.9881	0.999385	0.997333	1	0.998692
ENSG00000105409	ATP1A3	0.994	NA	NA	1	1	0.998333	0.999	0.999692
ENSG00000105427	CNFN	1	1	1	1	1	NA	NA	NA
ENSG00000105429	MEGF8	1	0.987579	0.9756	1	1	0.937222	0.999	0.918923
ENSG00000105472	CLEC11A	0.989833	0.9972	1	1	1	0.9955	0.989875	1
ENSG00000105486	LIG1	0.372444	0.4208	0.376067	0.3332	0.391846	0.56075	0.546222	0.429833
ENSG00000105509	HAS1	NA	NA	NA	NA	NA	NA	0.659	0.6885
ENSG00000105514	RAB3D	0.738667	0.698	0.676	0.8997	0.833308	0.949143	0.953429	0.9557
ENSG00000105556	MIER2	0.027037	0.0394211	0.0275714	0.02885	0.0389231	0.069	0.055	0.0925
ENSG00000105583	WDR83OS	0.834296	0.83965	0.834267	0.84055	0.816538	0.691889	0.669667	0.657462
ENSG00000105640	RPL18A	0.000777778	0.00025	0.000466667	0.0001	0.000461538	0.000444444	0.000666667	0.000230769
ENSG00000105642	KCNN1	0.3335	0.297	NA	0.267333	0.3288	0.299571	0.4184	0.2834
ENSG00000105647	PIK3R2	0.826778	0.86515	0.921067	0.93515	0.938308	0.953125	0.980625	0.957909
ENSG00000105655	ISYNA1	0.0693704	0.05435	0.0626	0.06245	0.0649231	0.116222	0.1175	0.123
ENSG00000105662	CRTC1	NA	0.055	NA	NA	NA	NA	NA	NA
ENSG00000105669	COPE	0.984852	0.9838	0.997667	0.99195	0.999769	0.966333	0.909778	0.984462
ENSG00000105677	TMEM147	0.600704	0.5678	0.571333	0.555	0.541231	0.544	0.598667	0.629462
ENSG00000105699	LSR	0.167222	0.20615	0.129733	0.217263	0.3147	NA	NA	NA
ENSG00000105701	FKBP8	0.654556	0.68665	0.700133	0.6777	0.658769	0.769778	0.889444	0.831154
ENSG00000105722	ERF	0.70963	0.6408	0.612	0.64435	0.624154	0.217222	0.211444	0.184692
ENSG00000105732	ZNF574	0.238481	0.282	0.296143	0.290895	0.297417	0.418286	0.377167	0.345833
ENSG00000105755	ETHE1	0.804148	0.79335	0.816733	0.8299	0.769462	0.89	0.857375	0.889727
ENSG00000105771	SMG9	0.312333	0.297833	0.301067	0.290556	0.297692	0.261857	0.279875	0.299
ENSG00000105793	GTPBP10	0.367222	0.42315	0.381267	0.35115	0.366692	0.383778	0.393444	0.418538
ENSG00000105810	CDK6	0.473333	0.402706	0.473538	0.46685	0.505615	0.50875	0.67	0.293833
ENSG00000105819	PMPCB	0.194481	0.22885	0.253667	0.24025	0.254077	0.307222	0.335667	0.304846
ENSG00000105825	TFPI2	0.343733	NA	0.35975	0.3932	0.462364	0.654	0.466	0.3095
ENSG00000105829	BET1	0.589852	0.61795	0.627733	0.58415	0.600077	0.719778	0.694667	0.693692
ENSG00000105835	NAMPT	0.280333	0.30005	0.322133	0.2842	0.287462	0.410778	0.409222	0.429077
ENSG00000105851	PIK3CG	NA	NA	NA	NA	NA	0	0.0246667	0.0086
ENSG00000105855	ITGB8	0.894545	NA	0.9086	0.95875	0.960154	0.415444	0.416667	0.259154
ENSG00000105880	DLX5	NA	NA	0.73	0.626571	0.613857	0.79	NA	NA
ENSG00000105887	MTPN	0.728519	0.7283	0.735333	0.7229	0.675769	0.629556	0.664556	0.654846
ENSG00000105889	STEAP1B	0.8226	1	NA	NA	0.9276	NA	NA	NA
ENSG00000105963	ADAP1	0.325813	NA	NA	NA	0.440667	0.513375	0.457125	0.525417
ENSG00000106003	LFNG	0.0827037	0.113	0.112933	0.1903	0.155231	0.0448889	0.066875	0.03125
ENSG00000106013	ANKRD7	NA	NA	0.105	NA	NA	0.047	0.0344	0.0603333
ENSG00000106025	TSPAN12	0.829074	0.78765	0.813733	0.73105	0.724538	0.0171111	0.0238889	0.0169231
ENSG00000106066	CPVL	0.0141852	0.01635	0.0159333	0.0182	0.0166923	0.018	0.0203333	0.0606667
ENSG00000106105	GARS1	0.832222	0.81055	0.796533	0.7918	0.778923	0.857	0.868222	0.885308
ENSG00000106128	GHRHR	0.998731	NA	NA	NA	NA	1	1	1
ENSG00000106261	ZKSCAN1	0.688238	0.67175	0.603467	0.62175	0.633615	0.425222	0.417111	0.381231
ENSG00000106278	PTPRZ1	0.885111	0.9094	0.990467	0.9406	0.934923	0.451111	0.480222	0.397769
ENSG00000106290	TAF6	0.964407	0.9783	0.965733	0.94515	0.944231	0.86825	1	0.949727
ENSG00000106330	MOSPD3	0.599909	0.647786	0.620308	0.59795	0.614	0.631125	0.67	0.426455
ENSG00000106341	PPP1R17	0.8488	0.724	0.639	NA	0.764667	0.786143	0.828857	0.922818
ENSG00000106344	RBM28	0.0935185	0.1276	0.1214	0.1246	0.105308	0.210111	0.203125	0.21525
ENSG00000106351	AGFG2	0.1276	NA	0.141	NA	0.121333	NA	NA	NA
ENSG00000106367	AP1S1	0.599741	0.7359	0.851133	0.7606	0.723615	0.879111	0.873889	0.911077
ENSG00000106384	MOGAT3	NA	1	NA	NA	NA	NA	NA	NA
ENSG00000106392	C1GALT1	0.317593	0.37005	0.365133	0.36765	0.358231	0.196667	0.196444	0.192538
ENSG00000106459	NRF1	0.836923	0.92355	0.956133	0.9182	0.983846	0.61	0.599667	0.585462
ENSG00000106460	TMEM106B	0.12537	0.1744	0.1612	0.16295	0.165154	0.231778	0.237444	0.242769
ENSG00000106524	ANKMY2	0.911407	0.9339	0.953667	0.95485	0.944154	0.969111	0.956	0.979846
ENSG00000106588	PSMA2	0.0652222	0.0944	0.0828	0.07535	0.072	0.117556	0.142444	0.122538
ENSG00000106615	RHEB	0.186407	0.1594	0.1546	0.14945	0.141077	0.224444	0.208111	0.236462
ENSG00000106628	POLD2	0.824963	0.7889	0.7232	0.72565	0.746231	0.753667	0.746125	0.81475
ENSG00000106633	GCK	NA	NA	NA	NA	NA	1	1	1
ENSG00000106635	BCL7B	0.760407	0.8062	0.870333	0.8339	0.822692	0.9455	0.98025	0.983545
ENSG00000106636	YKT6	0.904	0.91085	0.9052	0.8962	0.897846	0.862333	0.893333	0.883231
ENSG00000106665	CLIP2	0.826444	0.84455	0.869067	0.8572	0.857154	0.876125	0.87475	0.88275
ENSG00000106683	LIMK1	0.673222	0.68235	0.698867	0.6754	0.737154	0.799625	0.87925	0.888
ENSG00000106686	SPATA6L	0.139	0.31	0.12775	0.1535	0.313	0.304	0.28675	0.339583
ENSG00000106689	LHX2	1	1	1	1	1	1	0.999778	0.999
ENSG00000106733	NMRK1	0.0526316	NA	NA	0.078	0.0825	0.261333	0.27225	0.23025
ENSG00000106771	TMEM245	0.497111	0.54945	0.556533	0.5509	0.509538	0.580889	0.604889	0.668917
ENSG00000106868	SUSD1	NA	0.664	0.850375	0.7768	0.726917	0.737286	0.893125	0.82825
ENSG00000106992	AK1	0.162556	0.17415	0.1408	0.1607	0.164385	0.148667	0.146333	0.137846
ENSG00000106993	CDC37L1	0.841852	0.8749	0.887333	0.82935	0.876818	0.44	0.461556	0.410462
ENSG00000107105	ELAVL2	0.945154	0.98635	0.968154	0.978842	0.953636	0.887	0.896222	0.895538
ENSG00000107130	NCS1	0.290296	0.341	0.336667	0.3526	0.322231	0.418333	0.421889	0.477231
ENSG00000107165	TYRP1	NA	NA	NA	NA	NA	0.617	0.454	0.0767143
ENSG00000107223	EDF1	0.775259	0.73595	0.748933	0.7367	0.739462	0.607	0.616444	0.603769
ENSG00000107281	NPDC1	0.868074	0.7928	0.832733	0.78165	0.835077	0.892556	0.904	0.932231
ENSG00000107331	ABCA2	NA	0.865	0.8438	0.830636	0.913	0.209667	0.248667	0.198538
ENSG00000107362	ABHD17B	0.0592963	0.0527	0.0533333	0.0854	0.0769231	0.0528889	0.0375556	0.0353077
ENSG00000107371	EXOSC3	0.407111	0.41715	0.407533	0.40855	0.414308	0.252333	0.246444	0.205846
ENSG00000107404	DVL1	0.427407	0.38905	0.417133	0.41695	0.422923	0.229778	0.236444	0.246231
ENSG00000107443	CCNJ	0.67637	0.65685	0.666067	0.6627	0.715923	0.623333	0.619556	0.593769
ENSG00000107485	GATA3	NA	NA	NA	0.2915	NA	NA	NA	NA
ENSG00000107521	HPS1	0.226333	0.3422	0.355867	0.337737	0.3165	0.415	0.495	0.3818
ENSG00000107537	PHYH	0.918296	0.92295	0.976467	0.93985	0.948615	1	0.833556	0.835167
ENSG00000107566	ERLIN1	0.652481	0.6592	0.694067	0.67925	0.632154	0.26	0.273444	0.239
ENSG00000107581	EIF3A	0.961074	0.95485	0.979933	0.9681	0.981077	0.529667	0.517	0.440846
ENSG00000107614	TRDMT1	0.676192	0.62275	0.583933	0.528579	0.575154	0.41375	0.449286	0.4158
ENSG00000107651	SEC23IP	0.268889	0.2648	0.263133	0.2385	0.239385	0.130444	0.127333	0.121769
ENSG00000107669	ATE1	0.577185	0.6299	0.596933	0.6376	0.647	0.467	0.470444	0.450077
ENSG00000107672	NSMCE4A	0.892185	0.88355	0.8752	0.8786	0.857769	0.840889	0.886	0.8435
ENSG00000107771	CCSER2	0.333	0.3317	0.316933	0.34725	0.359231	0.377	0.394444	0.401615
ENSG00000107789	MINPP1	0.0732963	0.04925	0.0534	0.0715	0.0416923	0.0291111	0.0117778	0.0812308
ENSG00000107831	FGF8	NA	1	0.899	0.90375	1	NA	NA	NA
ENSG00000107890	ANKRD26	1	1	1	1	1	0.861333	1	1
ENSG00000107902	LHPP	0.446778	0.43225	0.458933	0.474056	0.421	0.548714	0.617286	0.509
ENSG00000107951	MTPAP	0.242111	0.25185	0.238133	0.2387	0.236308	0.253556	0.265	0.273308
ENSG00000107957	SH3PXD2A	0.546091	NA	NA	0.764	0.805	1	1	1
ENSG00000107968	MAP3K8	0.390583	0.4285	0.371833	0.392333	0.3903	0.382	0.369	0.554667
ENSG00000108010	GLRX3	0.0141481	0.01545	0.0188	0.0183	0.0228462	0.0366667	0.030375	0.0320769
ENSG00000108018	SORCS1	NA	0.604875	0.5746	0.6526	0.632333	0.305778	0.409333	0.357154
ENSG00000108094	CUL2	0.243889	0.2606	0.2718	0.24045	0.281385	0.443667	0.449222	0.564385
ENSG00000108100	CCNY	0.0218519	0.0267	0.0372667	0.0353	0.0275385	0.0538889	0.053	0.055
ENSG00000108175	ZMIZ1	0.988714	0.959615	0.961667	0.979625	1	1	1	1
ENSG00000108179	PPIF	0.842296	0.80865	0.8316	0.8121	0.823385	0.8015	0.76925	0.783333
ENSG00000108256	NUFIP2	0.152778	0.1702	0.168933	0.17215	0.147077	0.103667	0.116778	0.108462
ENSG00000108370	RGS9	NA	NA	NA	0.558	0.567	0.5566	0.63575	0.61575
ENSG00000108406	DHX40	0.67163	0.6875	0.697133	0.66385	0.683154	0.414	0.426444	0.410385
ENSG00000108465	CDK5RAP3	0.999407	0.9996	0.9988	1	1	1	0.937444	0.961923
ENSG00000108468	CBX1	0.444704	0.43285	0.453667	0.43345	0.410308	0.37	0.382222	0.359692
ENSG00000108510	MED13	0.376741	0.3973	0.394133	0.38995	0.399385	0.363778	0.376	0.360462
ENSG00000108528	SLC25A11	0.425481	0.4631	0.438467	0.41585	0.421923	0.228333	0.235889	0.210308
ENSG00000108551	RASD1	NA	1	0.99775	NA	NA	0.956857	0.9145	0.8802
ENSG00000108557	RAI1	NA	0.652556	0.642083	0.63055	0.641846	0.600222	0.561625	0.601
ENSG00000108559	NUP88	0.0473704	0.04875	0.047	0.04465	0.0336923	0.0256667	0.0341111	0.0148462
ENSG00000108582	CPD	0.388333	0.37605	0.375067	0.3971	0.386	0.234	0.259333	0.214385
ENSG00000108590	MED31	0.0393333	0.0404	0.0436	0.03185	0.0336923	0.01	0.0136667	0.0121538
ENSG00000108591	DRG2	0.736778	0.5764	0.549333	0.54945	0.581846	0.5425	0.4875	0.439091
ENSG00000108651	UTP6	0.0504815	0.0796	0.0642667	0.06345	0.0744615	0.128222	0.097375	0.10175
ENSG00000108671	PSMD11	0.401444	0.41955	0.419733	0.44775	0.452846	0.325778	0.326889	0.309231
ENSG00000108679	LGALS3BP	0.652185	0.6478	0.693	0.654579	0.684692	0.715375	0.720625	0.741667
ENSG00000108691	CCL2	0.725667	0.736583	0.703917	0.74575	0.731692	0.751	0.7508	0.747375
ENSG00000108829	LRRC59	0.00274074	0.0055	0.0058	0.00355	0.00546154	0.00711111	0.00488889	0.00384615
ENSG00000108840	HDAC5	0.021037	0.03	0.0325333	0.0321	0.0364615	0.149333	0.144889	0.128308
ENSG00000108861	DUSP3	0.984222	0.9829	0.984933	0.9896	0.988692	0.988222	0.992	0.9905
ENSG00000108950	FAM20A	NA	NA	NA	NA	NA	NA	NA	0.18
ENSG00000108984	MAP2K6	0.188333	0.27365	0.247533	0.23865	0.231615	0.461375	0.479625	0.4768
ENSG00000109062	SLC9A3R1	0.963259	0.98145	0.968467	0.94165	0.974154	1	1	0.714286
ENSG00000109066	TMEM104	0.2535	NA	NA	NA	0.266	NA	NA	NA
ENSG00000109079	TNFAIP1	0.890077	0.9934	1	0.99665	1	0.794889	0.796222	0.768769
ENSG00000109103	UNC119	0.878741	0.87255	0.8654	0.8561	0.858385	0.874556	0.884333	0.884308
ENSG00000109111	SUPT6H	0.460111	0.4693	0.533267	0.4889	0.454846	0.49875	0.60675	0.5407
ENSG00000109118	PHF12	0.471037	0.4531	0.442467	0.44495	0.478308	0.520111	0.499667	0.524
ENSG00000109184	DCUN1D4	0.600148	0.65915	0.727267	0.6523	0.732231	0.853889	0.903556	0.894923
ENSG00000109270	LAMTOR3	0.0588889	0.0824	0.0905333	0.08345	0.111231	0.305	0.304111	0.310846
ENSG00000109501	WFS1	0.93037	0.842333	0.955444	0.946692	0.952	NA	NA	1
ENSG00000109736	MFSD10	0.810074	0.8291	0.8062	0.8017	0.785231	0.807	0.847625	0.840167
ENSG00000109756	RAPGEF2	0.35663	0.3722	0.360067	0.3455	0.329385	0.276889	0.281333	0.278692
ENSG00000109771	LRP2BP	NA	NA	NA	NA	NA	0.242	0.2585	0.195667
ENSG00000109775	UFSP2	0.0795556	0.06715	0.0843333	0.05385	0.0507692	0.0447778	0.0662222	0.113846
ENSG00000109787	KLF3	0.704	0.69225	0.700133	0.64935	0.682385	0.737444	0.754333	0.775462
ENSG00000109814	UGDH	0.86663	0.90055	0.951867	0.9208	0.865538	0.429333	0.415333	0.328
ENSG00000109881	CCDC34	0.807593	0.75935	0.770867	0.79165	0.758154	0.679889	0.704222	0.735154
ENSG00000109917	ZPR1	0.0744444	0.1067	0.1196	0.14555	0.146462	0.276222	0.272889	0.285923
ENSG00000109929	SC5D	0.337593	0.54765	0.490733	0.5258	0.366538	0.775556	0.572333	0.689154
ENSG00000109956	B3GAT1	0.927333	0.9143	0.912667	0.921667	0.894	0.754222	0.815125	0.792231
ENSG00000109971	HSPA8	0.999963	0.9999	0.999867	0.99985	1	0.999889	0.999667	1
ENSG00000109991	P2RX3	NA	NA	0.609	NA	NA	0.57	0.5935	NA
ENSG00000110011	DNAJC4	0.878808	0.899333	0.906	0.88505	0.895077	0.85275	0.856625	0.868636
ENSG00000110025	SNX15	0.772963	0.829	0.8346	0.83175	0.821769	0.88975	0.89	0.885833
ENSG00000110031	LPXN	NA	1	NA	1	NA	0.496125	0.567222	0.567909
ENSG00000110042	DTX4	0.627148	0.71065	0.7626	0.7364	0.656692	0.473556	0.481889	0.436615
ENSG00000110046	ATG2A	0.865	0.883	0.6705	0.6825	0.9058	1	NA	NA
ENSG00000110047	EHD1	0.00884615	0.00923529	0.00946154	0.0082	0.00961539	0.0335714	0.0396667	0.02775
ENSG00000110074	FOXRED1	0.990111	0.9892	0.977733	0.96395	0.979692	0.890857	0.79325	0.575231
ENSG00000110092	CCND1	0.581815	0.60775	0.625667	0.63295	0.611385	0.676286	0.67525	0.657
ENSG00000110104	CCDC86	0.967963	0.978143	1	1	1	NA	1	1
ENSG00000110108	TMEM109	1	1	1	1	1	1	1	1
ENSG00000110171	TRIM3	0.6025	0.608615	0.590778	0.5921	0.796417	0.719375	0.669625	0.865167
ENSG00000110237	ARHGEF17	0.0974	0.10575	0.1068	0.12525	0.11	0.116125	0.14575	0.14425
ENSG00000110315	RNF141	0.607815	0.64425	0.6384	0.61815	0.604615	0.387444	0.388	0.383154
ENSG00000110318	CEP126	NA	NA	NA	NA	NA	0.373286	0.456	0.4901
ENSG00000110321	EIF4G2	0.999963	0.99985	0.9996	0.99995	0.999923	0.999889	1	1
ENSG00000110344	UBE4A	0.452593	0.44135	0.448333	0.44855	0.393	0.237444	0.261111	0.261692
ENSG00000110422	HIPK3	0.723043	0.674467	0.667929	0.685	0.660923	0.595111	0.635222	0.637846
ENSG00000110427	KIAA1549L	NA	NA	NA	NA	0.6665	0.554667	0.522778	0.577462
ENSG00000110446	SLC15A3	0.969037	0.75	1	NA	0.865333	NA	NA	NA
ENSG00000110660	SLC35F2	0.544222	0.60505	0.663	0.565647	0.670143	0.512333	0.781167	0.8066
ENSG00000110693	SOX6	NA	NA	0.8795	0.873667	0.719	0.606	0.643889	0.550462
ENSG00000110696	C11orf58	0.267556	0.268	0.289067	0.26455	0.243769	0.520889	0.513667	0.580846
ENSG00000110711	AIP	0.633519	0.6553	0.637467	0.6471	0.651769	0.665556	0.664222	0.648769
ENSG00000110721	CHKA	0.398519	0.4078	0.379067	0.3872	0.357	0.382111	0.36525	0.357385
ENSG00000110871	COQ5	0.839259	0.8412	0.894533	0.8637	0.868	0.988444	1	0.968615
ENSG00000110888	CAPRIN2	0.940704	0.930158	0.9598	0.97765	0.963231	1	0.955444	0.985308
ENSG00000110987	BCL7A	0.623423	0.60295	0.5892	0.59605	0.622846	0.5815	0.594625	0.598
ENSG00000111057	KRT18	0.837852	0.83615	0.834133	0.8403	0.852154	0.859889	0.887375	0.866
ENSG00000111058	ACSS3	0.149593	0.178158	0.178467	0.1991	0.211231	0.372	0.1875	0.239
ENSG00000111144	LTA4H	0.358889	0.34205	0.320467	0.29935	0.231615	0.388111	0.261333	0.326846
ENSG00000111145	ELK3	0.69325	NA	1	0.81935	0.80575	0.145556	0.230111	0.208091
ENSG00000111203	ITFG2	0.887636	0.93245	0.912929	0.924312	0.924308	0.983125	0.983167	0.9706
ENSG00000111218	PRMT8	0.114	0.345	0.335333	0.107	0.2555	0.169556	0.171111	0.132333
ENSG00000111231	GPN3	0.99463	0.99205	0.982733	0.99755	0.994462	0.97025	0.985333	0.868417
ENSG00000111247	RAD51AP1	0.547037	0.5756	0.562467	0.5326	0.565385	NA	0.575	0.3505
ENSG00000111252	SH2B3	0.985444	1	1	1	1	NA	1	1
ENSG00000111266	DUSP16	0.986333	0.99745	1	0.97325	1	1	1	0.993692
ENSG00000111271	ACAD10	0.561269	0.5471	0.513867	0.540579	0.549462	0.463714	0.463	0.469857
ENSG00000111275	ALDH2	0.054037	0.0565	0.0421333	0.04615	0.0506923	0.0844444	0.0913333	0.088
ENSG00000111328	CDK2AP1	0.991778	0.9894	0.981467	0.9855	0.998231	0.905333	0.948667	0.970385
ENSG00000111341	MGP	NA	NA	NA	NA	0.00766667	0.0055	0.00266667	0.0075
ENSG00000111358	GTF2H3	0.41363	0.385	0.3976	0.3854	0.365538	0.426125	0.399111	0.44225
ENSG00000111445	RFC5	0.442926	0.45295	0.480467	0.48475	0.474846	0.297	0.275	0.228692
ENSG00000111450	STX2	0.665852	0.6774	0.7156	0.6979	0.738	0.740556	0.746556	0.749462
ENSG00000111490	TBC1D30	NA	NA	0.516	NA	NA	0.956375	0.969	0.924625
ENSG00000111530	CAND1	0.032963	0.0388	0.0404667	0.04865	0.0613846	0.147667	0.144667	0.156615
ENSG00000111602	TIMELESS	0.0533704	0.06155	0.0639333	0.06375	0.0673846	0.0795	0.0425	0.151
ENSG00000111605	CPSF6	0.118778	0.2394	0.238933	0.2177	0.159615	0.358222	0.350889	0.311462
ENSG00000111615	KRR1	0.103333	0.14695	0.137867	0.12565	0.131385	0.262667	0.252444	0.254667
ENSG00000111664	GNB3	NA	NA	NA	NA	NA	0.915333	0.6575	NA
ENSG00000111665	CDCA3	0.0536667	0.0389	0.0406667	0.0372	0.0423846	0.0715	0.0495	0.041
ENSG00000111666	CHPT1	0.694963	0.635353	0.593857	0.597	0.592231	0.660333	0.680556	0.703538
ENSG00000111671	SPSB2	0.722885	0.7645	0.738125	0.751	0.7685	0.910556	0.905	0.942154
ENSG00000111676	ATN1	1	1	NA	1	NA	NA	NA	NA
ENSG00000111678	C12orf57	0.822111	0.8066	0.802	0.81205	0.812231	0.908556	0.900222	0.911769
ENSG00000111704	NANOG	0.6765	0.721	NA	NA	NA	NA	NA	NA
ENSG00000111711	GOLT1B	0.724852	0.72885	0.722667	0.6457	0.612308	0.626222	0.669778	0.637462
ENSG00000111729	CLEC4A	NA	NA	NA	NA	NA	0.174	0.394	0.139667
ENSG00000111737	RAB35	0.669667	0.634	0.6484	0.6474	0.643462	0.464667	0.482	0.441154
ENSG00000111783	RFX4	NA	NA	0.802	0.892188	0.834286	0.502889	0.619778	0.506615
ENSG00000111801	BTN3A3	NA	NA	NA	NA	NA	NA	1	1
ENSG00000111832	RWDD1	0.0163333	0.02955	0.0318667	0.02255	0.0313846	0.049	0.0541111	0.0460769
ENSG00000111834	RSPH4A	NA	NA	0.297	0.3975	0.422	0.4908	0.432	0.441
ENSG00000111877	MCM9	0.542852	0.48995	0.483846	0.466588	0.542455	0.417	0.117	0.124
ENSG00000112033	PPARD	0.4535	0.419	0.281	0.515667	0.508	0.19	0.239333	0.238222
ENSG00000112078	KCTD20	0.869815	0.8273	0.793533	0.79845	0.763462	0.802778	0.735	0.849077
ENSG00000112081	SRSF3	0.163111	0.2035	0.1826	0.1923	0.176154	0.0853333	0.079	0.0693077
ENSG00000112139	MDGA1	NA	NA	NA	NA	0.434667	0.462	0.475375	0.46825
ENSG00000112144	ICK	0.0625	0.108231	0.0769231	0.0610556	0.117308	0	0	0
ENSG00000112159	MDN1	0.940259	0.9517	0.915933	0.971316	0.8855	0.886667	0.735857	0.90625
ENSG00000112182	BACH2	NA	0.948857	0.9639	1	1	1	0.996125	1
ENSG00000112210	RAB23	0.216963	0.21375	0.182933	0.1769	0.192769	0.211111	0.23825	0.212
ENSG00000112234	FBXL4	0.45285	0.49065	0.443467	0.45065	0.430154	0.249889	0.246889	0.253462
ENSG00000112297	CRYBG1	0.011	NA	NA	NA	NA	NA	NA	NA
ENSG00000112308	C6orf62	0.34637	0.3335	0.3206	0.32405	0.299769	0.182333	0.195667	0.181692
ENSG00000112309	B3GAT2	NA	NA	NA	NA	NA	0.0217778	0.0197778	0.0236154
ENSG00000112320	SOBP	0.398	0.3934	0.365733	0.421467	0.4715	0.452556	0.402444	0.415846
ENSG00000112367	FIG4	0.535481	0.53405	0.533533	0.5257	0.525231	0.636111	0.648444	0.658769
ENSG00000112414	ADGRG6	NA	NA	NA	0.412375	0.409	NA	NA	NA
ENSG00000112559	MDFI	0.607037	0.51705	0.484467	0.5137	0.467538	0.582	0.711	0.5515
ENSG00000112561	TFEB	NA	NA	NA	NA	0.7275	0.2576	0.205	0.247
ENSG00000112562	SMOC2	0.92881	0.95	NA	0.905	0.8786	0.921	0.931333	0.981286
ENSG00000112624	BICRAL	1	NA	NA	NA	NA	1	1	1
ENSG00000112640	PPP2R5D	0.544333	0.5428	0.537133	0.54105	0.496923	0.387667	0.381889	0.364385
ENSG00000112763	BTN2A1	0.0760769	0.0828333	0.0856667	0.1804	0.106	0.0648889	0.044375	0.0366923
ENSG00000112787	FBRSL1	0.571778	0.687944	0.679583	0.740789	0.705	0.776	0.78325	0.801909
ENSG00000112796	ENPP5	0.320077	0.45125	NA	NA	NA	0.289	0.389	0.356333
ENSG00000112837	TBX18	NA	NA	NA	NA	NA	NA	0	0
ENSG00000112874	NUDT12	0.72963	0.76205	0.7894	0.7612	0.759077	0.473222	0.551444	0.408692
ENSG00000112941	TENT4A	0.822333	0.9121	0.994333	0.93945	0.899692	1	1	0.995182
ENSG00000112977	DAP	0.84763	0.8274	0.835467	0.8145	0.773	0.766625	0.79075	0.784545
ENSG00000112984	KIF20A	0.0835556	0.06665	0.086	0.09245	0.142154	0	0	0
ENSG00000113068	PFDN1	0.999556	1	1	1	1	1	1	1
ENSG00000113108	APBB3	0.883667	0.947286	1	1	1	0.983222	1	1
ENSG00000113300	CNOT6	0.342815	0.3613	0.4506	0.4399	0.459462	0.564	0.561	0.509385
ENSG00000113312	TTC1	0.99363	0.9974	0.998467	0.99225	0.996385	0.996444	0.989111	0.986462
ENSG00000113319	RASGRF2	0.440875	NA	NA	NA	NA	0.69	NA	0.760333
ENSG00000113356	POLR3G	0.565704	0.538444	0.51725	0.3155	0.4605	NA	0.317	0.301
ENSG00000113360	DROSHA	0.0178519	0.02235	0.028	0.03	0.0421538	0.107125	0.109333	0.135846
ENSG00000113361	CDH6	0.493	0.3062	0.270933	0.2515	0.376538	0.387222	0.442778	0.403923
ENSG00000113368	LMNB1	0.354074	0.3499	0.3522	0.34295	0.363538	0.334889	0.326889	0.310308
ENSG00000113396	SLC27A6	0.522905	0.632	NA	1	NA	NA	NA	0
ENSG00000113441	LNPEP	0.472333	0.421357	0.391429	0.449842	0.431923	0.578222	0.609	0.657231
ENSG00000113504	SLC12A7	0.719778	0.69595	0.744867	0.68355	0.752154	0.79675	0.5525	1
ENSG00000113532	ST8SIA4	NA	0.505	NA	0.610938	0.586769	0.687111	0.700556	0.696538
ENSG00000113552	GNPDA1	0	0	0	0	0	0.0195556	0	0
ENSG00000113594	LIFR	0.7826	1	NA	0.830526	0.773769	0.684778	0.714	0.634154
ENSG00000113649	TCERG1	0.561556	0.53735	0.589067	0.54925	0.519923	0.348333	0.319778	0.266462
ENSG00000113657	DPYSL3	0.752333	0.93505	0.986467	0.98465	0.970615	0.999889	1	0.999923
ENSG00000113716	HMGXB3	0.982444	1	0.986067	1	1	0.895778	0.963333	1
ENSG00000113739	STC2	0.531222	0.5842	0.600333	0.5837	0.596273	0.378778	0.367333	0.335231
ENSG00000113811	SELENOK	0.32537	0.3242	0.349933	0.33955	0.384692	0.486222	0.503222	0.459308
ENSG00000113838	TBCCD1	0.172259	0.19485	0.223133	0.16545	0.210769	0.120375	0.213625	0.127818
ENSG00000113845	TIMMDC1	0.143185	0.16665	0.141133	0.15505	0.138462	0.141667	0.134375	0.150846
ENSG00000113966	ARL6	0.422045	0.453632	0.4484	0.4135	0.470364	0.511444	0.546444	0.513462
ENSG00000113971	NPHP3	0.77936	0.8174	0.805733	0.8262	0.835846	0.846714	0.854	0.834857
ENSG00000114019	AMOTL2	0.969963	0.9801	0.995533	0.99285	0.997385	1	1	1
ENSG00000114054	PCCB	0.0249259	0.02795	0.0292	0.0285	0.03	0.0585556	0.0482222	0.0507692
ENSG00000114125	RNF7	0.0421481	0.08455	0.0726	0.06935	0.0657692	0.0444444	0.0456667	0.0422308
ENSG00000114251	WNT5A	1	NA	NA	1	1	1	1	1
ENSG00000114331	ACAP2	0.871481	0.89785	0.9538	0.9155	0.911615	0.598	0.647111	0.523308
ENSG00000114346	ECT2	0.67263	0.71775	0.7744	0.7541	0.727077	0.764667	1	0.9186
ENSG00000114354	TFG	0.993926	0.99985	0.999733	0.9989	0.993	0.854667	0.879	0.908308
ENSG00000114374	USP9Y	0.594407	0.58495	0.616867	0.574211	0.542615	0.689667	0.700556	0.740231
ENSG00000114391	RPL24	0.875667	0.8723	0.869667	0.87405	0.871846	0.793111	0.780333	0.761308
ENSG00000114473	IQCG	0.449889	0.40735	0.4114	0.465737	0.467	0.472778	0.487375	0.502154
ENSG00000114480	GBE1	0.862852	0.8912	0.854667	0.8187	0.755692	1	1	0.926846
ENSG00000114491	UMPS	0.100296	0.1773	0.186067	0.17715	0.137846	0.274125	0.3085	0.364364
ENSG00000114541	FRMD4B	NA	0.71675	0.7385	0.772737	0.672923	0.832	0.7846	0.6776
ENSG00000114544	SLC41A3	0.629926	0.7396	0.750333	0.7245	0.692615	0.887375	0.874222	0.873692
ENSG00000114638	UPK1B	NA	1	NA	NA	1	NA	NA	NA
ENSG00000114738	MAPKAPK3	0.819407	0.80745	0.7984	0.80385	0.810692	NA	0.7945	0.822
ENSG00000114745	GORASP1	0.885852	0.98995	1	0.9797	0.996077	1	1	1
ENSG00000114805	PLCH1	0.0779167	0.0446	0.0520667	0.0854444	0.0554545	0	NA	NA
ENSG00000114857	NKTR	0.641259	0.60235	0.568333	0.62265	0.634077	0.529333	0.509444	0.525538
ENSG00000114902	SPCS1	0.00333333	0.00605	0.00493333	0.0046	0.00530769	0.0157778	0.0166667	0.0155385
ENSG00000114948	ADAM23	0.201481	0.25395	0.251067	0.288059	0.279923	0.295	0.337667	0.336231
ENSG00000114988	LMAN2L	1	1	1	1	1	1	1	1
ENSG00000115042	FAHD2A	0.042	0.0619474	0.0659333	0.06415	0.0514615	0.120333	0.109625	0.126182
ENSG00000115107	STEAP3	0.698667	0.673	NA	NA	0.536	NA	NA	0.705
ENSG00000115170	ACVR1	0.895407	0.84245	0.927467	0.7903	0.715	0.591556	0.683333	0.620385
ENSG00000115232	ITGA4	NA	0.776167	0.57	0.770667	0.753625	0.95	0.703	0.692
ENSG00000115234	SNX17	0.0348889	0.0401	0.033	0.0376	0.0367692	0.0201111	0.0198889	0.0201538
ENSG00000115255	REEP6	0.982846	0.9863	0.983867	0.986684	0.944	0.599	0.651833	0.580333
ENSG00000115267	IFIH1	0.8245	NA	NA	NA	NA	NA	NA	NA
ENSG00000115274	INO80B	0.992	0.996056	0.992133	0.99105	0.983692	1	0.936444	0.947154
ENSG00000115286	NDUFS7	0.729556	0.7168	0.715	0.7077	0.708846	0.672778	0.663111	0.693083
ENSG00000115317	HTRA2	0.434815	0.61735	0.6038	0.66345	0.586308	0.669222	0.726625	0.721077
ENSG00000115339	GALNT3	0.061875	NA	NA	NA	NA	0	0	NA
ENSG00000115353	TACR1	NA	NA	NA	NA	NA	0.459	0.501	0.567333
ENSG00000115365	LANCL1	0.698259	0.73455	0.774867	0.75085	0.736692	0.858444	0.816889	0.846308
ENSG00000115392	FANCL	0.706519	0.70865	0.691933	0.6974	0.719692	0.751667	0.760667	0.717538
ENSG00000115421	PAPOLG	0.198111	0.24565	0.236	0.29505	0.269769	0.294111	0.284	0.287231
ENSG00000115468	EFHD1	1	1	1	1	1	1	NA	NA
ENSG00000115484	CCT4	0.0253704	0.04605	0.0263333	0.0238	0.0191538	0.0132222	0.0231111	0.0476923
ENSG00000115486	GGCX	0.133296	0.25065	0.257333	0.254	0.240538	0.287778	0.254778	0.215615
ENSG00000115524	SF3B1	0.411111	0.38565	0.404333	0.40495	0.410538	0.294111	0.299444	0.288615
ENSG00000115525	ST3GAL5	NA	NA	NA	0.00909091	0.0108462	0.00833333	0.00677778	0.007
ENSG00000115526	CHST10	0.912815	0.91885	0.957933	0.925333	0.935154	0.782333	0.757	0.719923
ENSG00000115539	PDCL3	0.681259	0.65105	0.694133	0.66125	0.692692	0.671667	0.628125	0.657923
ENSG00000115541	HSPE1	0.369926	0.345	0.346133	0.34185	0.286077	0.503778	0.472889	0.501615
ENSG00000115649	CNPPD1	0.995815	0.9643	1	1	1	0.961	1	0.942154
ENSG00000115665	SLC5A7	NA	NA	NA	NA	NA	0.742	0.85	1
ENSG00000115738	ID2	0.493741	0.49265	0.4752	0.5199	0.504308	0.406444	0.403333	0.432615
ENSG00000115750	TAF1B	0.732333	0.69675	0.726133	0.7022	0.704231	0.723111	0.677444	0.713833
ENSG00000115756	HPCAL1	0.9671	1	NA	0.9884	0.990846	0.982875	0.991875	0.99
ENSG00000115758	ODC1	0.147074	0.1413	0.137133	0.1438	0.126154	0.0886667	0.0903333	0.0834615
ENSG00000115761	NOL10	0.0755926	0.10405	0.113733	0.10375	0.111462	0.25	0.23525	0.226083
ENSG00000115808	STRN	0.351148	0.4013	0.373067	0.39965	0.415615	0.195778	0.168111	0.161231
ENSG00000115844	DLX2	NA	NA	NA	0.681	0.696	NA	NA	NA
ENSG00000115866	DARS1	0.551481	0.5245	0.524267	0.5485	0.447385	0.263222	0.281111	0.253462
ENSG00000115884	SDC1	0.569407	0.5557	0.5476	0.56575	0.570462	0.57	0.582375	0.570583
ENSG00000115896	PLCL1	NA	NA	NA	0.381	0.2665	0.331889	0.335444	0.332308
ENSG00000115902	SLC1A4	NA	0.827	0.987333	0.8366	0.864273	1	0.994	0.995923
ENSG00000115993	TRAK2	0.389889	0.414294	0.39	0.436765	0.447923	0.523444	0.49275	0.491692
ENSG00000116005	PCYOX1	0.968926	0.9865	0.957933	0.9858	0.970846	0.957222	0.943889	0.933846
ENSG00000116014	KISS1R	NA	NA	NA	NA	NA	0.791	0.7695	0.835333
ENSG00000116095	PLEKHA3	NA	NA	NA	NA	1	0.695	0.569	0.88
ENSG00000116133	DHCR24	0.996074	0.99545	0.9936	0.99605	0.997538	0.99475	0.994875	0.993231
ENSG00000116141	MARK1	0.353889	0.50405	0.514929	0.526	0.508462	0.682444	0.638	0.704923
ENSG00000116147	TNR	NA	NA	NA	NA	NA	0.635222	0.799875	0.634
ENSG00000116194	ANGPTL1	NA	NA	NA	NA	0.263	NA	NA	NA
ENSG00000116205	TCEANC2	0.274941	0.360389	0.347846	0.348813	0.394917	0.109444	0.132333	0.108692
ENSG00000116254	CHD5	NA	NA	NA	NA	NA	0.4955	0.532	0.524583
ENSG00000116260	QSOX1	0.138296	0.16305	0.165533	0.15895	0.174692	0.26325	0.237625	0.257455
ENSG00000116299	KIAA1324	NA	NA	NA	NA	NA	0.812889	1	0.960636
ENSG00000116353	MECR	0.116222	0.17375	0.166533	0.1279	0.143538	0.362875	0.3545	0.37975
ENSG00000116406	EDEM3	0.9574	0.9212	0.979333	0.92915	0.948538	0.496333	0.519	0.541538
ENSG00000116455	WDR77	0.514407	0.6031	0.597933	0.6051	0.680231	0.470444	0.455778	0.477769
ENSG00000116459	ATP5PB	0.10637	0.10715	0.107267	0.10545	0.0988462	0.145556	0.177444	0.152923
ENSG00000116473	RAP1A	0.0425185	0.08665	0.0786	0.07535	0.100923	0.0498889	0.0478889	0.0367692
ENSG00000116497	S100PBP	0.989519	0.99685	0.996133	1	0.995923	1	0.997778	1
ENSG00000116514	RNF19B	0.699185	0.778235	0.734	0.7883	0.909154	0.516333	0.669667	0.565308
ENSG00000116525	TRIM62	NA	NA	NA	NA	1	1	1	1
ENSG00000116604	MEF2D	0.109667	0.14975	NA	0.235286	0.298333	0.350556	0.22375	0.250692
ENSG00000116649	SRM	0.876111	0.89005	0.876133	0.8761	0.906385	0.910556	0.8845	0.88175
ENSG00000116663	FBXO6	NA	1	1	NA	1	1	1	1
ENSG00000116668	SWT1	0.5556	0.779083	0.809167	0.84925	0.963375	0.846333	0.77	0.68725
ENSG00000116675	DNAJC6	NA	0.245	0.009	0.011625	0.00657143	0.0128889	0.0155556	0.0105385
ENSG00000116698	SMG7	0.936185	0.9287	0.9502	0.9612	1	0.661778	0.714	0.611692
ENSG00000116717	GADD45A	0.991259	1	1	1	0.998385	0.934444	0.976	0.956154
ENSG00000116791	CRYZ	0.854852	0.85215	0.868333	0.86715	0.810154	0.739375	0.902857	0.886636
ENSG00000116830	TTF2	0.59763	0.515158	0.504333	0.65175	0.536077	NA	NA	NA
ENSG00000116857	TMEM9	0.571556	0.60565	0.622267	0.59985	0.591308	0.418333	0.432333	0.441769
ENSG00000116984	MTR	0.410077	0.40885	0.4172	0.4521	0.432462	0.46125	0.413375	0.421545
ENSG00000116991	SIPA1L2	0.859773	0.877	0.869	0.88935	0.925846	0.957444	0.989333	0.977923
ENSG00000117010	ZNF684	0.841909	0.88	0.828875	0.853333	0.850273	NA	NA	NA
ENSG00000117016	RIMS3	0.622889	0.876	0.964933	0.9539	0.890636	1	1	1
ENSG00000117036	ETV3	0.745519	0.72475	0.7234	0.74315	0.730538	0.489333	0.456444	0.430538
ENSG00000117115	PADI2	NA	NA	NA	NA	NA	0.61375	0.5745	0.616
ENSG00000117133	RPF1	0.666852	0.65715	0.667933	0.6593	0.649308	0.691	0.708333	0.698538
ENSG00000117139	KDM5B	0.0483704	0.0466	0.0526	0.04365	0.0446154	0.0627778	0.0547778	0.0535385
ENSG00000117174	ZNHIT6	0.117148	0.11425	0.120867	0.09535	0.102077	0.101889	0.137	0.108455
ENSG00000117226	GBP3	NA	NA	NA	NA	NA	NA	0.145	0.285
ENSG00000117262	GPR89A	0.421667	0.46625	0.582333	0.4893	0.463077	0.67825	0.877875	0.859667
ENSG00000117266	CDK18	0.86	0.9352	0.973667	1	NA	NA	NA	NA
ENSG00000117335	CD46	0.978741	0.98965	0.985333	0.98235	0.986692	0.977222	0.978889	0.979385
ENSG00000117385	P3H1	0.104	0.0456842	0.0403333	0.0496	0.0779231	0.0162222	0.03025	0.0105
ENSG00000117408	IPO13	0.397704	0.418611	0.381533	0.362889	0.345462	0.33325	0.32475	0.331083
ENSG00000117425	PTCH2	0.975571	0.991778	0.98225	0.99225	0.9568	NA	NA	NA
ENSG00000117448	AKR1A1	0.86863	0.87805	0.8814	0.88245	0.870846	0.748778	0.777444	0.748
ENSG00000117461	PIK3R3	0.925815	0.9949	0.949133	1	1	0.902556	0.794889	0.866769
ENSG00000117479	SLC19A2	0.991222	1	0.988333	1	1	1	1	0.956833
ENSG00000117505	DR1	0.133037	0.13695	0.141333	0.1224	0.128308	0.108444	0.114667	0.110538
ENSG00000117525	F3	NA	0.702	0.525333	0.547824	0.512462	0.5785	0.56625	0.4906
ENSG00000117528	ABCD3	0.884037	0.951	0.8998	0.9021	0.919692	0.991444	0.984444	0.988923
ENSG00000117533	VAMP4	0.338882	0.449263	0.484286	0.3925	0.444462	0.255778	0.285111	0.236077
ENSG00000117569	PTBP2	0.00781481	0.0086	0.0098	0.0126	0.0106923	0.0183333	0.0175556	0.017
ENSG00000117595	IRF6	0.661765	NA	NA	NA	NA	NA	NA	NA
ENSG00000117597	UTP25	0.497	0.489	0.496	0.58	NA	0.413	0.470333	0.507
ENSG00000117598	PLPPR5	NA	NA	NA	NA	NA	0.674125	0.678625	0.69125
ENSG00000117614	SYF2	0.272963	0.26415	0.279667	0.2533	0.279846	0.388	0.411778	0.355308
ENSG00000117616	RSRP1	0.652037	0.6137	0.620733	0.67975	0.664692	0.600667	0.616222	0.552231
ENSG00000117643	MAN1C1	0.148667	0.1638	0.145333	0.15025	0.086	0.242125	0.22825	0.2515
ENSG00000117650	NEK2	0.658037	0.67105	0.682	0.68195	0.641769	0.324	0.4825	0.35425
ENSG00000117751	PPP1R8	0.0958519	0.0791	0.104267	0.0808	0.0930769	0.0636667	0.064	0.106615
ENSG00000117862	TXNDC12	0.977259	0.98595	0.983533	0.98945	0.987538	0.980778	0.986889	0.985923
ENSG00000117868	ESYT2	0.377926	0.4849	0.523933	0.4432	0.439923	0.734556	0.705375	0.75525
ENSG00000117899	MESD	0.0599259	0.07925	0.0764667	0.07545	0.0542308	0.10625	0.099875	0.107167
ENSG00000117906	RCN2	0.00874074	0.0078	0.00793333	0.00725	0.00623077	0.0161111	0.0167778	0.0174615
ENSG00000117971	CHRNB4	NA	0.774	0.772	NA	0.602	NA	NA	NA
ENSG00000118046	STK11	0.855481	0.842368	0.8514	0.85685	0.904615	0.878625	0.887125	0.897111
ENSG00000118096	IFT46	0.997963	0.9998	0.999533	1	0.999615	1	1	1
ENSG00000118160	SLC8A2	NA	0.107667	0.0805	NA	NA	0.277125	0.269375	0.2844
ENSG00000118242	MREG	0.383407	0.41335	0.3984	0.41365	0.393923	0.390125	0.4585	0.4604
ENSG00000118298	CA14	0.781852	0.764	0.731533	0.73445	0.748538	0.799	0.823	0.61125
ENSG00000118369	USP35	NA	NA	NA	NA	NA	1	0.98075	0.9925
ENSG00000118407	FILIP1	0.0219048	0.0341053	0.0432667	0.0498125	0.066	NA	NA	NA
ENSG00000118432	CNR1	NA	NA	NA	NA	0.99475	0.976333	0.979333	0.976308
ENSG00000118454	ANKRD13C	0.619444	0.6693	0.6078	0.63385	0.567308	0.459111	0.502778	0.439308
ENSG00000118564	FBXL5	0.0726667	0.11195	0.120533	0.1277	0.131154	0.139778	0.140667	0.142462
ENSG00000118600	RXYLT1	0.70684	0.81975	0.923077	0.847	0.931077	1	1	1
ENSG00000118640	VAMP8	1	1	1	1	1	0.0193333	0.0531111	0.049
ENSG00000118689	FOXO3	0.843815	0.8122	0.8414	0.8836	0.894077	0.731778	0.724778	0.681846
ENSG00000118705	RPN2	0.422741	0.4356	0.456	0.4319	0.363231	0.209889	0.213111	0.223077
ENSG00000118733	OLFM3	NA	0.7298	0.816667	NA	NA	0.889222	0.887444	0.875769
ENSG00000118816	CCNI	0.866037	0.8701	0.8736	0.86605	0.881846	0.759333	0.793	0.744385
ENSG00000118849	RARRES1	NA	NA	NA	NA	NA	0.424	0.4755	0.4675
ENSG00000118894	EEF2KMT	0.834926	0.928389	0.978786	0.902444	0.937923	0.912667	0.950571	1
ENSG00000118898	PPL	1	1	NA	NA	NA	NA	NA	NA
ENSG00000118900	UBN1	0.515667	0.54955	0.5342	0.52665	0.502769	0.586875	0.58025	0.5996
ENSG00000118939	UCHL3	0.00107407	0.0048	0.0068	0.0048	0.00723077	0.0827778	0.0465556	0.0545385
ENSG00000118965	WDR35	0.349852	0.37285	0.348333	0.338263	0.339	0.169667	0.174667	0.154231
ENSG00000118971	CCND2	0.67863	0.71535	0.721067	0.72615	0.772231	0.793429	0.813429	0.769
ENSG00000118985	ELL2	0.356	0.4155	0.362733	0.4028	0.374333	0.307333	0.368	0.293308
ENSG00000119048	UBE2B	0.222556	0.2392	0.250667	0.238	0.251462	0.590667	0.586111	0.661
ENSG00000119121	TRPM6	NA	0.203	NA	NA	0.162	NA	0.196	0.354
ENSG00000119125	GDA	0.0886667	0.0425	NA	0	0.026	0	0.00385714	0
ENSG00000119242	CCDC92	NA	0.0625	0.2055	0.272375	0.303462	0.485	0.389375	0.389455
ENSG00000119280	C1orf198	0.927593	0.9861	0.993133	0.99605	0.999846	1	1	1
ENSG00000119326	CTNNAL1	0.566519	0.5497	0.559	0.55675	0.511	0.489143	0.520875	0.465545
ENSG00000119328	ABITRAM	0.345481	0.3579	0.3358	0.3249	0.367	0.476667	0.470889	0.467308
ENSG00000119335	SET	0.298	0.3078	0.325133	0.3029	0.295077	0.346889	0.404778	0.382846
ENSG00000119392	GLE1	0.696111	0.73645	0.735	0.72855	0.752231	0.497222	0.515222	0.464385
ENSG00000119408	NEK6	0.204773	0.398	0.328267	0.2691	0.328615	0.242333	0.218444	0.208615
ENSG00000119541	VPS4B	0.269704	0.26025	0.275	0.29305	0.249231	0.123778	0.127778	0.108923
ENSG00000119574	ZBTB45	1	1	1	1	1	1	1	NA
ENSG00000119636	BBOF1	NA	NA	0.2645	0.357333	0.343417	0.388889	0.387556	0.328273
ENSG00000119650	IFT43	0.883333	0.88955	0.874067	0.8715	0.876846	0.879375	0.901	0.874833
ENSG00000119698	PPP4R4	0.591538	0.66815	0.6666	0.663167	0.7115	0.882667	0.804875	0.8943
ENSG00000119699	TGFB3	NA	NA	NA	NA	0.66125	0.485714	0.509375	0.484273
ENSG00000119711	ALDH6A1	0.481519	0.47935	0.4728	0.5229	0.556	0.0843333	0.0906667	0.0805385
ENSG00000119718	EIF2B2	0.280444	0.29735	0.274067	0.28935	0.282	0.504333	0.478778	0.607615
ENSG00000119723	COQ6	0.00766667	0.0104737	0.00766667	0.0089	0.00876923	0.0235556	0.036	0.02225
ENSG00000119760	SUPT7L	0.127593	0.1679	0.164933	0.15615	0.171077	0.207444	0.2	0.192615
ENSG00000119771	KLHL29	NA	NA	NA	0.737	0.763091	0.811111	0.804333	0.787
ENSG00000119801	YPEL5	0.569037	0.60535	0.659667	0.5948	0.581462	0.279778	0.254556	0.245615
ENSG00000119820	YIPF4	0.72125	0.884588	0.838714	0.837333	0.823083	0.930889	0.959444	0.976538
ENSG00000119888	EPCAM	0.976111	0.8	1	1	1	1	1	1
ENSG00000119922	IFIT2	NA	NA	NA	NA	0.103	NA	NA	0.234
ENSG00000119927	GPAM	0.900074	0.89585	0.898733	0.897842	0.908	0.915778	0.902889	0.928231
ENSG00000119953	SMNDC1	0.183519	0.1878	0.204867	0.1969	0.168231	0.152222	0.151222	0.152308
ENSG00000119969	HELLS	0.126	0.1483	0.1518	0.15265	0.130308	0.209333	0.2592	0.224222
ENSG00000120029	ARMH3	0.321444	0.30985	0.282867	0.29835	0.330308	0.268	0.310125	0.288615
ENSG00000120063	GNA13	0.992741	0.98685	0.9892	0.9853	0.986231	0.506889	0.537444	0.437231
ENSG00000120071	KANSL1	1	1	1	1	1	1	1	1
ENSG00000120088	CRHR1	NA	NA	NA	NA	NA	0.667667	0.515	0.604
ENSG00000120149	MSX2	NA	NA	NA	0.673	0.863	1	1	NA
ENSG00000120253	NUP43	0.681259	0.68545	0.677867	0.71025	0.700077	0.791375	0.753375	0.815923
ENSG00000120256	LRP11	0.388037	0.387846	0.377786	0.37355	0.416615	0.451889	0.473667	0.474077
ENSG00000120265	PCMT1	0.311963	0.36955	0.389333	0.355	0.385231	0.467556	0.488111	0.452769
ENSG00000120278	PLEKHG1	NA	1	0.986	0.969263	1	0.986833	1	1
ENSG00000120306	CYSTM1	0.992148	0.9948	0.994467	0.99475	0.994	0.991778	0.991889	0.994692
ENSG00000120318	ARAP3	0.741037	0.7418	0.7473	0.75185	0.732077	NA	0.771	NA
ENSG00000120334	CENPL	0.971	0.9994	0.975533	0.9952	0.979385	NA	1	1
ENSG00000120370	GORAB	0.865593	0.8462	0.8624	0.8539	0.860538	0.758	0.683222	0.740462
ENSG00000120438	TCP1	0.0595185	0.0588	0.0639333	0.0567	0.0554615	0.124556	0.126556	0.122692
ENSG00000120458	MSANTD2	0.983926	0.990053	0.954867	0.99455	1	0.784	0.908778	0.775231
ENSG00000120509	PDZD11	0.613963	0.63675	0.660933	0.67235	0.646846	0.338333	0.428667	0.395692
ENSG00000120526	NUDCD1	0.132741	0.17525	0.160533	0.1295	0.149923	0.286111	0.317125	0.330846
ENSG00000120539	MASTL	0.630667	0.62195	0.618867	0.6262	0.609308	0.710444	0.635429	0.7208
ENSG00000120594	PLXDC2	0.189407	0.186	0.2024	0.20855	0.239077	0.131333	0.161667	0.140923
ENSG00000120616	EPC1	0.512111	0.5259	0.523133	0.53735	0.487	0.571778	0.678889	0.641231
ENSG00000120647	CCDC77	0.972444	0.97375	0.986067	0.9748	0.992308	0.927333	1	0.9045
ENSG00000120656	TAF12	0.0350741	0.0387	0.0392	0.031	0.0358462	0.00955556	0.0146667	0.0153077
ENSG00000120669	SOHLH2	0.9138	0.922875	NA	0.9175	NA	NA	NA	NA
ENSG00000120690	ELF1	0.741632	0.793875	0.736429	0.7655	0.764182	0.127556	0.229111	0.148308
ENSG00000120697	ALG5	0.00118519	0.00526316	0.002	0.00695	0.00861538	0.0113333	0.011625	0
ENSG00000120699	EXOSC8	0.139	0.14415	0.142667	0.14885	0.138077	0.141556	0.167667	0.192462
ENSG00000120705	ETF1	0.383778	0.40375	0.4086	0.38555	0.389385	0.28	0.291778	0.277538
ENSG00000120733	KDM3B	0.794111	0.74805	0.786	0.86475	0.746538	0.911667	0.969444	0.847308
ENSG00000120756	PLS1	0.443185	0.4441	0.460467	0.4911	0.476	NA	NA	NA
ENSG00000120832	MTERF2	0.628	0.49535	0.539643	0.533	0.562923	0.414444	0.3955	0.376333
ENSG00000120837	NFYB	0.0885185	0.10755	0.115533	0.09665	0.114231	0.124	0.124222	0.121923
ENSG00000120875	DUSP4	0.504692	0.6458	0.6904	0.73375	0.804923	1	1	1
ENSG00000120889	TNFRSF10B	0.730444	0.73865	0.729267	0.73645	0.730385	0.855889	0.85725	0.893364
ENSG00000120915	EPHX2	0.00542308	0.00352632	0.006	0.00485	0.00669231	0.02075	0.028	0.00833333
ENSG00000120992	LYPLA1	0.896222	0.85355	0.8968	0.8681	0.808231	0.957444	0.969889	0.985231
ENSG00000121005	CRISPLD1	0.203815	0.2359	0.2138	0.20695	0.234538	0.270875	0.256889	0.252077
ENSG00000121039	RDH10	0.290769	0.292083	0.291615	0.283579	0.251077	0.127667	0.129667	0.133846
ENSG00000121060	TRIM25	0.967556	1	NA	1	NA	NA	NA	NA
ENSG00000121104	FAM117A	0.965667	0.9928	1	0.9869	0.964091	NA	NA	NA
ENSG00000121207	LRAT	0.799259	0.751	0.6925	1	0.677	NA	NA	NA
ENSG00000121211	MND1	0.425741	0.4079	0.420533	0.4015	0.368	0.206	0.3476	0.431625
ENSG00000121274	TENT4B	0.962074	0.9606	0.973533	0.96135	0.925538	1	1	1
ENSG00000121297	TSHZ3	0.9114	NA	NA	NA	NA	0.970625	0.972	0.97325
ENSG00000121350	PYROXD1	0.602	NA	NA	0.5755	0.767714	0.88725	0.9515	0.892364
ENSG00000121390	PSPC1	0.182778	0.23875	0.192067	0.19955	0.162462	0.272778	0.261	0.284538
ENSG00000121481	RNF2	0.377815	0.424	0.403	0.3936	0.388385	0.533556	0.503667	0.601538
ENSG00000121486	TRMT1L	0.420556	0.43975	0.4748	0.3832	0.444615	0.215111	0.272333	0.218923
ENSG00000121644	DESI2	0.942444	0.9421	0.9494	0.9577	0.964154	0.671444	0.695	0.606077
ENSG00000121680	PEX16	0.0494815	0.0533684	0.0637333	0.04635	0.0561538	0.0538889	0.048125	0.0410833
ENSG00000121716	PILRB	0.853333	0.8481	0.851267	0.808211	0.841308	0.821	0.857333	0.763462
ENSG00000121741	ZMYM2	0.108926	0.1301	0.123	0.10025	0.0888462	0.093	0.0828889	0.076
ENSG00000121766	ZCCHC17	0.696593	0.6071	0.6104	0.62965	0.520154	0.638889	0.644667	0.753846
ENSG00000121851	POLR3GL	0.731	0.895105	0.897667	0.8212	0.729077	0.430667	0.488889	0.398769
ENSG00000121879	PIK3CA	0.327562	0.3867	0.377533	0.3555	0.376923	0.475889	0.5	0.499462
ENSG00000121892	PDS5A	0.461519	0.4643	0.455	0.45095	0.456462	0.444889	0.438556	0.444615
ENSG00000121903	ZSCAN20	NA	0.614412	0.618	0.628727	0.6084	0.637833	0.652167	0.596333
ENSG00000121931	LRIF1	0.904519	0.8922	0.845867	0.887	0.883077	1	0.888889	0.865462
ENSG00000121989	ACVR2A	0.378963	0.4512	0.4336	0.46675	0.435231	0.403556	0.378	0.331154
ENSG00000122012	SV2C	NA	NA	NA	NA	NA	0.00457143	0.0114286	0.0107692
ENSG00000122034	GTF3A	1	1	1	1	1	1	1	0.997846
ENSG00000122121	XPNPEP2	NA	NA	NA	NA	NA	NA	NA	0.274
ENSG00000122386	ZNF205	0.060375	0.067	0.00992308	0.0316842	0.0368462	0.1555	0.05625	0.0164
ENSG00000122435	TRMT13	0.767556	0.79975	0.769933	0.748944	0.777538	0.692444	0.721556	0.612
ENSG00000122477	LRRC39	NA	NA	NA	NA	NA	NA	0.281	0.181333
ENSG00000122490	SLC66A2	0.706444	0.717	0.739429	0.72925	0.764692	0.80775	0.79375	0.75975
ENSG00000122543	OCM	NA	NA	NA	NA	NA	NA	NA	0.6665
ENSG00000122547	EEPD1	0.21	NA	NA	0.19725	0.341167	0.286	0.312	0.331
ENSG00000122557	HERPUD2	1	1	1	1	1	1	1	1
ENSG00000122565	CBX3	0.858778	0.8678	0.872333	0.8654	0.862615	0.867889	0.874	0.858538
ENSG00000122566	HNRNPA2B1	0.0214444	0.0401	0.0338667	0.0253	0.0265385	0.104556	0.108889	0.0820769
ENSG00000122574	WIPF3	0.891533	0.959	NA	0.9	NA	0.921	NA	0.904667
ENSG00000122585	NPY	0.0875	0.184	0.6035	0.429375	0.278	NA	0	1
ENSG00000122674	CCZ1	0.00118519	0.00095	0.00113333	0.00145	0.00161538	0.00433333	0.00266667	0.00430769
ENSG00000122679	RAMP3	NA	0.727	NA	NA	NA	NA	NA	NA
ENSG00000122687	MRM2	0.986519	0.9837	0.988533	0.994947	0.992308	0.98725	0.962625	0.959818
ENSG00000122694	GLIPR2	0.773423	0.7416	0.752857	0.73725	0.749615	0.0904444	0.131778	0.0936923
ENSG00000122696	SLC25A51	1	1	1	1	1	1	1	1
ENSG00000122705	CLTA	0.999926	1	1	0.9995	0.992231	0.945556	0.962333	0.965769
ENSG00000122729	ACO1	0.0153704	0.0301	0.0277333	0.03315	0.0359231	0.05075	0.05075	0.06625
ENSG00000122741	DCAF10	0.553652	0.6277	0.6382	0.57995	0.587077	0.455556	0.437	0.410385
ENSG00000122778	KIAA1549	0.294556	0.367846	0.418727	0.371118	0.427636	0.76525	0.73775	0.798818
ENSG00000122779	TRIM24	0.0734074	0.07855	0.0745333	0.0553	0.0812308	0.102222	0.103778	0.084
ENSG00000122870	BICC1	NA	NA	NA	0.446	0.470125	0.37475	0.388333	0.360889
ENSG00000122912	SLC25A16	0.135111	0.1315	0.1104	0.1055	0.107154	0.0623333	0.0688889	0.0665385
ENSG00000122952	ZWINT	0.577889	0.58685	0.570333	0.5774	0.581923	0.585	0.4795	0.597667
ENSG00000122958	VPS26A	0.962296	0.9609	0.956067	0.96125	0.938077	0.904889	0.889444	0.906308
ENSG00000122965	RBM19	0.183704	0.29245	0.283533	0.255368	0.215462	0.3558	0.321571	0.353
ENSG00000122970	IFT81	0.86963	0.87835	0.879533	0.88245	0.871385	0.848222	0.865444	0.864231
ENSG00000122971	ACADS	0.531667	1	0.517	0.676	0.9005	0.107889	0.154778	0.114077
ENSG00000123080	CDKN2C	NA	NA	NA	NA	NA	0.477	0.499333	0.455462
ENSG00000123104	ITPR2	0.22	0.156	NA	0.179333	0.217429	NA	0.164667	0.231
ENSG00000123191	ATP7B	NA	NA	NA	1	1	NA	NA	NA
ENSG00000123338	NCKAP1L	NA	NA	NA	NA	NA	0.032	0.0352857	0.0261429
ENSG00000123349	PFDN5	0.806852	0.8232	0.848133	0.829	0.809385	0.863667	0.865333	0.891077
ENSG00000123360	PDE1B	NA	NA	NA	NA	NA	0.7036	0.692625	0.586583
ENSG00000123473	STIL	0.987185	0.9803	0.979533	0.94525	0.980385	NA	NA	NA
ENSG00000123505	AMD1	0.689519	0.6918	0.7032	0.6573	0.631077	0.133222	0.146778	0.110154
ENSG00000123562	MORF4L2	0.999704	0.99955	0.9996	0.99925	1	0.979	0.984	0.978385
ENSG00000123595	RAB9A	0.555	0.562	0.533867	0.52275	0.574615	0.104	0.105333	0.0886154
ENSG00000123600	METTL8	0.149926	0.24335	0.221	0.2305	0.235231	0.34775	0.284875	0.321083
ENSG00000123684	LPGAT1	0.594889	0.535	0.4658	0.757474	0.778462	0.939111	0.865222	0.979923
ENSG00000123700	KCNJ2	NA	NA	NA	0.915	NA	0.913	0.911	0.933
ENSG00000123728	RAP2C	0.759519	0.7616	0.7714	0.7956	0.782462	0.679889	0.686778	0.710154
ENSG00000123739	PLA2G12A	0.3032	0.250267	0.2413	0.357455	0.429125	0.836556	0.874	0.814846
ENSG00000123836	PFKFB2	0.42	0.466	NA	NA	NA	0.411667	0.383778	0.358923
ENSG00000123901	GPR83	NA	NA	NA	NA	NA	0.9876	1	1
ENSG00000123908	AGO2	0.486852	0.5157	0.548267	0.5206	0.498923	0.303556	0.317444	0.271769
ENSG00000123983	ACSL3	0.275852	0.3587	0.311733	0.2458	0.287077	0.291	0.317444	0.263308
ENSG00000123989	CHPF	0.685889	0.653158	0.628429	0.6547	0.681308	0.586667	0.615444	0.600615
ENSG00000123992	DNPEP	0.0361111	0.04445	0.054	0.0555	0.0691538	0.0198889	0.0203333	0.0170769
ENSG00000124098	FAM210B	0.943962	0.95	0.960533	0.9729	0.972538	0.931889	0.93125	0.9263
ENSG00000124120	TTPAL	0.624593	0.642	0.652467	0.636333	0.612083	0.672875	0.670875	0.699917
ENSG00000124164	VAPB	0.207481	0.30345	0.321733	0.27485	0.337385	0.694556	0.686333	0.689923
ENSG00000124171	PARD6B	0.0198889	0.0197	0.0499333	0.04805	0.0716	0.027	0.018125	0.0213
ENSG00000124201	ZNFX1	0.037875	0.211	0.084	NA	0.063	0.0588889	0.0508889	0.0540769
ENSG00000124214	STAU1	0.659074	0.793	0.8124	0.8251	0.723077	1	0.966778	0.971538
ENSG00000124222	STX16	0.694185	0.78875	0.810267	0.87275	0.877462	0.994222	1	1
ENSG00000124225	PMEPA1	0.390833	NA	NA	0.552833	0.600615	0.545444	0.587889	0.591692
ENSG00000124226	RNF114	0.663111	0.64025	0.630867	0.6382	0.645692	0.575111	0.580667	0.556923
ENSG00000124383	MPHOSPH10	0.826556	0.80415	0.7976	0.79995	0.802692	0.792222	0.757222	0.765077
ENSG00000124406	ATP8A1	0.86865	0.84725	0.851857	0.854692	0.8485	0.739889	0.748889	0.708308
ENSG00000124459	ZNF45	0.972222	0.98165	0.925533	0.950059	0.890462	0.824889	0.9525	0.882917
ENSG00000124469	CEACAM8	NA	0.624	NA	NA	NA	NA	NA	NA
ENSG00000124486	USP9X	0.106852	0.1068	0.114133	0.10955	0.124308	0.122444	0.129667	0.12
ENSG00000124535	WRNIP1	0.00325926	0.00345	0.0058	0.004	0.00492308	0.00933333	0.00466667	0.00623077
ENSG00000124562	SNRPC	0.909593	0.8828	0.932067	0.8628	0.824462	0.976667	0.978889	0.996154
ENSG00000124587	PEX6	0.505519	0.598421	0.603	0.528722	0.515538	0.6785	0.65575	0.712125
ENSG00000124635	H2BC11	0.999037	0.99995	0.9998	0.9999	0.999846	0.999222	0.998333	0.998308
ENSG00000124688	MAD2L1BP	0.472815	0.46185	0.2764	0.34965	0.343308	0.622667	0.484556	0.517077
ENSG00000124733	MEA1	0.00885185	0.017	0.0149333	0.0107	0.00907692	0.00633333	0.00655556	0.00476923
ENSG00000124762	CDKN1A	0.924	0.906625	0.9546	0.9562	0.990308	1	1	1
ENSG00000124786	SLC35B3	0.888889	0.944444	0.857143	1	0.923077	0.875	0.777778	0.923077
ENSG00000124839	RAB17	0.82063	0.9225	NA	NA	NA	NA	NA	NA
ENSG00000124875	CXCL6	0.648231	NA	NA	NA	NA	0.788	NA	0.816
ENSG00000124942	AHNAK	0.2022	0.1295	0.171222	0.2743	0.254769	0.0758889	0.109556	0.119769
ENSG00000125037	EMC3	0.176778	0.1799	0.182467	0.1683	0.175846	0.15	0.156	0.143231
ENSG00000125144	MT1G	0.939042	0.907	0.893	NA	NA	NA	NA	NA
ENSG00000125149	C16orf70	1	1	1	0.99	1	1	1	1
ENSG00000125166	GOT2	0.928963	0.96205	0.974133	0.9603	0.961462	1	0.980556	0.993385
ENSG00000125247	TMTC4	0.741296	0.751	0.8432	0.771	0.787769	0.476333	0.453444	0.413846
ENSG00000125304	TM9SF2	0.0700741	0.06505	0.0588	0.0608	0.0582308	0.0848889	0.0807778	0.109
ENSG00000125319	HROB	0.959222	0.94905	1	0.988	0.977769	NA	NA	NA
ENSG00000125347	IRF1	NA	1	NA	NA	0.331	NA	NA	0.333
ENSG00000125378	BMP4	0.986	1	NA	0.992692	0.99125	NA	NA	NA
ENSG00000125388	GRK4	NA	0.2935	0.502	0.687	0.364	0.534625	0.523125	0.563583
ENSG00000125450	NUP85	0.582926	0.53885	0.4568	0.4828	0.344615	0.636667	0.552444	0.673692
ENSG00000125454	SLC25A19	1	1	1	1	1	NA	1	NA
ENSG00000125462	C1orf61	NA	NA	1	1	1	1	1	1
ENSG00000125482	TTF1	0.507593	0.5198	0.456467	0.542789	0.458769	0.515375	0.549571	0.466364
ENSG00000125484	GTF3C4	0.220778	0.21735	0.209	0.2243	0.240615	0.222778	0.216	0.249385
ENSG00000125492	BARHL1	NA	0.848833	0.83125	NA	NA	NA	NA	NA
ENSG00000125503	PPP1R12C	0.672556	0.60265	0.620067	0.6239	0.568462	0.383222	0.419778	0.378
ENSG00000125534	PPDPF	0.559111	0.53315	0.520133	0.5462	0.528231	0.543667	0.575778	0.593692
ENSG00000125611	CHCHD5	0.135296	0.19255	0.2032	0.1947	0.194154	0.297714	0.324714	0.351636
ENSG00000125618	PAX8	NA	NA	NA	0.4305	0.376	NA	NA	NA
ENSG00000125629	INSIG2	0.9551	0.9664	0.9672	0.97385	1	1	1	0.997923
ENSG00000125651	GTF2F1	0.737111	0.70925	0.724133	0.75165	0.747	1	0.9755	0.984917
ENSG00000125652	ALKBH7	0.0668519	0.0764	0.0674667	0.05315	0.0569231	0.039625	0.037	0.0418462
ENSG00000125656	CLPP	0.756185	0.64395	0.652667	0.63475	0.548538	0.405444	0.451667	0.354769
ENSG00000125686	MED1	0.540704	0.5335	0.535733	0.5429	0.545	0.512	0.510889	0.525308
ENSG00000125703	ATG4C	0.512926	0.5336	0.495933	0.48555	0.478231	0.247	0.257556	0.224462
ENSG00000125726	CD70	NA	NA	NA	0.171	NA	NA	NA	NA
ENSG00000125730	C3	0.613	0.723	NA	NA	NA	NA	NA	NA
ENSG00000125731	SH2D3A	1	NA	NA	NA	NA	NA	NA	NA
ENSG00000125733	TRIP10	0.977037	0.97815	0.974133	0.98355	0.974462	NA	NA	NA
ENSG00000125734	GPR108	0.09	0.101	0.1084	0.0865	0.0636923	0.165857	0.194667	0.177714
ENSG00000125743	SNRPD2	0.999926	0.99985	0.999867	0.9999	0.999769	1	0.958556	0.999692
ENSG00000125772	GPCPD1	0	0.0517778	0.0340714	0.0281667	0	0.0335556	0.00722222	0.0353846
ENSG00000125775	SDCBP2	0.029	NA	NA	0.128	NA	0.0445	1	NA
ENSG00000125821	DTD1	0.973741	0.97355	0.969867	0.9727	0.973	0.966444	0.97325	0.964538
ENSG00000125826	RBCK1	0.306259	0.25795	0.230133	0.23595	0.285846	0.369375	0.332625	0.332083
ENSG00000125843	AP5S1	NA	NA	NA	NA	0.316	NA	NA	NA
ENSG00000125844	RRBP1	0.55837	0.56195	0.637133	0.5204	0.560154	0.906111	0.760889	0.860667
ENSG00000125848	FLRT3	0.146333	0.235941	0.2442	0.26465	0.257077	0.208889	0.209333	0.174538
ENSG00000125851	PCSK2	NA	NA	NA	0.127	0.59675	0.729556	0.829375	0.744455
ENSG00000125863	MKKS	0.00648148	0.00665	0.00726667	0.0067	0.00923077	0.0167778	0.015	0.0185385
ENSG00000125868	DSTN	0.00388889	0.0054	0.00633333	0.0065	0.00638461	0.0185556	0.0184444	0.02
ENSG00000125869	LAMP5	0.6714	0.838533	0.8271	0.614	NA	1	0.973333	0.922667
ENSG00000125870	SNRPB2	0.00951852	0.0187	0.0129333	0.0097	0.0109231	0.0354444	0.0487778	0.0435385
ENSG00000125877	ITPA	0.996815	1	1	1	1	1	1	1
ENSG00000125885	MCM8	0.222667	0.2117	0.266067	0.2849	0.356692	NA	NA	NA
ENSG00000125898	FAM110A	NA	0.02	0.0456667	0.103	0.0243333	0.0145714	0.0095	0.027
ENSG00000125912	NCLN	0.316556	0.29235	0.2448	0.25715	0.255846	0.228571	0.2365	0.234333
ENSG00000125945	ZNF436	NA	0.794312	0.717286	0.755111	0.810154	0.923889	0.896333	0.832769
ENSG00000125967	NECAB3	0.574556	0.5835	0.5452	0.5861	0.525385	0.453111	0.518	0.494667
ENSG00000125970	RALY	0.00266667	0.00305	0.004	0.0037	0.00292308	0.0103333	0.00711111	0.0101538
ENSG00000125971	DYNLRB1	0.993407	0.99425	0.993267	0.99525	0.995231	0.997444	0.997556	0.997462
ENSG00000125991	ERGIC3	0.789	0.76725	0.7582	0.77185	0.776	0.732	0.726	0.736308
ENSG00000125995	ROMO1	0.959667	0.97975	0.972667	0.94325	0.974769	0.603222	0.615222	0.576077
ENSG00000126005	MMP24OS	0.833529	0.809833	0.7594	0.827211	0.769615	0.778286	0.85575	0.727833
ENSG00000126067	PSMB2	0.0251481	0.0324	0.0349333	0.04205	0.0354615	0.034	0.0415556	0.0383077
ENSG00000126215	XRCC3	0.888333	0.84805	0.763267	0.8368	0.804583	NA	NA	0.274
ENSG00000126243	LRFN3	0.152	NA	0.1145	NA	0.2295	0.360833	0.373333	0.3474
ENSG00000126247	CAPNS1	0.744037	0.7118	0.6886	0.6944	0.726538	0.695778	0.670222	0.726
ENSG00000126254	RBM42	0.910074	0.8992	0.882467	0.887	0.880231	0.741667	0.813556	0.780154
ENSG00000126259	KIRREL2	NA	0.998769	1	1	1	NA	NA	NA
ENSG00000126432	PRDX5	0.437815	0.3679	0.322467	0.35335	0.333692	0.341111	0.397667	0.439846
ENSG00000126453	BCL2L12	0.996333	0.98005	1	0.9948	0.985	0.813	1	1
ENSG00000126456	IRF3	0.997407	0.99335	1	1	1	1	1	0.985091
ENSG00000126524	SBDS	0.627741	0.64805	0.658067	0.6809	0.641154	0.751111	0.762556	0.793923
ENSG00000126749	EMG1	0.138296	0.20405	0.2072	0.226895	0.219462	0.472375	0.51425	0.652846
ENSG00000126767	ELK1	0.662481	0.5835	0.653267	0.63735	0.578308	0.956111	1	0.969
ENSG00000126778	SIX1	NA	NA	NA	0.1005	0.0822	0.104	0.12	0.065
ENSG00000126785	RHOJ	NA	NA	NA	0.252125	0.232417	0.247	0.2315	0.219333
ENSG00000126790	L3HYPDH	0.727261	0.4844	0.554286	0.554	0.7063	0.36	0.680667	0.434429
ENSG00000126804	ZBTB1	0.103259	0.11665	0.1388	0.18845	0.220385	0.232889	0.239444	0.223538
ENSG00000126822	PLEKHG3	0.184778	0.1459	0.1554	0.1138	0.122846	NA	NA	NA
ENSG00000126953	TIMM8A	0.902333	0.91195	0.9044	0.872737	0.901769	0.984556	0.959556	0.980769
ENSG00000126970	ZC4H2	0.211185	0.21425	0.227467	0.2235	0.247846	0.317556	0.331778	0.307
ENSG00000127022	CANX	0.459556	0.4607	0.4794	0.4653	0.454692	0.168111	0.182222	0.156692
ENSG00000127080	IPPK	0.281037	0.277944	0.2738	0.2926	0.301154	0.2745	0.281125	0.278583
ENSG00000127081	ZNF484	0.711222	0.695	0.639867	0.63035	0.679692	0.757333	0.803667	0.736923
ENSG00000127184	COX7C	0.806852	0.7963	0.787933	0.79555	0.778846	0.767222	0.759111	0.775
ENSG00000127334	DYRK2	0.666222	0.7594	0.769	0.67735	0.635538	0.864222	0.857	0.884462
ENSG00000127337	YEATS4	1	1	1	1	1	0.980333	0.962222	0.936077
ENSG00000127423	AUNIP	0.101889	0.0771	0.1174	0.068	0.106	NA	NA	NA
ENSG00000127445	PIN1	0.822741	0.81	0.808467	0.803	0.806154	0.843111	0.861111	0.861077
ENSG00000127481	UBR4	0.887037	0.8689	0.8642	0.86335	0.872846	0.896556	0.882889	0.893769
ENSG00000127483	HP1BP3	0.423926	0.4353	0.447933	0.46865	0.484077	0.540111	0.557667	0.573846
ENSG00000127526	SLC35E1	0.82937	0.85205	0.9142	0.8391	0.775	0.895625	0.89225	0.943417
ENSG00000127528	KLF2	NA	NA	NA	NA	NA	NA	NA	0.785
ENSG00000127561	SYNGR3	0.999111	1	1	0.99425	1	0.956444	0.937778	1
ENSG00000127580	WDR24	0.996048	1	1	0.931417	1	0.937833	1	1
ENSG00000127585	FBXL16	NA	NA	NA	NA	NA	1	1	1
ENSG00000127720	METTL25	0.818731	0.770067	0.8065	0.76575	0.81475	0.208	0.12275	0.1057
ENSG00000127947	PTPN12	0.798444	0.75775	0.834733	0.7536	0.622615	0.747556	0.735111	0.648769
ENSG00000127948	POR	0.997407	0.99835	0.996667	0.9994	0.997462	1	0.993125	0.998167
ENSG00000127955	GNAI1	0.545593	0.57675	0.5714	0.51835	0.537538	0.693333	0.765556	0.746615
ENSG00000127980	PEX1	0.407667	0.374	0.3384	0.3431	0.305846	0.508222	0.339444	0.497462
ENSG00000127993	RBM48	0.176111	0.18385	0.190333	0.18935	0.182077	0.203	0.240444	0.222462
ENSG00000128000	ZNF780B	0.5114	0.5314	0.488385	0.5215	0.5194	0.5	0.493111	0.492833
ENSG00000128039	SRD5A3	0.144963	0.1738	0.2022	0.1834	0.201462	0.208625	0.20475	0.197667
ENSG00000128050	PAICS	0.0112963	0.0096	0.013	0.0128	0.0178462	0.0258889	0.0314444	0.0299231
ENSG00000128052	KDR	0.0174444	0.0173333	0.0335	0.0132	0.0156923	NA	NA	NA
ENSG00000128165	ADM2	NA	NA	0.796	NA	NA	NA	NA	NA
ENSG00000128285	MCHR1	NA	NA	NA	1	NA	0.9316	0.958667	0.988375
ENSG00000128298	BAIAP2L2	0.687714	0.674333	0.887	NA	NA	NA	NA	NA
ENSG00000128309	MPST	0.987926	0.96995	0.993067	0.99545	0.995308	0.598714	0.8026	0.592
ENSG00000128335	APOL2	0.589769	0.609909	0.684	0.7088	0.639625	0.608	0.86675	0.7982
ENSG00000128383	APOBEC3A	0.0285	0	0	NA	0	0	0.026	0
ENSG00000128510	CPA4	NA	NA	NA	NA	1	NA	NA	NA
ENSG00000128534	LSM8	0.254778	0.4201	0.4298	0.3595	0.411154	0.929889	0.877778	0.915077
ENSG00000128563	PRKRIP1	0.569519	0.6531	0.6408	0.6058	0.581538	0.729	0.723625	0.755182
ENSG00000128578	STRIP2	0.510296	0.50065	0.506769	0.608533	0.669	0.539556	0.545111	0.503308
ENSG00000128610	FEZF1	0.806583	0.75845	0.7608	0.762444	0.6499	0.591	0.6335	0.6615
ENSG00000128626	MRPS12	0.211333	0.1733	0.1784	0.1661	0.157154	0.20925	0.235714	0.239636
ENSG00000128641	MYO1B	0.542074	0.54705	0.555467	0.5438	0.536769	0.658	0.651111	0.667846
ENSG00000128654	MTX2	0.354444	0.32585	0.334933	0.31785	0.269923	0.214333	0.230111	0.273
ENSG00000128789	PSMG2	0.725333	0.72525	0.694267	0.71775	0.690769	0.511	0.553111	0.458923
ENSG00000128791	TWSG1	0.761741	0.7807	0.7734	0.7826	0.774538	0.696125	0.671	0.67075
ENSG00000128915	ICE2	0.641185	0.6216	0.6094	0.598	0.602923	0.468429	0.460875	0.454571
ENSG00000128918	ALDH1A2	NA	0.553	NA	NA	NA	NA	NA	0.494
ENSG00000128923	MINDY2	0.830111	0.8452	0.828467	0.8354	0.865462	0.895222	0.898778	0.917077
ENSG00000128944	KNSTRN	0.98537	0.9864	0.9886	0.9905	0.988231	0.99	0.989778	0.993462
ENSG00000129028	THAP10	0.8494	0.871563	0.921385	0.982778	1	1	0.969625	0.974545
ENSG00000129055	ANAPC13	1	1	1	1	1	1	1	1
ENSG00000129083	COPB1	0.404889	0.43145	0.456467	0.40075	0.324538	0.286778	0.300222	0.291462
ENSG00000129151	BBOX1	NA	NA	NA	NA	NA	0.00428571	0	0.00158333
ENSG00000129173	E2F8	0.828	0.824125	0.7158	1	NA	NA	NA	NA
ENSG00000129204	USP6	0.480481	0.70545	0.562857	0.55	0.681778	0.367778	0.423111	0.495
ENSG00000129244	ATP1B2	0.381667	NA	NA	0.365857	0.488333	0.163222	0.180889	0.150769
ENSG00000129354	AP1M2	0.60337	0.593	0.456	0.638	0.543	NA	NA	NA
ENSG00000129355	CDKN2D	NA	NA	NA	0.794368	0.823615	0.983111	0.986111	0.990385
ENSG00000129473	BCL2L2	0.96737	0.961474	0.9742	0.96945	0.976385	0.930778	0.953333	0.944538
ENSG00000129480	DTD2	1	1	1	1	1	1	1	0.99675
ENSG00000129484	PARP2	0.698333	0.78785	0.731267	0.7502	0.716308	0.472444	0.465111	0.480385
ENSG00000129515	SNX6	0.372667	0.4492	0.445	0.44485	0.484385	0.336111	0.312556	0.279692
ENSG00000129518	EAPP	0.997	0.9927	0.996467	0.99835	0.998231	0.999333	1	0.997462
ENSG00000129521	EGLN3	0.416296	0.3976	0.365867	0.385263	0.387778	0.088	0.117889	0.0764615
ENSG00000129559	NEDD8	0.794778	0.78625	0.7974	0.7891	0.765615	0.923333	0.922222	0.931154
ENSG00000129562	DAD1	1	1	1	0.99995	1	0.769667	0.783556	0.688538
ENSG00000129566	TEP1	0.1975	0.450636	0.328333	0.212	0.337	0.25	0.338	NA
ENSG00000129680	MAP7D3	0.263815	0.3331	0.3236	0.369778	0.315917	0.6955	0.742	0.75
ENSG00000129757	CDKN1C	0.997963	0.9994	1	1	1	1	1	1
ENSG00000129911	KLF16	0.988269	0.993778	1	0.995875	1	NA	NA	NA
ENSG00000129968	ABHD17A	0.0168846	0.0207368	0.0134286	0.0161053	0.0157692	0.051	0.034	0.032
ENSG00000130023	ERMARD	0.0420769	0.0797368	0.1212	0.0944737	0.0759231	0.08075	0.16925	0.188455
ENSG00000130024	PHF10	0.723593	0.44535	0.423	0.3908	0.371846	0.726111	0.702222	0.765692
ENSG00000130045	NXNL2	NA	1	NA	NA	NA	NA	NA	0.929
ENSG00000130119	GNL3L	0.259	0.36875	0.405867	0.37835	0.366154	0.79025	0.7255	0.842917
ENSG00000130147	SH3BP4	0.78663	0.96655	0.962733	0.97605	1	1	0.902	0.915556
ENSG00000130158	DOCK6	0.8	0.591	0.5605	0.625263	0.628857	NA	NA	0.536
ENSG00000130175	PRKCSH	0.999556	1	0.997733	0.991	1	0.503667	0.546667	0.420538
ENSG00000130177	CDC16	0.0161111	0.0353	0.0162667	0.03065	0.0202308	0.0756667	0.0121111	0.0528462
ENSG00000130182	ZSCAN10	0.999037	0.9955	1	NA	NA	NA	NA	NA
ENSG00000130204	TOMM40	0.999926	1	1	0.9998	0.999538	0.932333	0.939667	0.979615
ENSG00000130222	GADD45G	1	1	1	1	1	1	1	1
ENSG00000130227	XPO7	1	1	1	1	1	0.977111	0.994222	0.965231
ENSG00000130244	FAM98C	1	1	1	1	1	1	1	1
ENSG00000130255	RPL36	0.010037	0.00865	0.0096	0.0107	0.0102308	0.00755556	0.00866667	0.0115385
ENSG00000130287	NCAN	NA	0.552579	0.589	0.517333	0.620429	0.743111	0.746333	0.753692
ENSG00000130305	NSUN5	0.055963	0.08535	0.114067	0.1051	0.111308	0.3405	0.3175	0.358
ENSG00000130338	TULP4	0.71425	0.701533	0.665429	0.663444	0.667111	0.568	0.600125	0.568385
ENSG00000130348	QRSL1	0.581222	0.60075	0.6048	0.60095	0.640462	0.6295	0.603875	0.601
ENSG00000130413	STK33	0.943296	0.8411	0.793467	0.7848	0.821692	0.431125	0.674125	0.597818
ENSG00000130429	ARPC1B	0.998741	1	1	0.99865	1	0.975143	1	0.984462
ENSG00000130475	FCHO1	1	0.998263	1	1	1	1	1	1
ENSG00000130489	NA	0.994667	0.984105	0.990357	0.996222	0.996308	0.991	0.995286	0.993857
ENSG00000130508	PXDN	0.590741	0.57635	0.561267	0.56285	0.589385	0.553333	0.5965	0.558462
ENSG00000130520	LSM4	0.0185185	0.0151	0.0154	0.0182	0.0152308	0.0122222	0.014	0.0138462
ENSG00000130544	ZNF557	0.498556	0.50885	0.513286	0.523714	0.532231	0.573	0.585125	0.619333
ENSG00000130545	CRB3	0.875519	1	NA	NA	NA	NA	NA	NA
ENSG00000130584	ZBTB46	0.986529	0.938	NA	0.977286	0.976167	0.974286	0.993333	0.9585
ENSG00000130589	HELZ2	0.40525	0.303	NA	0.308	0.371	NA	NA	NA
ENSG00000130640	TUBGCP2	0.0276296	0.02355	0.0276667	0.02385	0.0260769	0.04475	0.051625	0.0551667
ENSG00000130699	TAF4	0.0139231	0.00654546	0.01775	0.00371429	0.0183333	0.0125556	0.002	0.0102
ENSG00000130713	EXOSC2	1	0.9963	0.9886	0.97455	1	1	1	0.916667
ENSG00000130725	UBE2M	0.521926	0.46775	0.450133	0.4626	0.468692	0.269333	0.294444	0.251077
ENSG00000130734	ATG4D	0.628852	0.59395	0.601867	0.61435	0.610769	0.647667	0.595778	0.616769
ENSG00000130741	EIF2S3	0.853778	0.8768	0.846	0.8502	0.861692	0.500222	0.519667	0.454615
ENSG00000130751	NPAS1	1	1	NA	NA	NA	NA	NA	NA
ENSG00000130768	SMPDL3B	0.467926	0.454	NA	NA	NA	NA	NA	NA
ENSG00000130770	ATP5IF1	0.000777778	0.0005	0.0012	0.00105	0.00115385	0.00255556	0.00233333	0.00253846
ENSG00000130775	THEMIS2	1	1	NA	NA	NA	NA	NA	NA
ENSG00000130787	HIP1R	0.820368	0.852474	0.851067	0.850158	0.805538	0.864125	0.959375	0.90425
ENSG00000130810	PPAN	0.968407	0.9886	1	0.99925	1	1	1	1
ENSG00000130816	DNMT1	0.564407	0.5223	0.5068	0.50695	0.452846	0.552125	0.536375	0.688538
ENSG00000130821	SLC6A8	0.555222	0.63665	0.6632	0.6448	0.618538	0.430556	0.513778	0.417538
ENSG00000130830	MPP1	0.6918	NA	NA	0.829533	0.784556	0.905625	1	1
ENSG00000130856	ZNF236	NA	NA	NA	NA	0.618	NA	NA	NA
ENSG00000130921	C12orf65	0.990963	0.9909	0.982	0.987	0.985846	0.989444	0.972625	0.982667
ENSG00000130935	NOL11	0.720037	0.76015	0.7808	0.82945	0.813615	0.869444	0.888222	0.877385
ENSG00000130940	CASZ1	NA	NA	NA	NA	0.4665	NA	NA	NA
ENSG00000130958	SLC35D2	0.69437	0.7079	0.7224	0.71795	0.673769	0.889	0.713	0.688
ENSG00000130962	PRRG1	0.943667	NA	NA	0.9608	0.9762	0.973556	0.972	0.979692
ENSG00000131013	PPIL4	0.795296	0.8952	0.961133	0.88465	0.946	0.782	0.812444	0.675385
ENSG00000131016	AKAP12	0.387593	0.49225	0.527133	0.4876	0.438923	0.531111	0.588667	0.555308
ENSG00000131019	ULBP3	0.508577	0.5622	0.5372	0.52885	0.530769	0.546111	0.522889	0.464923
ENSG00000131043	AAR2	0.00362963	0.00575	0.017	0.0087	0.00592308	0.00425	0.013875	0.0103333
ENSG00000131067	GGT7	0.432259	0.414947	0.421667	0.3919	0.379077	0.574667	0.603889	0.657077
ENSG00000131080	EDA2R	0.99175	0.985	0.993	0.954308	0.989429	1	0.986125	0.985429
ENSG00000131115	ZNF227	0.551556	0.5449	0.5852	0.54585	0.574385	0.622444	0.53175	0.610462
ENSG00000131142	CCL25	NA	0.3588	NA	NA	NA	0.188	0.437	0.094
ENSG00000131242	RAB11FIP4	0.299	0.345611	0.371333	0.351474	0.315727	0.472778	0.51675	0.553077
ENSG00000131263	RLIM	0.650926	0.71795	0.686733	0.7311	0.733308	0.580222	0.578222	0.538308
ENSG00000131351	HAUS8	0.0518889	0.05685	0.0741333	0.0453	0.0381538	NA	NA	NA
ENSG00000131386	GALNT15	NA	0	NA	NA	NA	0.265	0.2325	0.209
ENSG00000131389	SLC6A6	0.412	0.3844	0.357667	0.3669	0.373385	0.118889	0.110333	0.0845385
ENSG00000131435	PDLIM4	0.0709375	0.0865556	0.106714	0.106611	0.110833	0.406556	0.416889	0.431923
ENSG00000131475	VPS25	1	0.99965	0.999533	0.99955	0.999692	0.891222	0.879	0.853923
ENSG00000131495	NDUFA2	0.854444	0.9002	0.885933	0.87605	0.854385	0.914222	0.919222	0.928615
ENSG00000131508	UBE2D2	0.264037	0.2948	0.3048	0.2864	0.306538	0.167222	0.170333	0.150846
ENSG00000131558	EXOC4	0.508741	0.51595	0.51	0.52945	0.482769	0.67	0.688667	0.709308
ENSG00000131584	ACAP3	0.822727	0.6589	0.704889	0.786263	0.766923	0.966375	0.95075	0.928455
ENSG00000131650	KREMEN2	0.98987	NA	NA	NA	NA	NA	NA	0.974
ENSG00000131652	THOC6	0.390704	0.35295	0.373867	0.36215	0.311077	0.378125	0.35225	0.265909
ENSG00000131653	TRAF7	0.411333	0.411	0.4464	0.43535	0.439231	0.40225	0.443875	0.455273
ENSG00000131697	NPHP4	0.542889	0.4848	0.545	0.509211	0.541462	0.504714	0.476125	0.464857
ENSG00000131724	IL13RA1	0.337815	0.3045	0.243667	0.32215	0.320846	0.567	0.507667	0.590077
ENSG00000131725	WDR44	0.990115	1	0.996133	0.9987	0.996846	1	0.998778	0.995
ENSG00000131732	ZCCHC9	0.0599259	0.0657	0.0454667	0.0403	0.068	0.00966667	0.0326667	0.0141538
ENSG00000131771	PPP1R1B	0.755148	0.783	NA	NA	NA	NA	NA	1
ENSG00000131844	MCCC2	0.162667	0.17605	0.155333	0.1675	0.181615	0.0218889	0.027	0.0213846
ENSG00000131845	ZNF304	0.933852	0.94105	0.939933	0.917222	0.939769	0.809	0.87325	0.858385
ENSG00000131849	ZNF132	NA	NA	1	NA	1	1	0.922333	1
ENSG00000131876	SNRPA1	0.745407	0.7369	0.725	0.7243	0.713615	0.405667	0.427444	0.395
ENSG00000131966	ACTR10	0.0581111	0.0463	0.0551333	0.0323	0.0434615	0.024	0.0222222	0.0224615
ENSG00000131981	LGALS3	0.935185	0.618833	0.559	0.8195	0.892222	0.752714	0.805375	0.748125
ENSG00000132002	DNAJB1	0.995037	0.98355	1	0.9917	1	0.872222	0.909333	0.875615
ENSG00000132003	ZSWIM4	0.633833	0.7585	NA	0.695333	0.9595	NA	NA	NA
ENSG00000132010	ZNF20	0.404222	0.30545	0.2648	0.356316	0.330308	0.46525	0.513444	0.4446
ENSG00000132017	DCAF15	0.431926	0.50035	0.454933	0.48825	0.471846	0.304333	0.305333	0.281231
ENSG00000132031	MATN3	0.500313	0.37	0.6692	0.554	0.443846	NA	0.225	0.1235
ENSG00000132122	SPATA6	0.35675	0.422789	0.407333	0.42155	0.448538	0.146444	0.138333	0.131615
ENSG00000132141	CCT6B	0.2625	0.00933333	0.0517273	0.0339231	0.0495455	0	0.155333	0.0284
ENSG00000132164	SLC6A11	NA	NA	NA	NA	NA	0.40975	0.435375	0.440273
ENSG00000132275	RRP8	0.0970741	0.13405	0.1382	0.1311	0.157308	0.30125	0.276125	0.249091
ENSG00000132286	TIMM10B	0.919037	0.978	0.973867	0.9855	0.980692	0.990111	0.985333	0.997462
ENSG00000132297	HHLA1	0.908833	NA	NA	NA	NA	NA	NA	NA
ENSG00000132382	MYBBP1A	0.987481	0.9865	0.979643	0.979333	0.997077	1	0.994857	1
ENSG00000132383	RPA1	0.00311111	0.0041	0.0054	0.0046	0.00384615	0	0	0.0116667
ENSG00000132388	UBE2G1	0.324037	0.3091	0.3072	0.28295	0.321308	0.0898889	0.100778	0.0742308
ENSG00000132424	PNISR	0.20037	0.22155	0.2474	0.17425	0.200462	0.261444	0.257556	0.227462
ENSG00000132437	DDC	NA	NA	NA	NA	1	0.98175	0.994857	0.997417
ENSG00000132470	ITGB4	1	NA	NA	NA	NA	NA	NA	1
ENSG00000132485	ZRANB2	0.593741	0.5152	0.515133	0.57285	0.582231	0.545444	0.567778	0.581692
ENSG00000132522	GPS2	0.00359259	0.0108	0.0113333	0.0092	0.00884615	0.0706667	0.05375	0.0509231
ENSG00000132535	DLG4	0.386259	0.35365	0.3592	0.3547	0.378538	0.255889	0.257667	0.239231
ENSG00000132541	RIDA	1	1	1	1	1	1	1	1
ENSG00000132563	REEP2	0.501444	0.48915	0.490667	0.4982	0.473231	0.573	0.561375	0.642615
ENSG00000132570	PCBD2	0.0818148	0.055	0.0736667	0.111529	0.121923	0.1325	0.14625	0.116909
ENSG00000132581	SDF2	0.990259	0.99115	0.9916	0.9914	0.986615	1	0.998556	0.999385
ENSG00000132600	PRMT7	0.0206667	0.0308	0.0339333	0.0245	0.0206923	0.020375	0.024375	0.0210833
ENSG00000132613	MTSS2	0.908609	0.825375	0.8644	0.8987	0.885692	0.272	0.299111	0.233769
ENSG00000132623	ANKEF1	0.412346	0.517667	0.4354	0.4115	0.422333	0.4695	0.3205	0.37
ENSG00000132669	RIN2	NA	NA	NA	1	0.990154	1	1	1
ENSG00000132670	PTPRA	0.0155185	0.02125	0.0228	0.01965	0.0206154	0.024	0.0211111	0.0180769
ENSG00000132680	KHDC4	0.32363	0.30645	0.308267	0.32565	0.297923	0.160222	0.185111	0.155385
ENSG00000132692	BCAN	NA	NA	NA	NA	NA	0.623	0.609	0.615667
ENSG00000132694	ARHGEF11	0.769407	0.80635	0.820333	0.822737	0.888692	0.89175	0.926375	0.9185
ENSG00000132740	IGHMBP2	0.217185	0.1776	0.155067	0.17845	0.208538	0.129778	0.154875	0.145917
ENSG00000132763	MMACHC	0.287	0.475	0.5798	0.716	0.6394	NA	NA	NA
ENSG00000132821	VSTM2L	NA	0.821	0.83	0.787333	0.87625	0.901444	0.933	0.90525
ENSG00000132824	SERINC3	0.0502593	0.0382	0.0640667	0.06485	0.0613846	0.0398889	0.0853333	0.0817692
ENSG00000132837	DMGDH	NA	NA	NA	NA	NA	NA	NA	0.781
ENSG00000132842	AP3B1	0.0168148	0.01495	0.0148667	0.01135	0.0131538	0.00655556	0.00366667	0.00338462
ENSG00000132854	KANK4	NA	NA	NA	NA	1	NA	NA	NA
ENSG00000132872	SYT4	0.8985	NA	0.829	1	0.955	0.879222	0.881556	0.866769
ENSG00000132874	SLC14A2	NA	1	NA	NA	1	NA	NA	NA
ENSG00000132932	ATP8A2	0.433632	NA	NA	NA	0.757	0.887667	0.96125	0.920615
ENSG00000132952	USPL1	0.12937	0.11765	0.106467	0.1176	0.106538	0.156222	0.146889	0.156231
ENSG00000132964	CDK8	0.797815	0.77245	0.786	0.77155	0.758154	0.687778	0.73	0.696692
ENSG00000133019	CHRM3	NA	NA	NA	NA	NA	0.8776	0.869857	0.861909
ENSG00000133028	SCO1	0.137296	0.11035	0.1074	0.0973	0.102769	0.122889	0.129778	0.125769
ENSG00000133059	DSTYK	0.334185	0.33665	0.3148	0.32265	0.354077	0.437444	0.448889	0.457077
ENSG00000133069	TMCC2	NA	0.9211	1	1	1	0.962875	0.986375	1
ENSG00000133103	COG6	0.00592593	0.00755	0.00753333	0.00595	0.00684615	0.0125	0.013375	0.0145385
ENSG00000133104	SPART	0.0446296	0.04715	0.0422	0.04265	0.049	0.0673333	0.0651111	0.0834167
ENSG00000133107	TRPC4	0.9418	0.937154	0.90325	0.9489	0.9334	0.954	0.434	0.9445
ENSG00000133110	POSTN	NA	NA	NA	0.8249	1	1	1	1
ENSG00000133134	BEX2	0.973259	0.94935	0.975	0.97555	0.993231	1	1	1
ENSG00000133226	SRRM1	0.970296	0.99005	0.9708	0.96185	0.986	0.529444	0.555667	0.483923
ENSG00000133321	PLAAT4	NA	NA	NA	NA	NA	0.839	0.854	0.819
ENSG00000133422	MORC2	0.211778	0.15265	0.190133	0.11095	0.193462	0.236222	0.231111	0.231769
ENSG00000133433	GSTT2B	0.901	NA	NA	0.929	1	NA	NA	NA
ENSG00000133466	C1QTNF6	NA	NA	NA	NA	0.9605	NA	NA	1
ENSG00000133477	FAM83F	0.2196	NA	NA	NA	NA	NA	NA	NA
ENSG00000133612	AGAP3	0.669889	0.7626	0.7576	0.72735	0.691308	0.589889	0.573	0.541538
ENSG00000133619	KRBA1	0.606714	0.559235	0.608333	0.558556	0.57425	0.53525	0.642	0.5874
ENSG00000133627	ACTR3B	0.564407	0.7702	0.748067	0.6904	0.680692	0.856625	0.817125	0.86675
ENSG00000133636	NTS	0.997667	NA	NA	1	1	0.9325	1	1
ENSG00000133640	LRRIQ1	NA	NA	NA	NA	NA	0.82775	0.787667	0.842308
ENSG00000133657	ATP13A3	0.993037	0.9902	0.991267	0.9973	0.999	0.992444	0.998333	1
ENSG00000133665	DYDC2	0.212	0.387	0.466	0.2448	0.424667	0.1746	0.138429	0.1227
ENSG00000133678	TMEM254	0.702963	0.70225	0.6884	0.74375	0.687308	0.668111	0.79725	0.723077
ENSG00000133706	LARS1	0.137593	0.1621	0.168667	0.1498	0.155077	0.123778	0.174	0.113308
ENSG00000133710	SPINK5	0.451667	0.576667	0.5496	0.452	0.535	0.292	0.587333	0.511
ENSG00000133789	SWAP70	0.631889	0.6523	0.666333	0.5661	0.571231	0.345625	0.298	0.336769
ENSG00000133812	SBF2	0.478185	0.4916	0.490867	0.4759	0.467077	0.558444	0.541111	0.578385
ENSG00000133858	ZFC3H1	0.537148	0.545	0.538867	0.54995	0.538	0.664	0.645333	0.710923
ENSG00000133863	TEX15	0.81	0.4745	0.542	0.381	NA	NA	NA	NA
ENSG00000133878	DUSP26	NA	NA	NA	NA	1	1	1	1
ENSG00000133895	MEN1	0.955963	0.9788	0.986933	0.98985	1	0.948111	0.933	0.89625
ENSG00000134030	CTIF	0.617	NA	NA	0.693	0.723	0.834625	0.89825	0.830167
ENSG00000134046	MBD2	0.002	0.0027	0.00673333	0.02655	0.0999231	0.166	0.204778	0.182462
ENSG00000134049	IER3IP1	0.347481	0.37565	0.382333	0.38455	0.376231	0.169556	0.183667	0.158615
ENSG00000134056	MRPS36	0.107444	0.11855	0.113533	0.1091	0.111615	0.24	0.276556	0.402846
ENSG00000134057	CCNB1	0.476963	0.5799	0.543867	0.5669	0.629385	0.81	0.57975	0.680667
ENSG00000134086	VHL	0.685111	0.71315	0.7282	0.7077	0.639846	0.817	0.816667	0.869923
ENSG00000134108	ARL8B	0.628963	0.67765	0.670667	0.67495	0.658077	0.772889	0.771778	0.808308
ENSG00000134109	EDEM1	0.378296	0.426158	0.409933	0.39215	0.358769	0.186444	0.220444	0.189385
ENSG00000134115	CNTN6	NA	0.016	0.0743333	0.0302	0.0583333	0.0668	0.1718	0.0764444
ENSG00000134146	DPH6	0.874519	0.86095	0.853933	0.8815	0.861364	NA	NA	0.7775
ENSG00000134153	EMC7	0.479593	0.5058	0.5134	0.48745	0.446923	1	1	1
ENSG00000134186	PRPF38B	0.776778	0.75425	0.728	0.80065	0.797769	0.779556	0.786111	0.811385
ENSG00000134201	GSTM5	0.33	NA	NA	0.527	NA	NA	NA	NA
ENSG00000134202	GSTM3	NA	0.599	0.2192	0.13625	0.0932308	0.121	0.124333	0.112308
ENSG00000134207	SYT6	0.360444	0.381	0.407167	0.404	0.32	0.50775	0.492625	0.549917
ENSG00000134253	TRIM45	0.562296	0.63595	0.653	0.774278	0.761727	0.5375	NA	0.69
ENSG00000134255	CEPT1	0.843	0.84035	0.817067	0.8837	0.841462	0.368222	0.432111	0.496231
ENSG00000134278	SPIRE1	0.7508	0.779667	0.863167	0.8919	0.839385	0.316222	0.350778	0.348231
ENSG00000134294	SLC38A2	0.924259	0.96945	0.9572	0.93565	0.947923	0.930222	0.952889	0.898385
ENSG00000134369	NAV1	0.332115	0.39515	0.403	0.513579	0.605154	0.889222	0.923625	0.886538
ENSG00000134371	CDC73	0.928185	0.994	0.987333	1	0.992846	0.966444	0.869778	0.854
ENSG00000134443	GRP	NA	NA	NA	NA	1	NA	1	0.905333
ENSG00000134453	RBM17	0.0112593	0.0146	0.0176667	0.0139	0.00846154	0.0116667	0.0104444	0.00792308
ENSG00000134480	CCNH	0.183037	0.2357	0.271467	0.23415	0.240846	0.444333	0.464889	0.521769
ENSG00000134597	RBMX2	0.810778	0.7928	0.801533	0.8115	0.791769	0.710333	0.721111	0.741231
ENSG00000134755	DSC2	0.0812593	0.09375	0.0866	0.09485	0.097	0.151	0.1	0.1405
ENSG00000134809	TIMM10	0.188	0.29895	0.240267	0.1523	0.128846	0.115778	0.116333	0.0951538
ENSG00000134825	TMEM258	0.00803704	0.00755	0.0062	0.00675	0.00692308	0.00988889	0.0162222	0.011
ENSG00000134830	C5AR2	NA	1	NA	NA	NA	NA	NA	NA
ENSG00000134853	PDGFRA	NA	NA	NA	0.513	0.6545	0.725	0.746	0.608
ENSG00000134874	DZIP1	0.0854444	0.0888	0.0921333	0.0856	0.074	0.0927778	0.0916667	0.106769
ENSG00000134884	ARGLU1	0.198333	0.21825	0.2358	0.2182	0.214231	0.172889	0.180556	0.159615
ENSG00000134900	TPP2	0.228556	0.24525	0.272533	0.26845	0.240385	0.0971111	0.0966667	0.0799231
ENSG00000134910	STT3A	0.0826667	0.1246	0.0864	0.0913	0.093	0.0238889	0.0316667	0.0214615
ENSG00000134982	APC	0.173	0.1774	0.213643	0.192842	0.273769	0.362	0.449556	0.440615
ENSG00000134987	WDR36	0.570333	0.60665	0.569467	0.5933	0.550538	0.578111	0.535375	0.581231
ENSG00000135002	RFK	0.992481	0.99255	0.993867	0.9923	0.996077	0.999111	0.999222	0.998231
ENSG00000135018	UBQLN1	0.420667	0.4642	0.473933	0.4287	0.437615	0.276333	0.296	0.293154
ENSG00000135040	NAA35	0.817963	0.7903	0.805333	0.8106	0.803154	0.775889	0.805667	0.816615
ENSG00000135047	CTSL	0.467889	0.56545	0.571533	0.61125	0.630692	0.604222	0.597444	0.588
ENSG00000135049	AGTPBP1	0.650148	0.60935	0.690533	0.6306	0.584538	0.840111	0.818333	0.882538
ENSG00000135063	FAM189A2	0.093	NA	NA	NA	NA	NA	NA	NA
ENSG00000135069	PSAT1	0.799074	0.79535	0.7944	0.78515	0.810846	0.726778	0.743222	0.659769
ENSG00000135074	ADAM19	0.756731	0.7609	0.760733	0.73885	0.735769	0.753	0.750125	0.7388
ENSG00000135093	USP30	0.491	0.889062	0.994333	0.9193	0.888923	0.555111	0.505222	0.531462
ENSG00000135116	HRK	NA	NA	NA	NA	NA	1	NA	NA
ENSG00000135124	P2RX4	1	1	1	1	1	NA	NA	NA
ENSG00000135127	BICDL1	0.882	NA	NA	NA	1	1	1	1
ENSG00000135185	TMEM243	0.717556	0.6719	0.689667	0.70465	0.707615	0.797556	0.785444	0.81
ENSG00000135245	HILPDA	0.929111	0.9206	0.916267	0.9191	0.935385	0.916222	0.9215	0.909083
ENSG00000135248	FAM71F1	0.822	0.777067	NA	0.537	NA	NA	NA	NA
ENSG00000135269	TES	0.570889	0.589	0.574444	0.57935	0.594308	0.233222	0.224333	0.169846
ENSG00000135298	ADGRB3	NA	NA	NA	0.3515	0.427	0.551444	0.515889	0.623308
ENSG00000135317	SNX14	0.0608148	0.0776842	0.115667	0.1123	0.0912308	0.181333	0.158778	0.236385
ENSG00000135333	EPHA7	0.513625	0.51335	0.511933	0.50595	0.521692	0.456778	0.464	0.436077
ENSG00000135338	LCA5	NA	0.860278	0.838667	0.83985	0.844538	0.856	0.83325	0.834917
ENSG00000135341	MAP3K7	0.341074	0.50905	0.518333	0.5074	0.485462	0.286444	0.254556	0.203769
ENSG00000135372	NAT10	0.778148	0.69985	0.6412	0.6659	0.619154	0.636375	0.61475	0.578
ENSG00000135390	ATP5MC2	0.948963	0.93135	0.964267	0.93295	0.966615	0.973222	0.912889	0.834077
ENSG00000135404	CD63	0.00203704	0.0018	0.00233333	0.00145	0.00146154	0.0102222	0.00733333	0.00253846
ENSG00000135406	PRPH	NA	NA	NA	1	NA	0.9535	0.956143	0.964125
ENSG00000135414	GDF11	0.495037	0.5797	0.536467	0.4999	0.583	0.331444	0.368444	0.315385
ENSG00000135437	RDH5	NA	NA	NA	0.717	NA	NA	NA	NA
ENSG00000135446	CDK4	0.348	0.3886	0.4082	0.38915	0.394231	0.658444	0.61125	0.669083
ENSG00000135452	TSPAN31	0.0897037	0.08085	0.0835333	0.0983	0.0879231	0.14525	0.14975	0.122833
ENSG00000135457	TFCP2	0.325222	0.3286	0.383067	0.322	0.410462	0.472667	0.531875	0.49925
ENSG00000135469	COQ10A	0.938074	0.93875	0.970133	0.97685	0.883308	0.577111	0.616667	0.505615
ENSG00000135472	FAIM2	NA	0.089	0.108	NA	0.101	0.086	0.111444	0.113923
ENSG00000135473	PAN2	0.0267037	0.02	0.0146	0.01175	0.0214615	0.0108889	0.0132222	0.0177692
ENSG00000135476	ESPL1	1	1	0.997267	1	1	NA	NA	NA
ENSG00000135535	CD164	0.993185	0.98035	0.996733	0.98845	0.996615	1	0.999333	1
ENSG00000135537	AFG1L	NA	NA	NA	NA	NA	0.598	NA	NA
ENSG00000135540	NHSL1	0.951765	1	1	0.992812	1	NA	NA	1
ENSG00000135624	CCT7	0.444704	0.4292	0.4144	0.4284	0.419923	0.420778	0.407444	0.383
ENSG00000135636	DYSF	1	NA	NA	1	1	NA	NA	NA
ENSG00000135637	CCDC142	0.99885	1	1	1	0.998818	1	1	1
ENSG00000135638	EMX1	NA	0.164	NA	0.016	0.095	0.0182222	0.027	0.0460769
ENSG00000135677	GNS	0.725852	0.72535	0.727467	0.73305	0.747385	0.754444	0.824222	0.878077
ENSG00000135678	CPM	NA	NA	NA	0.359667	NA	NA	NA	NA
ENSG00000135697	BCO1	NA	0.51	0.511571	NA	NA	NA	NA	NA
ENSG00000135778	NTPCR	0.842407	0.8547	0.8666	0.8323	0.874385	0.8414	0.8465	0.8426
ENSG00000135821	GLUL	0.00977778	0.01265	0.0109333	0.0068	0.00653846	0.00844444	0.00977778	0.00623077
ENSG00000135838	NPL	NA	NA	NA	NA	NA	0.01275	0.0746667	0.108667
ENSG00000135842	NIBAN1	0.0422778	NA	NA	0.03	0	0	0.051	0
ENSG00000135870	RC3H1	0.487037	0.4043	0.434733	0.4672	0.449692	0.469333	0.476333	0.499308
ENSG00000135916	ITM2C	0.560185	0.5589	0.5858	0.5578	0.542231	0.102222	0.120556	0.110462
ENSG00000135926	TMBIM1	0.768556	0.811667	0.69075	0.882	0.766167	NA	1	0.785
ENSG00000135951	TSGA10	NA	NA	NA	0.242	NA	NA	NA	NA
ENSG00000135966	TGFBRAP1	0.688333	0.7119	0.742867	0.699	0.707154	0.553778	0.592444	0.546
ENSG00000135974	C2orf49	0.621074	0.7076	0.829533	0.7102	0.773077	0.914444	0.917444	0.941077
ENSG00000136010	ALDH1L2	0.451	0.391	0.4555	0.5105	0.517	0.476286	0.489857	0.513667
ENSG00000136021	SCYL2	0.658259	0.68035	0.669667	0.605	0.603077	0.724556	0.692667	0.738308
ENSG00000136045	PWP1	0.18063	0.22255	0.2188	0.197	0.208308	0.404111	0.383444	0.374538
ENSG00000136051	WASHC4	0.414556	0.46775	0.4792	0.46315	0.394769	0.0938889	0.100333	0.078
ENSG00000136099	PCDH8	NA	NA	NA	0.0858462	0.074	0.1265	0.134375	0.174
ENSG00000136146	MED4	0.503778	0.4702	0.508067	0.48995	0.479538	0.487	0.615333	0.546615
ENSG00000136152	COG3	0.561444	0.587	0.560067	0.57025	0.543692	0.543111	0.561556	0.604
ENSG00000136156	ITM2B	0.0135185	0.0165	0.0178667	0.0163	0.0126154	0.184222	0.191333	0.213692
ENSG00000136169	SETDB2	0.111815	0.1523	0.152333	0.140412	0.15975	0.223111	0.212875	0.218583
ENSG00000136213	CHST12	0.217	NA	NA	0.164	0.123	0.242	NA	0.273
ENSG00000136231	IGF2BP3	0.994148	0.992	1	0.9884	0.996615	0.908	0.908222	0.848667
ENSG00000136235	GPNMB	NA	0.154	NA	NA	0.518	0.5765	0.507667	0.49975
ENSG00000136238	RAC1	0.311259	0.44985	0.433667	0.4505	0.420385	0.694	0.679889	0.759077
ENSG00000136240	KDELR2	0.620333	0.62685	0.633733	0.62505	0.609462	0.751111	0.747333	0.752077
ENSG00000136271	DDX56	0.751074	0.7639	0.786467	0.7812	0.795308	0.799625	0.792875	0.784167
ENSG00000136273	HUS1	0.27363	0.35975	0.354067	0.3209	0.315	0.536571	0.3585	0.399455
ENSG00000136295	TTYH3	0.971963	0.9657	0.966333	0.9717	0.960231	0.948889	0.911375	0.93625
ENSG00000136367	ZFHX2	NA	NA	NA	NA	NA	0.2215	0.1255	0.155667
ENSG00000136451	VEZF1	0.759667	0.79115	0.8288	0.76975	0.721846	0.641333	0.635444	0.633692
ENSG00000136485	DCAF7	0.606704	0.6993	0.690133	0.6692	0.687846	0.751889	0.714	0.744538
ENSG00000136535	TBR1	NA	NA	NA	1	1	1	1	1
ENSG00000136636	KCTD3	0.690963	0.7055	0.715533	0.70705	0.706231	0.637111	0.688111	0.735846
ENSG00000136643	RPS6KC1	0.125259	0.13365	0.13	0.117421	0.102231	0.0565556	0.0475556	0.0414615
ENSG00000136682	CBWD2	0.278333	0.45105	0.5376	0.47065	0.439692	0.891	0.863	0.906692
ENSG00000136698	CFC1	NA	NA	NA	NA	NA	0.76	NA	0.507
ENSG00000136710	CCDC115	1	1	1	1	0.998769	1	1	1
ENSG00000136731	UGGT1	0.28937	0.33615	0.3272	0.29265	0.290231	0.423444	0.40975	0.503
ENSG00000136750	GAD2	NA	NA	NA	NA	NA	0.354667	0.38375	0.427
ENSG00000136813	ECPAS	0.169963	0.2064	0.221933	0.22735	0.222462	0.421889	0.429333	0.453769
ENSG00000136816	TOR1B	0.593667	0.57615	0.560867	0.560421	0.580308	0.425444	0.436778	0.415846
ENSG00000136824	SMC2	0.340037	0.37635	0.352267	0.33875	0.364769	0.203444	0.238444	0.229923
ENSG00000136848	DAB2IP	0.613259	0.6237	0.6154	0.6056	0.601308	0.491444	0.488222	0.445615
ENSG00000136870	ZNF189	0.980815	0.96855	0.982733	0.972421	0.976692	0.846222	0.829444	0.806769
ENSG00000136874	STX17	0.720185	0.82175	0.805867	0.885263	0.782385	0.393778	0.497	0.397692
ENSG00000136875	PRPF4	0.553815	0.54315	0.5664	0.5456	0.512385	0.692667	0.473778	0.358308
ENSG00000136877	FPGS	0.975037	0.9709	0.971733	0.96755	0.975385	0.95925	0.976	0.976889
ENSG00000136883	KIF12	NA	NA	NA	NA	NA	0.55	NA	0.6755
ENSG00000136895	GARNL3	NA	NA	NA	NA	0	0.0445	0.055375	0.07775
ENSG00000136908	DPM2	0.820556	0.8004	0.766933	0.7999	0.807538	0.7445	0.7865	0.753083
ENSG00000136937	NCBP1	0.518222	0.5749	0.5938	0.56325	0.576462	0.710222	0.726333	0.728077
ENSG00000136943	CTSV	0.0195185	0.0366	0.0449333	0.05225	0.0525385	NA	NA	0.081
ENSG00000137033	IL33	NA	NA	NA	NA	NA	NA	0.803	NA
ENSG00000137070	IL11RA	0.535	0.647062	0.618	0.61375	0.606154	0.633333	0.663	0.698154
ENSG00000137075	RNF38	0.606815	0.65875	0.725867	0.6646	0.555231	0.338667	0.360556	0.315231
ENSG00000137094	DNAJB5	0.0114815	0.0094	0.0212	0.0117	0.0123846	0.0408889	0.0311111	0.0423846
ENSG00000137098	SPAG8	NA	NA	NA	NA	0.5775	0.486	0.643714	0.58
ENSG00000137106	GRHPR	0.990444	0.9925	0.992267	0.9944	0.994462	0.995556	0.990556	0.993846
ENSG00000137161	CNPY3	0.312333	0.26325	0.237533	0.2532	0.279923	0.0426667	0.0484444	0.0383077
ENSG00000137200	CMTR1	0.134148	0.1532	0.146667	0.14095	0.135692	0.295625	0.278222	0.255385
ENSG00000137207	YIPF3	1	0.99975	0.999667	1	1	1	1	1
ENSG00000137252	HCRTR2	NA	NA	NA	NA	NA	0.224	0.125	0.0909091
ENSG00000137261	KIAA0319	NA	NA	NA	NA	NA	0.855333	0.868143	0.9495
ENSG00000137269	LRRC1	0.553222	0.530053	0.559467	0.5572	0.588615	0.732625	0.709	0.7435
ENSG00000137310	TCF19	0.0239615	0.0114545	0.00654546	0.0198571	0.0220769	NA	NA	NA
ENSG00000137337	MDC1	0.251444	0.3021	0.315667	0.29665	0.278692	0.299222	0.322125	0.349615
ENSG00000137343	ATAT1	0.882704	0.7398	0.7146	0.73145	0.661692	0.0224444	0.0312222	0.029
ENSG00000137409	MTCH1	0.849852	0.83155	0.811667	0.8209	0.834615	0.806111	0.818222	0.811231
ENSG00000137411	VARS2	0.999222	0.9992	1	1	1	1	0.995444	1
ENSG00000137473	TTC29	NA	NA	0.0356667	0.0845	0.0736667	NA	0	0.0742
ENSG00000137509	PRCP	0.0369259	0.0294	0.0275333	0.0293	0.0336923	0.131375	0.111333	0.136
ENSG00000137522	RNF121	0.43863	0.4539	0.468333	0.42955	0.406231	0.339111	0.362444	0.355846
ENSG00000137547	MRPL15	1	1	1	1	1	0.718889	0.920889	0.755923
ENSG00000137558	PI15	NA	NA	1	0.885333	0.88	NA	0.798	1
ENSG00000137573	SULF1	NA	0.370333	0.374533	0.37815	0.4364	0.336333	0.277143	0.251778
ENSG00000137575	SDCBP	0.812296	0.80525	0.834867	0.8204	0.835769	1	0.970222	0.968077
ENSG00000137628	DDX60	0.3645	0.3825	0.32	0.44075	0.395	NA	0.439	0.4645
ENSG00000137642	SORL1	0.536556	0.58695	0.641933	0.639722	0.5286	0.351556	0.401889	0.408692
ENSG00000137692	DCUN1D5	1	1	1	1	1	1	1	1
ENSG00000137720	C11orf1	0.0125926	0.01675	0.0168667	0.0148	0.0196923	0.0525556	0.045625	0.0463333
ENSG00000137757	CASP5	NA	NA	NA	NA	0	NA	NA	NA
ENSG00000137766	UNC13C	NA	NA	NA	0.098	0.14	0.195167	0.154571	0.185455
ENSG00000137802	MAPKBP1	0.581	NA	0.537	0.4785	0.557	0.518714	0.528125	0.5484
ENSG00000137809	ITGA11	NA	NA	NA	0.2705	0.2526	NA	NA	NA
ENSG00000137815	RTF1	0.232926	0.25575	0.2328	0.2355	0.237846	0.151444	0.145778	0.126615
ENSG00000137818	RPLP1	0.00125926	0.00125	0.00173333	0.0012	0.00123077	0.003	0.00333333	0.00276923
ENSG00000137824	RMDN3	0.632778	0.64825	0.616133	0.64625	0.638846	0.675	0.623222	0.713154
ENSG00000137834	SMAD6	NA	NA	NA	NA	0.949	0.9865	0.8925	0.953667
ENSG00000137842	TMEM62	NA	NA	NA	NA	0.7745	0.829143	0.929625	1
ENSG00000137878	GCOM1	0.00714286	0.014	0.0123333	0	0.00416667	0	0	0.125
ENSG00000137944	KYAT3	1	0.9994	1	1	1	1	1	1
ENSG00000137947	GTF2B	1	0.99925	1	0.9988	0.999538	1	1	1
ENSG00000137955	RABGGTB	0.417185	0.44335	0.439267	0.4422	0.471077	0.510556	0.536778	0.488769
ENSG00000137959	IFI44L	NA	NA	NA	NA	0.422	NA	0.473	0.3385
ENSG00000137962	ARHGAP29	NA	0.6502	0.640308	0.63505	0.630583	0.583	0.586333	0.6165
ENSG00000137968	SLC44A5	NA	NA	0.615	0.6543	0.584286	0.543667	0.563	0.5674
ENSG00000137992	DBT	0.431704	0.4884	0.434867	0.483368	0.450333	0.431375	0.441375	0.511091
ENSG00000138029	HADHB	1	1	1	1	0.998846	0.888889	0.968875	1
ENSG00000138031	ADCY3	0.93316	0.961056	0.958867	0.955333	0.9078	0.980125	0.978625	0.975545
ENSG00000138032	PPM1B	0.269407	0.2077	0.202133	0.18145	0.200538	0.406	0.355778	0.361538
ENSG00000138035	PNPT1	0.118704	0.16005	0.157067	0.14995	0.157308	0.288375	0.256125	0.291417
ENSG00000138069	RAB1A	0.142148	0.13765	0.140067	0.1221	0.133	0.0738889	0.0747778	0.0737692
ENSG00000138073	PREB	0.913815	0.91525	0.9088	0.92915	0.919462	0.925	0.910889	0.915692
ENSG00000138074	SLC5A6	0.788852	0.94815	0.9988	0.9676	0.985769	1	0.994125	1
ENSG00000138081	FBXO11	0.431222	0.47035	0.4878	0.4877	0.484769	0.622	0.639	0.634923
ENSG00000138101	DTNB	0.0512593	0.0593	0.0834667	0.0607	0.0992308	0.36875	0.37575	0.149364
ENSG00000138111	MFSD13A	0.504	0.18	NA	0.462429	0.468375	0.436667	0.525333	0.494333
ENSG00000138115	CYP2C8	NA	0.311	NA	NA	0.2805	0.41	0.467625	0.471
ENSG00000138119	MYOF	0.794333	NA	NA	0.819526	0.786333	0.8335	0.886	0.847333
ENSG00000138134	STAMBPL1	0.0486538	NA	NA	0.1375	0.108333	0.05225	0.055875	0.0549231
ENSG00000138138	ATAD1	0.153519	0.15735	0.156867	0.12765	0.151923	0.184889	0.169333	0.179
ENSG00000138180	CEP55	0.463852	0.44545	0.4402	0.42265	0.424769	0.474	0.3735	0.4535
ENSG00000138190	EXOC6	0.946042	0.93465	0.9286	0.932158	0.925923	0.917667	0.927222	0.936077
ENSG00000138326	RPS24	0.00037037	0.00435	0.00513333	0.006	0.00530769	0.0214444	0.0222222	0.0254615
ENSG00000138356	AOX1	0.0526667	0.0196667	NA	NA	NA	NA	NA	NA
ENSG00000138363	ATIC	0.589926	0.58235	0.5576	0.57325	0.563077	0.6375	0.589375	0.563417
ENSG00000138375	SMARCAL1	0.333778	0.2852	0.3054	0.3583	0.189231	0.378667	0.319	0.5965
ENSG00000138378	STAT4	NA	NA	NA	NA	NA	0.855667	0.7935	0.890111
ENSG00000138382	METTL5	0.0111852	0.01185	0.0133333	0.00725	0.0249231	0.00722222	0.00925	0.0240909
ENSG00000138413	IDH1	0.997963	0.9996	0.996467	0.99745	0.998231	1	0.888889	1
ENSG00000138433	CIR1	0.691444	0.72595	0.688467	0.71635	0.732846	0.746556	0.756889	0.737923
ENSG00000138434	ITPRID2	0.573	0.632526	0.6402	0.63955	0.631615	0.774556	0.798556	0.795231
ENSG00000138459	SLC35A5	0.425519	0.43575	0.466733	0.46295	0.498692	0.379889	0.376222	0.383
ENSG00000138600	SPPL2A	0.247741	0.26465	0.2618	0.2404	0.239538	0.214333	0.221333	0.177308
ENSG00000138613	APH1B	0.545815	0.465	0.598333	0.591647	0.538846	0.0877778	0.101556	0.0816923
ENSG00000138641	HERC3	NA	NA	NA	NA	NA	0.644667	0.623889	0.654
ENSG00000138646	HERC5	1	1	1	1	NA	NA	NA	NA
ENSG00000138658	ZGRF1	0.551667	0.50325	0.489933	0.5296	0.489538	0.543	0.588	0.416
ENSG00000138663	COPS4	0.984444	0.9705	0.9694	0.98145	0.978846	0.988	0.983778	0.981385
ENSG00000138668	HNRNPD	0.0213704	0.032	0.0390667	0.0306	0.0412308	0.0657778	0.0665556	0.0537692
ENSG00000138722	MMRN1	NA	NA	0.8458	0.832	0.875769	1	NA	NA
ENSG00000138741	TRPC3	NA	NA	NA	NA	0.206	1	0.595429	0.391
ENSG00000138750	NUP54	0.824111	0.8681	0.9524	0.91255	0.894077	1	0.987333	0.979077
ENSG00000138757	G3BP2	0.692074	0.73705	0.7586	0.7284	0.641615	0.548889	0.569778	0.577231
ENSG00000138768	USO1	0.240185	0.2442	0.234333	0.23565	0.166923	0.187	0.0822222	0.241615
ENSG00000138769	CDKL2	NA	NA	NA	NA	1	1	1	1
ENSG00000138771	SHROOM3	0.461444	0.54395	0.5604	0.4754	0.508692	0.290778	0.289111	0.285077
ENSG00000138772	ANXA3	0.920926	0.802	0.809267	1	0.812154	1	0.838333	0.714286
ENSG00000138778	CENPE	0.759111	0.7371	0.785533	0.6893	0.717692	0.267	NA	NA
ENSG00000138821	SLC39A8	0.00637037	0.0186667	0.00666667	0.00675	0.00925	0.000875	0.00322222	0.00253846
ENSG00000138834	MAPK8IP3	0.823526	0.865	0.919	0.92255	0.886462	1	0.976875	0.975917
ENSG00000138835	RGS3	0.879923	0.91175	0.925533	0.91415	0.911769	0.834556	0.906	0.8525
ENSG00000139055	ERP27	NA	NA	NA	NA	1	NA	NA	NA
ENSG00000139083	ETV6	0.581591	0.569154	0.540636	0.544647	0.527692	0.573	0.568	NA
ENSG00000139133	ALG10	0.153593	0.1889	0.219733	0.2787	0.244077	0.529556	0.555333	0.597077
ENSG00000139168	ZCRB1	0.123074	0.1312	0.149267	0.1364	0.129769	0.210556	0.256556	0.225846
ENSG00000139180	NDUFA9	0.0692222	0.1474	0.100133	0.09865	0.0971538	0.356375	0.344375	0.319923
ENSG00000139187	KLRG1	0.358143	0.3927	0.244667	0.3038	0.265	NA	0.434	0.189
ENSG00000139209	SLC38A4	0.980227	1	0.947143	NA	NA	NA	NA	NA
ENSG00000139219	COL2A1	0.8788	0.82755	0.880933	0.8487	0.879846	1	NA	1
ENSG00000139233	LLPH	0.0415556	0.07635	0.0801333	0.05875	0.0644615	0.0674444	0.0662222	0.0516154
ENSG00000139263	LRIG3	0.706	0.70775	0.706267	0.70405	0.717385	0.624	0.702	0.765667
ENSG00000139266	MARCHF9	NA	0.627333	0.632625	0.531833	0.554429	0.704778	0.71	0.731417
ENSG00000139292	LGR5	NA	NA	0.729	0.831429	0.706857	NA	NA	NA
ENSG00000139372	TDG	0.634074	0.66055	0.7	0.66195	0.609154	0.739	0.776778	0.778615
ENSG00000139537	CCDC65	NA	NA	NA	NA	0	0.0178571	0.00414286	0.0144444
ENSG00000139546	TARBP2	1	1	1	1	1	1	1	1
ENSG00000139613	SMARCC2	0.56637	0.5389	0.535267	0.5357	0.538231	0.423889	0.405333	0.367692
ENSG00000139618	BRCA2	0.974846	0.967111	1	0.983062	1	NA	NA	NA
ENSG00000139624	CERS5	0.0126667	0.01475	0.0112	0.01175	0.0175385	0.0137778	0.0113333	0.0185385
ENSG00000139625	MAP3K12	0.157889	0.1811	0.202867	0.1979	0.191385	0.234111	0.263111	0.288538
ENSG00000139636	LMBR1L	0.0297037	0.046	0.0542	0.0494	0.0561538	0.0885556	0.123	0.0936154
ENSG00000139641	ESYT1	0.895222	0.94365	0.983733	0.97405	0.978769	1	1	0.996154
ENSG00000139644	TMBIM6	0.707481	0.62735	0.6372	0.60255	0.586231	0.746444	0.770667	0.754538
ENSG00000139668	WDFY2	0.857957	0.8355	0.831643	0.854545	0.81225	NA	NA	NA
ENSG00000139679	LPAR6	NA	NA	0	0.19075	0.0472222	0	0	0
ENSG00000139687	RB1	0.661259	0.65235	0.667867	0.6662	0.656	0.792222	0.741556	0.817615
ENSG00000139697	SBNO1	0.191704	0.24925	0.232667	0.23475	0.231385	0.423	0.427556	0.41425
ENSG00000139718	SETD1B	0.4685	0.384	NA	NA	NA	0.225	0.31	0.184667
ENSG00000139726	DENR	0.998296	1	1	1	0.999538	1	1	1
ENSG00000139793	MBNL2	0.565	0.7944	0.855267	0.8059	0.790462	0.563222	0.615222	0.604077
ENSG00000139880	CDH24	0.685074	0.6828	0.684333	0.713	0.706462	0.708625	0.739375	0.740083
ENSG00000139890	REM2	NA	NA	NA	0.72	0.6898	0.703143	0.7145	0.749571
ENSG00000139915	MDGA2	NA	NA	NA	NA	NA	0.549556	0.594	0.629
ENSG00000139970	RTN1	0.329	0.583947	0.567067	0.581105	0.53	0.805667	0.807667	0.867692
ENSG00000139971	ARMH4	0.197407	0.22055	0.235733	0.2639	0.269923	0.348556	0.390667	0.379538
ENSG00000139973	SYT16	NA	NA	NA	NA	NA	0.802889	0.803333	0.836846
ENSG00000140006	WDR89	0.553074	0.58205	0.545067	0.54105	0.531385	0.460125	0.484125	0.486769
ENSG00000140067	FAM181A	NA	NA	NA	0.66075	0.65575	NA	NA	NA
ENSG00000140092	FBLN5	NA	NA	NA	NA	1	0.138222	0.185	0.175
ENSG00000140263	SORD	0.249074	0.3009	0.274467	0.3209	0.318923	0.449714	0.3925	0.414455
ENSG00000140287	HDC	NA	NA	NA	1	1	NA	NA	NA
ENSG00000140307	GTF2A2	0.0163704	0.01585	0.0194	0.01885	0.0195385	0.0137778	0.015	0.0120769
ENSG00000140350	ANP32A	0.21437	0.25295	0.2738	0.2591	0.269231	0.472778	0.486556	0.517769
ENSG00000140365	COMMD4	0.868444	0.91855	0.873	0.8822	0.943462	0.952125	0.826875	0.923583
ENSG00000140382	HMG20A	0.592778	0.60485	0.611867	0.6011	0.593769	0.428111	0.427	0.398923
ENSG00000140386	SCAPER	NA	0.0195	0.0238182	0.0371111	0.0306923	0.0333333	0.0341111	0.0255385
ENSG00000140395	WDR61	0.0182593	0.03435	0.0315333	0.06335	0.0418462	0.0553333	0.0523333	0.0472308
ENSG00000140398	NEIL1	0.013	0.01025	0.002	NA	NA	0.0086	0.002625	0.00328571
ENSG00000140481	CCDC33	NA	NA	NA	NA	NA	0.185	NA	0.454
ENSG00000140511	HAPLN3	0.97763	0.9835	NA	0.982235	1	NA	NA	NA
ENSG00000140526	ABHD2	0.640815	0.830071	0.887917	0.896526	0.933308	0.675	0.672444	0.638769
ENSG00000140543	DET1	0.425741	0.4209	0.435733	0.40755	0.441308	0.464333	0.469625	0.492833
ENSG00000140545	MFGE8	0.437037	0.4081	0.364533	0.39795	0.370615	0.328	0.261	0.3755
ENSG00000140548	ZNF710	0.481852	0.43105	0.413	0.41855	0.416308	0.165889	0.171222	0.149231
ENSG00000140553	UNC45A	0.896926	0.92615	0.976467	0.93605	0.938154	0.710778	0.700111	0.659692
ENSG00000140557	ST8SIA2	NA	0.262529	0.305467	0.2804	0.298692	0.568556	0.55725	0.623417
ENSG00000140688	C16orf58	0.913333	0.94455	0.941733	0.94635	0.980615	0.837667	0.926625	0.829692
ENSG00000140691	ARMC5	0.935667	0.777833	0.776778	1	0.734778	0.919	0.959125	0.958273
ENSG00000140743	CDR2	0.448333	0.45125	0.438067	0.4364	0.449769	0.354778	0.367111	0.359308
ENSG00000140829	DHX38	1	1	1	1	0.996308	1	1	1
ENSG00000140830	TXNL4B	0.681125	0.712727	0.750111	0.677727	0.7184	0.230556	0.263444	0.218615
ENSG00000140835	CHST4	0.401722	NA	NA	NA	NA	NA	NA	NA
ENSG00000140839	CLEC18B	NA	0.023	0	0.0045	0.00216667	NA	0	NA
ENSG00000140873	ADAMTS18	NA	NA	NA	0	0.034	NA	NA	NA
ENSG00000140937	CDH11	0.306	0.37245	0.360133	0.3688	0.341385	0.632222	0.618	0.615692
ENSG00000140941	MAP1LC3B	0.982667	0.9825	0.983067	0.98415	0.990077	0.985444	0.992556	0.995846
ENSG00000140943	MBTPS1	0.551296	0.5531	0.519933	0.5343	0.506769	0.594444	0.546125	0.622231
ENSG00000140948	ZCCHC14	0.841524	0.851375	0.873077	0.854895	0.832692	0.8795	0.89425	0.899818
ENSG00000141013	GAS8	0.344269	0.379188	0.384417	0.316188	0.404636	0.466	0.460714	0.478444
ENSG00000141026	MED9	0.979778	0.97105	0.978333	0.981842	0.986846	0.972625	0.98775	0.972182
ENSG00000141030	COPS3	0.594296	0.6021	0.5786	0.5842	0.450846	0.669444	0.640667	0.788538
ENSG00000141076	UTP4	0.930593	0.91665	0.915867	0.9122	0.909538	0.965222	0.963222	0.966077
ENSG00000141179	PCTP	0.0587037	0.10825	0.106467	0.1992	0.202923	0.404	0.361444	0.420417
ENSG00000141232	TOB1	0.978963	0.9575	0.978267	0.9837	0.969077	0.827889	0.871333	0.846
ENSG00000141293	SKAP1	NA	NA	NA	NA	NA	0.69125	0.74325	0.6635
ENSG00000141314	RHBDL3	0.626808	0.524	0.777	NA	0.5635	0.0233333	0.0312222	0.024
ENSG00000141338	ABCA8	NA	NA	NA	NA	NA	0.428	0.579	0.65725
ENSG00000141349	G6PC3	0.999333	1	0.998933	1	1	1	0.99875	1
ENSG00000141376	BCAS3	0.659091	0.737947	0.7045	0.679947	0.605923	0.203111	0.208	0.193077
ENSG00000141384	TAF4B	0.453074	0.45695	0.410111	0.383643	0.4506	0.4815	0.3785	0.263571
ENSG00000141391	PRELID3A	0.445	0	NA	0.4455	0.4045	0.490333	0.5162	0.521
ENSG00000141429	GALNT1	0.678519	0.68215	0.6788	0.6753	0.654846	0.647556	0.646	0.631385
ENSG00000141433	ADCYAP1	NA	NA	0.669	0.336	0.7255	0.971333	0.83575	0.937308
ENSG00000141446	ESCO1	0.944074	0.94675	0.946067	1	0.933385	0.993667	1	0.962538
ENSG00000141448	GATA6	NA	NA	NA	NA	NA	NA	NA	0.496
ENSG00000141456	PELP1	0.0175926	0.04155	0.0441333	0.035	0.043	0.0776667	0.0825556	0.0892308
ENSG00000141504	SAT2	0.992815	0.99395	1	0.99845	1	1	0.997222	0.994
ENSG00000141540	TTYH2	1	NA	NA	0.8114	0.747429	NA	1	0.709
ENSG00000141568	FOXK2	0.479593	0.45615	0.4466	0.453	0.466769	0.511778	0.4935	0.502538
ENSG00000141577	CEP131	1	0.97675	1	1	1	1	1	1
ENSG00000141682	PMAIP1	0.936593	0.6925	0.653125	0.910421	0.917154	0.956	0.9646	0.948286
ENSG00000141699	RETREG3	0.882333	0.97855	0.994733	0.97455	0.990154	0.640667	0.712	0.626538
ENSG00000141738	GRB7	0.962185	1	1	0.619	NA	NA	NA	NA
[truncated: 2,225 more rows]
