# Supplementary material for: ELAV/Hu RNA binding proteins determine multiple programs of neural alternative splicing
Source: PLoS Genet. 2021 Apr 7;17(4):e1009439. doi: 10.1371/journal.pgen.1009439 (PMC8055025; doi:10.1371/journal.pgen.1009439)
Supplement: S5 Table — (XLSX) [file pgen.1009439.s019.xlsx]

## Sheet: Nucleic Acid Sequences
Table S5. Oligonucleotide sequences used in this study
RT-PCR primers	Sequence (5' -> 3')
Arm-AS-F5	GCCGAGATTATCGAGCAGGA
Arm-AS-R7	TGGAATCAAAGCCGGTGGAA
Sax-AS-F	TCAATGGCAAGGAGCTACCG
Sax-AS-R	TCATAGGGATCCCGACAGGG
LIMK1-AS-F	CCTCGACGATGGTTGTCCC
LIMK1-AS-R	GTGTGCCGTTCACCTCCAA
Sigmar-AS-F	CAAGGACTGCAGCAACAACA
Sigmar-AS-F	CCCGATATCGTGCGACTTGA
Med-AS-F	ACCATACAGCACCATCCCAC
Med-AS-R	GGGATTCATTGGACCAGGCA
Axn-AS-F	GACTACCCGATTCGCCTCAC
Axn-AS-R	GAGCTGTGTCTGCGTTGGAT
Gish-AS-F	gctagcgaacagagggagag
Gish-AS-R	gtcgctgcatttcgcctag
qRT-PCR primers	Sequence (5' -> 3')
Tai_uni (Fwd)	TGTCAGCAACTCCATGCTCA
Tai_uni (Rev)	CCTTAGGGTCACCTCGTAGC
Tai_ext (Fwd)	CCCACTCACATTTCACACTCA
Tai_ext (Rev)	ACTTGGTTTCCTAACTTTTCAACTT
Ctp_uni (Fwd)	ATTGTCGAGTCGGATGAAGTG
Ctp_uni (Rev)	ATCCTCTGATGCTCCGAAATG
Ctp_ext (Fwd)	TGCTTACGAGCAAACCAAATC
Ctp_ext (Rev)	CCAGGCAAAGGAGTAAATAAAGG
ewg-GE-F	AACTGCCCAGGTTCAAGGTG
ewg-GE-R	TCAGTGAGACTCTGAACGGT
ewg-ALE-F	AGCAGATCCAGACGAACAGC
ewg-ALE-Rpro	CGCCATTTCCCAAAGAGGATG
ewg-ALE-Rdis	TTCCAGGCGACATGGTGATG
nrg-GE-F	GATTATCCCGAAGAGGGCGG
nrg-GE-R	CCGGTTTGTTCGCTGAACTC
nrg-ALE-F	ATGGCCGAATACGGTGATGG
nrg-ALE-Rpro	TTTGAGTTGCTGTTGCGGTG
nrg-ALE-Rdis	GCGGAATTGTTCAGTGGCTG
Cbl-GE-F	AGTCCCACAGAGGACCACAT
Cbl-GE-R	CTTTGTCGTTCTCCGCACAG
Cbl-ALE-F	CAACACAACCGGAACGTCAC
Cbl-ALE-Rpro	TAAATAGCAGCACAGGCGGC
Cbl-ALE-Rdis	AGCGAAGACGTGGCTATGTT
vn-GE-F	GCACCTGTAGGATGATCCCG
vn-GE-R	GCCATTTGTTCTCGCAACGA
vn-ALE-F	TCGTTGCGAGAACAAATGGC
vn-ALE-Rpro	ATTTAAGGTATGTATTTGGCCGTAG
vn-ALE-Rdis	GTGGTTCGGCCTAATGGGTT
Shal-GE-F	ACGCCGAGAAGAACGTCAAT
Shal-GE-R	GCCAGCTATTGTCTCTGGCA
Shal-ALE-F	GGGACGAGGACATCTTCGAG
Shal-ALE-Rpro	TGAGCTCGTGGCAAACCTTA
Shal-ALE-Rdis	GCCATCCATGGGCTGATTGT
px-GE-F	GAGGCCTACTCTCACTTCGC
px-GE-R	CTCCAAGTAGAGCTGCTCCG
px-ALE-F	CAGCTCCCCGGAAAACTCTT
px-ALE-Rpro	ATCTTTGGGGTCTCCTCTTTGC
px-ALE-Rdis	TGTAGCCTCCTCCGCACTAT
vrp1-GE-F	CACCAGTGCAGGCAGTATGA
vrp1-GE-R	TGGTGTTGGAGAAACTGCGA
vrp1-ALE-F	GGAGGTCCTCTAAATCCGCC
vrp1-ALE-Rpro	CCGAATGGATGAGTGACGCT
vrp1-ALE-Rdis	ACCCGCCAGGATTAGGATTC
rpl32-F	CCCAAGGGTATCGACAACAG
rpl32-R	GTTCGATCCGTAACCGATGT
rpl14-F	TCCTCAAGAAGGATCGTCGC
rpl14-R	TGGTGGATGTTCATCAAGCAGT
roX2-F	CGAAACGTTCTCCGAAGCAAA
roX2-R	AGCGCGTCAACCATGAAAAC
Fly genotyping primers	Sequence (5' -> 3')	Annotation
WH5’minus	TCCAAGCGGCGACTGAGATG	To genotype fne△(mw+) mutant allele
WH3’minus	CCTCGATATACAGACCGATAAAAC	To genotype fne△(mw+) mutant allele
Fne5’ F1	GTAAGTGGTAATGCCATGATCTAATC	To genotype fne△(mw+) mutant allele
Fne3’ R1	CATTCTACGCTATATCCATGGTAAC	To genotype fne△(mw+) mutant allele
Fne F3	GCCGAACCGATCACCGTCAAGTTC	To genotype fne△(mw+) mutant allele
Fne R2	GGTTATAGACGAATATGCACCATC	To genotype fne△(mw+) mutant allele
Oligos used for BrdU-CLIP library preparation	Sequence (5' -> 3')	Annotation
RT_primer_1	/5Phos/DDDCGATNNNNNNNAGATCGGAAGAGCGTCGT/iSp18/CACTCA/iSp18/CCGCTGGAAGTGACTGAC-3	For Flag-Elav-WT
RT_primer_2	/5Phos/DDDGCTANNNNNNNAGATCGGAAGAGCGTCGT/iSp18/CACTCA/iSp18/CCGCTGGAAGTGACTGAC-3	For Flag-Elav-3X
L32 Adaptor	L32: /5rApp/GTGTCAGTCACTTCCAGCGG/3ddc/	RNA 3' adaptor ligation
DP5-PE	AATGATACGGCGACCACCGAGATCTACACTCTTTCCCTACACGACGCTCTTCCGATCT	PCR primer
SP3-PE	CAAGCAGAAGACGGCATACGAGATCTCGGCATTCCTGCCGCTGGAAGTGACTGACAC	PCR primer
